# Supplementary material for: Disruption of the rice 4-DEOXYOROBANCHOL HYDROXYLASE unravels specific functions of canonical strigolactones
Source: Proc Natl Acad Sci U S A. 2023 Oct 11;120(42):e2306263120. doi: 10.1073/pnas.2306263120 (PMC10589652; doi:10.1073/pnas.2306263120)
Supplement: Supplementary file 2 — Dataset S01 (XLS) [file pnas.2306263120.sd01.xls]

gene_id	P_WT_1	P_WT_2	P_WT_3	P_12SIII_1	P_12SIII_2	P_12SIII_3	lowP_WT_1	lowP_WT_2	lowP_WT_3	loP_12SIII_1	loP_12SIII_2	loP_12SIII_3	gene_name	gene_chr	gene_start	gene_end	gene_strand	gene_length	gene_biotype	gene_description	tf_family
Os01g0256500	13448.23373	11010.72087	12984.6654	12030.82084	12810.43882	10106.51015	1333.388036	1465.590471	1665.752565	1354.098361	1495.239656	1758.442798	-	1	8546065	8546869	-	805	protein_coding	-	-
Os11g0428800	13225.95287	11130.12842	15562.66353	14568.51862	11747.42471	8065.116256	1066.150412	1645.105235	854.7865641	1929.066928	1084.441748	1499.80439	UCLACYANIN-LIKE PROTEIN 35	11	13723177	13724624	+	762	protein_coding	PF02298:Plastocyanin-like domain	Cu_bind_like
Os03g0670700	6948.820692	6367.134025	6800.8108	5725.205981	6354.336176	6287.360458	2085.993458	1993.17808	1017.954217	3727.83467	4166.356765	3971.051857	GLYCINE-RICH RNA-BINDING PROTEIN 3	3	26460057	26461156	+	853	protein_coding	PF00076:RNA recognition motif. (a.k.a. RRM, RBD, or RNP domain)	RRM_1
Os11g0167800	2214.388648	1990.6446	2529.579075	3476.152983	3507.872492	2551.998189	10298.26332	4189.046217	20199.74497	5039.222475	2577.628821	5539.563648	ABSCISIC ACID-STRESS-RIPENING-INDUCIBLE 5 PROTEIN	11	3278451	3279419	-	850	protein_coding	PF02496:ABA/WDS induced protein	-
Os10g0191300	744.4714933	980.1896961	811.4407491	879.1229128	646.3932553	517.5858363	13209.1839	4684.666293	41512.22344	5744.014692	1670.762944	7237.754183	PATHOGENESIS-RELATED GENE 1-101	10	6370102	6370799	+	698	protein_coding	PF00188:Cysteine-rich secretory protein family	SCP
Os12g0632000	5216.248771	5377.289415	5487.302081	4500.593792	4981.567048	5093.66089	4758.238704	3445.834338	3403.879477	3605.736869	3093.10763	3516.485308	Glycine-Rich Protein GRP162, a Gly-rich protein encoding 162 amino acids, glycine-rich protein 162	12	27060232	27061159	+	815	protein_coding	PF00076:RNA recognition motif. (a.k.a. RRM, RBD, or RNP domain)	RRM_1
Os05g0550300	4139.526787	3133.019569	4573.411997	3917.817715	3310.461545	2914.711887	5888.79337	5214.095069	4209.028882	2406.734306	2082.78969	2194.149006	non-specific lipid transfer protein 2.4, lipid transfer protein 2.4, type 2 non-specific lipid transfer protein 4	5	27330717	27331341	+	625	protein_coding	-	-
Os09g0484200	6679.246429	5870.019226	6455.507225	5689.721899	6136.991684	6592.208496	1148.3353	1134.577953	1052.58637	1585.185924	1477.383433	1578.786884	-	9	18685679	18686832	+	1008	protein_coding	-	-
Os02g0626100	2842.771484	2223.755999	3067.345922	2077.237197	2263.84517	2544.569981	5867.505508	3992.11663	8135.733801	2633.632751	1896.236979	3056.359491	PHENYLALANINE AMMONIA-LYASE 1	2	24973448	24977287	-	2503	protein_coding	PF00221:Aromatic amino acid lyase	-
Os02g0121300	2123.079198	2343.750656	2206.814937	2323.520826	2256.147786	2127.525419	3617.66198	3654.592508	3177.702756	3501.614173	3664.682168	3089.78422	LATERAL ROOTLESS2	2	1116066	1116952	+	887	protein_coding	PF00160:Cyclophilin type peptidyl-prolyl cis-trans isomerase/CLD	Pro_isomerase
Os09g0409100	213.4965871	187.0643243	304.5986806	230.8652204	255.2901797	161.2323542	3807.273221	1035.85155	32654.69743	1447.939483	385.8192309	2942.032977	-	9	14479033	14479842	-	810	protein_coding	-	-
Os06g0246000	3100.622626	2678.36083	3191.252726	2398.575384	2552.169225	2504.628817	4122.464127	2742.501285	7048.591116	1542.18946	1241.876139	1734.654883	-	6	7591680	7593322	-	573	protein_coding	PF06522:NADH-ubiquinone reductase complex 1 MLRQ subunit	-
Os11g0247300	2214.028159	2034.525253	2217.365696	1743.388332	1735.63205	1929.520181	4378.942841	4007.160375	3689.442031	2200.624161	2132.234734	2227.519367	TWISTED DWARF 1	11	7960531	7963375	+	1755	protein_coding	PF03953:Tubulin C-terminal domain|PF00091:Tubulin/FtsZ family, GTPase domain	Tubulin
Os05g0160300	3074.52072	2514.72196	3294.48115	2664.026781	2798.675699	2455.554297	1442.51185	1321.87091	1378.410214	1274.535647	1026.524863	1209.46875	non-specific lipid transfer protein d8, lipid transfer protein d8, type D non-specific lipid transfer protein 8, Protease inhibitor	5	3539620	3540966	-	671	protein_coding	PF14368:Probable lipid transfer	-
Os11g0660500	2158.221287	1959.05291	2152.069544	1783.365195	1749.754595	1815.417229	2125.120483	2331.370472	1590.155311	1652.901436	1870.706081	1605.760844	translationally controlled tumor protein	11	26510873	26513127	-	1160	protein_coding	PF00838:Translationally controlled tumour protein	-
Os07g0590700	549.7916348	896.3832909	552.6519632	411.9529176	474.4232056	515.9093609	7749.564453	5097.60254	8700.912827	1636.310103	1519.344755	1368.764907	ARABINOGALACTAN PROTEIN 13	7	24078257	24079597	-	639	protein_coding	-	-
Os02g0666200	1513.139428	1583.561399	1535.346877	1299.004873	1489.413448	1552.294818	2469.195504	1917.992283	4454.365739	1524.860212	1109.016166	1487.607719	PLASMA MEMBRANE INTRINSIC PROTEIN 1A	2	27044341	27047381	+	1204	protein_coding	PF00230:Major intrinsic protein	-
Os02g0662000	1376.66472	1661.724266	1553.172114	1069.907865	869.9428898	1359.278162	1355.392878	1378.79129	2736.113133	2889.071295	1892.042079	2738.867435	root-specific RCc3, hybrid proline- or glycine-rich protein 1	2	26804988	26805820	+	833	protein_coding	PF14547:Hydrophobic seed protein	-
Os03g0234200	1194.702249	1289.994102	1251.356575	1113.590715	1147.99296	1121.345571	3270.397903	3067.927612	2672.727253	1432.839003	1539.693776	1021.864773	ubiquitin fused to CEP52 gene-1	3	7102183	7104288	-	323	protein_coding	-	-
Os01g0127600	800.1287942	1410.667915	612.8318459	696.8630662	902.1029186	747.8052918	1387.340673	2036.230444	1192.89028	2387.815029	3383.294658	1619.606423	-	1	1515837	1516714	+	878	protein_coding	PF00228:Bowman-Birk serine protease inhibitor family	-
Os07g0185900	2137.099319	1917.657037	2357.996508	2152.616696	2166.930501	1925.682569	696.0228376	987.6357825	1035.214193	1145.705536	940.8305518	1350.895946	-	7	4567730	4568349	-	620	protein_coding	-	-
Os05g0114700	1456.288786	1280.806727	1499.627425	1564.0379	1716.973756	1527.679544	1050.625292	1431.498777	658.2256736	1109.269117	1348.168531	1012.929116	-	5	801229	803353	+	2125	protein_coding	-	-
Os01g0974200	701.8713262	639.5934344	677.9674039	600.9922252	477.1516149	567.7373693	5823.388793	3322.440656	3603.360298	1750.314329	1599.038868	1183.166473	METALLOTHIONEIN I-2B	1	43047164	43047861	+	671	protein_coding	-	-
Os01g0905800	2086.595189	1772.127702	2189.648681	1510.283074	1351.96035	1174.642732	1705.156297	1482.291525	2701.661723	1163.120814	1048.676744	1064.142737	CYTOPLAST ALDOLASE 1	1	39433408	39435696	-	1483	protein_coding	PF00274:Fructose-bisphosphate aldolase class-I	-
Os08g0116500	811.7821646	1085.873987	906.2850534	811.7144479	912.866241	900.60428	3325.740332	2398.635059	1691.826886	1532.967785	1914.703788	1192.340063	-	8	904128	905609	+	631	protein_coding	PF00428:60s Acidic ribosomal protein	-
Os07g0511400	0	433.5274747	3.74247154	2313.987382	2138.051691	2420.142332	0	0	0	987.868951	1061.362366	996.3617453	-	7	19533865	19534577	+	713	protein_coding	-	-
Os05g0489600	2022.875335	1779.854423	2019.56287	1741.961798	1766.35715	1712.740871	875.9576102	976.7543688	932.6499041	1118.927774	1010.323506	1166.352081	ADP-ribosylation factor, ADP-ribosylation factor 1, ADP-ribosylation factor A1b	5	24057380	24060607	-	1044	protein_coding	PF00025:ADP-ribosylation factor family	Arf
Os12g0571100	1439.49359	1103.616324	1801.780707	1385.31938	1343.669934	1048.742854	807.0162531	204.7628455	3270.131981	1264.989375	560.1538399	1937.407603	METALLOTHIONEIN I-4C	12	23515075	23516013	+	546	protein_coding	PF01439:Metallothionein	-
Os02g0823100	2415.510625	1770.460854	2324.837919	2829.28417	2662.226013	2162.415502	440.2665377	439.4620406	818.36505	691.2782271	366.1680732	650.2711665	PLASMA MEMBRANE INTRINSIC PROTEIN 1;3	2	35349673	35351221	+	1316	protein_coding	PF00230:Major intrinsic protein	-
Os10g0552800	374.8401993	827.4950797	342.0594109	219.2225351	237.1281785	293.4673403	2153.36765	3032.942003	1904.647785	2451.642092	2243.674759	2018.068431	hybrid proline- or glycine-rich protein 20	10	21697077	21697778	-	702	protein_coding	PF14547:Hydrophobic seed protein	-
Os02g0617800	1454.976942	1411.795461	1568.548985	1159.057616	1050.583744	1354.927796	2152.101	2317.443176	989.5752579	959.005211	1001.113707	992.5058767	-	2	24554106	24554693	+	509	protein_coding	-	-
Os05g0111300	670.6484733	478.5571472	641.1916151	679.0815368	499.422543	486.7847193	3341.552903	2311.298845	2153.765038	1462.233511	1549.82497	1044.514752	METALLOTHIONEIN2B	5	605868	606764	+	674	protein_coding	-	-
Os06g0728000	1069.254856	1069.693771	1163.898689	827.0969466	884.6288704	908.4013895	2194.496919	1692.693084	2796.711891	885.1953809	797.5245541	783.0429188	High mobility group protein B1, High mobility group subgroup B protein 1, high mobility group B1	6	30993280	30995120	+	1002	protein_coding	PF00505:HMG (high mobility group) box	HMG_box
Os07g0448800	908.4577747	1009.713992	971.4450046	808.1652429	888.1039898	989.1417261	2042.566142	1518.817711	3666.951563	1303.65173	847.9969754	1191.614285	PLASMA MEMBRANE INTRINSIC PROTEIN 2A	7	15406442	15409748	+	1297	protein_coding	PF00230:Major intrinsic protein	-
Os04g0418800	1171.661066	1116.136245	1199.299081	1186.222769	1191.498849	1084.629194	2552.443082	2113.211522	2347.087873	587.3589224	700.9481022	616.8414381	-	4	20708033	20709830	+	1798	protein_coding	-	-
Os03g0285700	1265.68291	1167.137952	1214.755804	1324.319368	1132.606576	1056.102903	1064.424549	961.1022567	1426.716098	1310.408346	1345.267605	1355.863847	ASCORBATE PEROXIDASE 1	3	9843336	9846670	+	1073	protein_coding	PF00141:Peroxidase	-
Os12g0569200	328.590548	736.7983335	310.4504891	329.3606388	516.6062108	443.8184988	2440.324971	2974.124656	1578.961595	1349.670899	1523.718946	866.1495117	-	12	23420042	23420841	+	800	protein_coding	-	-
Os04g0486600	642.6890279	829.5854655	606.3405095	563.5909784	576.8469131	556.4999408	1420.518632	1930.765816	1263.477018	1457.512828	1538.112702	1313.093853	Glyceraldehyde-3-phosphate dehydrogenase, cytosolic GAPDH2, cytosolic glyceraldehyde-3-phosphate dehydrogenase 2	4	24305454	24309058	+	1328	protein_coding	PF02800:Glyceraldehyde 3-phosphate dehydrogenase, C-terminal domain|PF00044:Glyceraldehyde 3-phosphate dehydrogenase, NAD binding domain	-
Os03g0606200	630.4891941	645.7158165	672.3094578	617.762373	547.7058217	561.9238947	3590.905853	2853.374986	3261.486452	773.7257796	790.8496591	673.5308275	mitochondrial ATP synthase 6 kDa subunit	3	22740588	22741268	+	681	protein_coding	-	-
Os08g0498100	453.8118214	441.5240638	450.2883533	435.6570251	398.1620869	403.6150208	3310.818943	1926.981076	5950.542809	1361.77314	921.4938752	1497.660486	O-Methyltransferase 26, caffeoyl-CoA O-methyltransferase, caffeoyl CoA O-methyltransferase 20	8	24586613	24587908	-	1097	protein_coding	PF01596:O-methyltransferase	-
Os03g0345200	907.2796591	1041.010722	920.1906654	782.1994761	817.1959216	789.9583357	2179.356919	1996.345271	1395.515766	979.1511531	1153.236579	735.3911958	RIBOSOMAL PROTEIN S21	3	12869436	12871135	+	521	protein_coding	PF01249:Ribosomal protein S21e	Ribosomal_S21e
Os05g0247100	877.7297988	934.7658601	826.2442268	1094.537965	977.5231328	1091.678741	1167.855985	525.1654388	5301.983426	1286.160971	303.3073311	2040.215493	drought-induced protein 3, Xylanase inhibitor protein 2	5	8902501	8903789	-	1289	protein_coding	-	-
Os10g0465800	698.3529823	874.8589558	674.0130932	711.5472681	700.0493358	703.9745317	2106.453033	1678.477125	1118.867799	1237.603918	1374.020366	840.2667526	-	10	17184397	17184789	-	393	protein_coding	-	-
Os11g0703900	1676.368559	1394.165027	1343.833592	1068.667187	1012.869783	945.5260518	389.3024538	427.1318003	521.0801321	954.7470689	1059.685606	944.1966891	heat shock protein 70, heat-shock protein 70, HEAT SHOCK PROTEIN 70KD, heat-shock protein cognate 70, Mediator 37_8	11	28804256	28808548	+	2379	protein_coding	PF00012:Hsp70 protein	HSP70
Os02g0503400	1039.758232	982.345508	1051.399374	916.6678695	945.183358	882.8735269	1522.347265	1527.632363	957.1825498	811.5203119	1023.630707	698.8309134	RIBOSOMAL PROTEIN L35	2	17846294	17847820	+	573	protein_coding	PF00831:Ribosomal L29 protein	-
Os02g0745100	1455.468798	1268.049592	1568.742357	1362.461367	1419.672121	1199.894129	719.3531449	507.3441791	4395.312662	395.907073	180.1776027	499.6789124	LOW SILICON RICE 1	2	31266328	31269935	+	1408	protein_coding	PF00230:Major intrinsic protein	-
Os02g0519700	1952.209152	1946.280519	1982.91311	1647.61088	1542.597623	1649.367268	135.9392801	203.4578415	124.2975758	229.0987138	201.7837763	195.9325087	-	2	18908878	18909479	+	602	protein_coding	-	-
Os05g0160200	605.1748562	762.6841114	615.8886123	545.9712293	593.7464572	600.9204798	2615.626843	1872.682174	2043.008595	842.6012669	942.7932022	621.7474373	ribosomal protein-linked ubiquitin, Ubiquitin/ribosomal protein S27a, ubiquitin fused to CEP80 gene	5	3535342	3536076	+	735	protein_coding	PF00240:Ubiquitin family|PF01599:Ribosomal protein S27a	ubiquitin
Os10g0478200	616.5043084	645.2297472	574.6919552	526.2931395	480.417627	496.2440733	2293.585383	2107.824227	1912.700152	1110.307438	1204.894035	938.0579545	CYTOPLASMIC MALATE DEHYDROGENASE	10	17913831	17917765	+	1390	protein_coding	PF00056:lactate/malate dehydrogenase, NAD binding domain|PF02866:lactate/malate dehydrogenase, alpha/beta C-terminal domain	-
Os05g0459900	568.2481093	717.6793725	616.6896667	520.3597902	562.8184639	501.5682038	2253.540285	2277.893628	1651.427054	772.2107321	857.4144788	492.8509751	-	5	22596427	22598350	+	1107	protein_coding	PF01158:Ribosomal protein L36e	-
Os10g0390701	1834.577808	1601.422335	1832.620788	1569.401234	1508.591229	1651.7843	95.97451487	195.9836133	137.7325939	447.6469127	346.736596	500.8557085	-	10	12983013	12983507	+	327	protein_coding	-	-
Os07g0429700	149.3988455	95.50466292	296.100784	37.78839171	62.57345351	31.00511556	2537.235897	2202.380017	8840.197463	411.0850429	251.1449144	197.6390866	-	7	14118026	14118911	+	644	protein_coding	-	-
Os12g0567700	577.4598717	721.8531093	590.4823373	408.5358013	430.5677098	405.2101477	2466.331552	2156.933523	1611.041859	775.9830713	936.4884735	615.7255759	RIBOSOMAL PROTEIN L2	12	23349996	23351824	+	1071	protein_coding	PF03947:Ribosomal Proteins L2, C-terminal domain|PF00181:Ribosomal Proteins L2, RNA binding domain	Ribosomal_L2_C
Os10g0169200	384.879335	603.0288378	367.5650765	357.0960484	408.6174195	307.4886937	2352.276791	2461.188261	2054.603566	809.3487887	1072.775654	671.0993482	-	10	4757655	4758145	+	491	protein_coding	-	-
Os08g0191100	949.8850678	940.8853837	928.2696191	907.7058528	907.7628103	921.1038511	1462.151254	1070.996722	1361.892822	791.5516143	889.9453184	705.4066341	aconitase 1	8	5327664	5328165	-	502	protein_coding	-	-
Os05g0402700	342.663239	450.385353	316.1351333	352.4502967	284.8603045	288.7740811	2184.104867	1998.457208	2218.964373	1087.708962	1222.291142	893.9836996	fructose-diphosphate aldolase, aldolase isozyme C-2, aldolase C-2, cytoplasmic aldolase C-2	5	19606771	19608914	+	1269	protein_coding	PF00274:Fructose-bisphosphate aldolase class-I	-
Os03g0103100	513.9772869	709.2520734	437.1613514	684.0206965	605.1989028	683.7052648	2170.339456	741.5017039	6451.634044	928.5565506	244.1143063	1448.590966	hybrid proline- or glycine-rich protein 3	3	208340	209118	+	779	protein_coding	PF14547:Hydrophobic seed protein	-
Os01g0838350	54.26691355	49.80038182	50.60275155	54.96493339	27.95681013	43.31354855	3453.389235	2596.143043	2766.48684	1332.116245	1121.560163	1145.099101	PHOSPHATE-LIMITATION INDUCIBLE GENE 1	1	35958635	35959019	-	385	protein_coding	-	-
Os03g0726100	917.8237986	778.015937	893.3598591	713.5204669	689.4682262	852.5374138	1383.72621	1255.731943	1635.124168	1124.658949	880.6392745	1101.952136	TUBULIN ALPHA-3 CHAIN	3	29526118	29529001	+	1744	protein_coding	PF03953:Tubulin C-terminal domain|PF00091:Tubulin/FtsZ family, GTPase domain	Tubulin
Os01g0328400	668.1634053	795.7401626	676.7620323	647.8482353	699.2202773	655.395462	1257.782551	1433.621592	748.4382732	1129.678571	1302.581419	850.3441748	UBIQUITIN 5	1	12645608	12646401	-	794	protein_coding	PF00240:Ubiquitin family|PF01599:Ribosomal protein S27a	ubiquitin
Os01g0819500	837.8531482	919.745059	954.707309	811.1750775	900.6056555	824.8772717	1286.823423	930.0265916	2365.453079	753.6935847	717.4107571	629.5741818	UBIQUITIN-CONJUGATING ENZYME 22	1	34941447	34941800	+	354	protein_coding	-	-
Os01g0284500	679.063659	829.5424805	698.2615738	597.6693737	865.1025647	708.5004401	1104.049941	920.0555471	2876.142307	913.7453032	612.4666526	934.1026794	germin-like protein 4, german-like protein 1-2	1	10167946	10168997	-	925	protein_coding	PF00190:Cupin	-
Os05g0169100	614.844267	615.2907906	643.9191956	605.6776196	540.2636227	540.9547899	2536.641694	1878.802402	1338.610452	713.518195	847.1542282	623.6965186	SG12	5	4142124	4144008	+	909	protein_coding	PF00252:Ribosomal protein L16p/L10e	-
Os07g0186000	745.2494174	679.907078	828.1850273	730.3158402	672.7392233	558.8853169	1542.703155	1201.111915	1790.969239	1076.030725	755.2142781	1073.382091	THIOREDOXIN H-TYPE	7	4574319	4576229	-	730	protein_coding	PF00085:Thioredoxin	-
novel.3721	1371.17756	1246.796657	1478.741494	1267.089343	1164.916481	1189.1713	410.1489119	482.1116987	406.9682939	565.2938589	567.6161867	622.0517304	-	6	28639371	28641629	-	606	-	- && - && -	-
Os02g0161900	906.2312909	955.4144794	966.4280879	805.8663286	927.2994713	825.1658732	849.9520437	741.5417755	1417.427922	628.960306	486.1382608	700.1592961	RICE UBIQUITIN2	2	3340458	3343060	-	1641	protein_coding	PF00240:Ubiquitin family	ubiquitin
Os07g0647500	845.7942663	815.1098378	862.4317749	689.1265209	725.3502925	630.875806	2090.259634	1546.073527	1574.4381	575.0453177	571.8141434	575.1519486	-	7	27040011	27041822	+	483	protein_coding	-	-
Os10g0563700	357.2101473	495.1829924	345.5208342	353.6919661	367.6510517	382.7209222	2239.28682	1775.890269	962.1801285	843.2753426	948.125164	601.0069981	-	10	22258025	22260435	-	733	protein_coding	PF00334:Nucleoside diphosphate kinase	NDK
Os03g0424800	607.4310189	792.9110065	674.348993	587.8454247	627.4823323	626.0520511	1076.81701	1361.628128	590.5659008	920.1080103	1032.464951	628.653719	RPS19A	3	17727085	17728835	+	714	protein_coding	PF01090:Ribosomal protein S19e	-
Os04g0689000	451.8826375	602.4091259	368.8544509	320.4878109	360.0083038	275.079551	2050.728343	1877.294679	1198.605315	658.0145723	1118.89913	470.0393837	class III peroxidase 64	4	35245424	35246736	-	1239	protein_coding	PF00141:Peroxidase	-
Os02g0653200	640.7186827	797.7512379	679.8499741	542.0367365	688.6692805	904.0122365	1036.009149	1054.978053	1578.222134	1165.360695	852.0911236	1100.821257	UCLACYANIN-LIKE PROTEIN 4	2	26343570	26344263	-	694	protein_coding	PF02298:Plastocyanin-like domain	Cu_bind_like
Os07g0448100	1267.607035	1064.158204	1261.72773	1121.331943	1276.122527	1319.031635	261.9152987	334.0909327	349.0923893	619.0224429	439.9613834	677.9999165	PLASMA MEMBRANE INTRINSIC PROTEIN 2;4	7	15358960	15360391	+	1214	protein_coding	PF00230:Major intrinsic protein	-
Os01g0147900	785.7099522	643.4718283	850.404322	582.2376711	520.6917461	443.3342131	1880.570866	1427.623314	2337.138369	697.9596649	706.4317463	724.3843235	TRIOSEPHOSPHATE ISOMERASE	1	2589835	2593568	-	1052	protein_coding	PF00121:Triosephosphate isomerase	-
Os09g0258600	676.6779521	678.7009491	628.9385842	570.3466413	609.8365416	605.6785695	1703.81577	1524.815295	980.4188227	599.4620552	780.912955	486.8965721	-	9	4390916	4393872	-	914	protein_coding	PF00237:Ribosomal protein L22p/L17e	-
Os06g0336200	406.5976851	554.0693738	436.1274103	394.5648069	462.1692179	502.8357046	817.7071711	761.8880702	2689.4983	1166.834713	770.8105424	1445.796537	TONOPLAST INTRINSIC PROTEIN 2;2	6	13407319	13408715	+	1214	protein_coding	PF00230:Major intrinsic protein	-
Os02g0543000	587.9042104	613.9310552	758.440121	847.721659	823.4085928	557.7984711	1194.763845	703.0843252	3589.959524	459.3982433	235.5807756	639.0877746	ABSCISIC ACID-STRESS-RIPENING-INDUCIBLE 1 PROTEIN	2	20165664	20166649	-	768	protein_coding	PF02496:ABA/WDS induced protein	-
Os03g0791800	1176.621608	918.1003673	1081.827902	1034.904482	1126.840259	1039.975767	521.3365515	495.8426938	851.2149702	417.931593	392.6000442	466.7135851	RAD6 DNA-repair homolog Dhr6, Ubiquitin-conjugating enzyme 9	3	32930349	32935490	-	846	protein_coding	PF00179:Ubiquitin-conjugating enzyme	UQ_con
Os01g0834600	623.4792304	761.5482203	632.1726469	583.4045707	593.4847752	573.1819222	1575.963716	1379.752011	807.7544573	712.8097873	802.771831	528.4612745	-	1	35763733	35764006	-	274	protein_coding	-	-
Os10g0551800	58.56323659	156.6571861	59.30653464	37.65833848	67.41531244	39.64315185	3621.55498	2416.413068	3883.528037	1122.116332	608.7232411	767.6693735	root-specific RCc2, hybrid proline- or glycine-rich protein 13	10	21658192	21658818	-	627	protein_coding	PF14547:Hydrophobic seed protein	-
Os01g0124200	715.7030818	825.3454245	722.0213577	812.0532125	775.1345501	524.1650472	584.4112357	825.5538596	369.4971514	687.9888066	1133.30418	553.8919846	BOWMAN-BIRK INHIBITOR 3-1	1	1347665	1348723	-	1059	protein_coding	PF00228:Bowman-Birk serine protease inhibitor family	-
Os12g0508300	563.2296045	714.8240227	589.2277128	592.585347	661.8542286	547.7666633	1087.823782	1372.57234	626.5340827	791.0292772	888.6353992	563.9209641	-	12	19536639	19538295	+	457	protein_coding	-	-
Os06g0152100	662.3175121	725.9976052	672.9173085	578.5101233	568.8039274	588.6428662	1360.985924	1137.807925	837.6945218	965.2601999	826.7317013	865.6554221	-	6	2690219	2693031	+	775	protein_coding	PF00235:Profilin	-
Os05g0563600	487.1092536	570.0844299	447.5683523	389.2864894	397.8001296	486.361695	1703.173496	1600.398587	1753.691134	1127.732654	786.8918241	942.6593659	FASCICLIN-LIKE ARABINOGALACTAN PROTEIN 6	5	28051758	28052859	+	1102	protein_coding	PF02469:Fasciclin domain	-
Os04g0423800	882.3278697	947.1416455	800.9893037	505.7787569	689.8426112	827.4573774	902.1108808	922.4014001	760.3685244	763.8852133	709.4505239	512.0951428	class III peroxidase 54	4	20954485	20955826	+	1342	protein_coding	PF00141:Peroxidase	-
Os11g0455500	643.7979984	632.3208101	579.916624	735.8622894	576.5228171	639.4629538	672.944113	685.1631955	872.3584718	1324.383225	1090.365751	1311.761327	-	11	15420139	15422972	-	1881	protein_coding	PF05221:S-adenosyl-L-homocysteine hydrolase|PF00670:S-adenosyl-L-homocysteine hydrolase, NAD binding domain	-
Os08g0157500	693.4248969	573.5112164	755.0209198	664.7091193	654.4871006	716.0158901	688.2563507	512.454608	1914.66895	1197.119392	641.5914613	1375.982329	O-METHYLTRANSFERASE 9	8	3337800	3340918	-	1428	protein_coding	PF08100:Dimerisation domain|PF00891:O-methyltransferase	-
Os03g0408300	553.2669802	695.9795716	558.8894398	521.0547509	520.2799977	517.9527959	1348.141401	1275.156285	859.4490581	712.5475679	838.4782492	542.376179	-	3	16787183	16787911	+	729	protein_coding	PF00828:Ribosomal protein L18e/L15	-
Os10g0411800	541.3179457	597.3985117	507.9235593	492.3029732	495.2840114	542.2935644	1497.944099	1343.725272	837.7434721	817.9051879	932.7845548	603.5915873	-	10	14330689	14331424	+	736	protein_coding	PF00833:Ribosomal S17	-
Os08g0237000	714.4557197	940.6707082	736.9613855	603.0083533	754.8449897	895.803557	869.6238394	662.307794	1300.284306	1123.325584	648.481284	1116.215264	XYLOGLUCAN ENDOTRANSGLUCOSYDASE/HYDROLASE 17	8	8328017	8329241	+	1127	protein_coding	PF06955:Xyloglucan endo-transglycosylase (XET) C-terminus|PF00722:Glycosyl hydrolases family 16	-
Os07g0683900	843.4363195	669.5847341	858.9541443	902.3550551	759.815353	632.0018274	701.708781	632.227586	1072.241731	555.8299475	648.7719693	533.8960826	R40G2	7	29004217	29006208	+	1534	protein_coding	PF14200:Ricin-type beta-trefoil lectin domain-like	-
Os09g0553100	322.364242	363.6991611	341.9942818	166.1092687	188.0031146	181.6661581	2672.842642	1846.864672	2590.60993	452.2156041	455.7287177	324.6341903	-	9	21912086	21912668	-	583	protein_coding	PF15511:Centromere kinetochore component CENP-T histone fold	-
Os01g0975300	509.7212481	485.9906644	534.0580174	538.7083128	691.2700467	536.4767525	517.4696779	720.0175214	643.6593283	486.2400702	549.8456325	493.4538295	MYB transcription factor 48	1	43096401	43097949	+	1549	protein_coding	PF00249:Myb-like DNA-binding domain	Myb_DNA-binding
Os03g0227800	953.2043338	788.1011035	932.6635171	922.3635691	997.6822335	936.9235912	347.6785884	434.1303575	421.4658362	656.2415227	651.8637553	750.180529	-	3	6754275	6756589	+	1833	protein_coding	-	-
Os03g0351500	601.7567767	617.2491257	652.8682008	590.1171049	555.6558015	582.2541674	1159.753151	1014.791081	1294.51058	674.1742373	641.3995567	640.6914938	CYTOSOLIC SUPEROXIDASE DISMUTASE	3	13181396	13184453	+	785	protein_coding	PF00080:Copper/zinc superoxide dismutase (SODC)	-
Os01g0276000	666.9768518	733.9243641	623.1234915	530.9821496	586.3490063	569.341613	1070.391225	1025.813345	683.9164942	772.2778794	946.8096775	601.295219	RPL30	1	9658174	9661275	-	630	protein_coding	PF01248:Ribosomal protein L7Ae/L30e/S12e/Gadd45 family	-
Os07g0529800	847.846802	743.0601793	788.884315	790.3549013	753.7193765	738.7996006	634.6838971	530.5669844	677.6670687	732.4139422	645.9383671	808.1289552	translation initiation factor eIF1, protein translation factor SUI1	7	20733236	20735266	-	748	protein_coding	PF01253:Translation initiation factor SUI1	SUI1
Os01g0896700	526.6089244	624.4083454	486.2724217	489.2075443	543.4162953	506.5954641	786.6364504	993.2384311	532.4963062	798.0746279	919.886726	669.2328612	RPL5B	1	38968295	38971038	+	1208	protein_coding	PF14204:Ribosomal L18 C-terminal region|PF00861:Ribosomal L18p/L5e family	-
Os03g0685500	420.5139479	503.7767987	445.49501	431.1945242	394.033415	372.5324012	1968.882882	1488.766164	1893.016003	600.4849615	661.9559941	527.8759921	-	3	27343321	27346707	-	788	protein_coding	PF06747:CHCH domain	-
Os10g0466700	738.3881403	815.7475955	702.5977108	573.2707978	638.6306425	690.3919905	705.615433	719.5864214	456.4946895	815.5121659	945.1109608	575.3755482	-	10	17227374	17229369	-	632	protein_coding	PF00238:Ribosomal protein L14p/L23e	-
Os01g0140500	559.5299868	637.0774058	573.3856396	527.865689	568.4354746	537.5054516	1320.194578	908.3432978	741.128312	786.4484286	892.8854481	583.7412936	-	1	2137800	2138539	+	499	protein_coding	PF16906:Ribosomal proteins L26 eukaryotic, L24P archaeal	-
Os10g0167300	781.9469549	692.9746611	720.5762263	695.0219397	634.5126175	551.6913943	753.076525	713.7089439	671.1121065	851.5166239	867.790935	770.5443106	Early Embryogenesis-Specific Enolase 1, Enolase 1, enolase 7, enolase 4	10	4639798	4644295	-	1650	protein_coding	PF03952:Enolase, N-terminal domain|PF00113:Enolase, C-terminal TIM barrel domain	-
Os03g0233900	1354.022369	1013.103861	1616.750828	1148.298144	806.1221268	510.2273406	562.8630652	417.7413663	661.5666157	363.8986349	277.7224283	380.9986145	HEMOGLOBIN 1	3	7092864	7093988	+	799	protein_coding	PF00042:Globin	-
Os10g0411700	611.0679701	757.5792635	624.842872	614.3899141	590.3948641	618.710318	909.4860433	1063.513691	437.1432444	677.6805085	756.2824333	531.8686198	-	10	14323590	14324864	-	566	protein_coding	-	-
Os04g0376000	306.900931	427.2361508	291.000404	288.2851344	323.5834907	299.9970374	2166.60925	1588.333693	1260.152815	696.4862592	797.5281	491.9867387	-	4	18369364	18371131	-	577	protein_coding	PF00831:Ribosomal L29 protein	-
Os01g0679700	523.0053009	570.8302667	498.0594854	429.8122091	459.9656233	434.3672272	1048.07557	1269.464583	838.5452173	706.5886743	767.9212625	513.5501044	-	1	27965722	27968107	-	566	protein_coding	PF01780:Ribosomal L37ae protein family	-
Os06g0172600	551.8728917	591.6098682	539.7441536	475.0610538	475.7883246	485.2955189	1261.409219	1170.035317	968.3840302	611.6103426	708.396461	442.3129762	-	6	3656494	3657055	+	488	protein_coding	-	-
Os04g0501000	332.4082461	384.6003281	339.5453433	315.4108819	339.3036501	299.851192	1743.756606	1650.519242	1070.960276	727.4895021	832.6110391	526.5667958	-	4	25008080	25010015	-	717	protein_coding	PF00276:Ribosomal protein L23|PF03939:Ribosomal protein L23, N-terminal domain	-
Os11g0425600	578.2183721	649.2342148	682.6372046	586.1758525	627.7478597	545.5710244	1722.39882	1230.999113	1845.808383	460.5954432	485.6591948	394.374276	-	11	13506337	13507154	-	576	protein_coding	PF04419:4F5 protein family	-
Os03g0756000	445.1503056	515.215784	392.1682915	381.928919	422.3338385	382.7928236	1217.234836	1107.476162	942.7426946	751.1171736	814.7715502	553.9845786	-	3	31203316	31205287	+	946	protein_coding	PF00572:Ribosomal protein L13	-
Os02g0718900	434.9021948	489.1218312	425.3271459	436.1550118	393.8580567	384.7149555	1341.701616	1136.787408	1257.956446	926.9707226	998.1346875	827.0133376	ADENOSINE NUCLEOTIDE TRANSLOCATOR	2	29821936	29825120	+	1617	protein_coding	PF00153:Mitochondrial carrier protein	Mito_carr
Os02g0796900	419.2861314	566.2680307	506.2373859	423.9020855	386.0350201	424.6614411	1586.294955	1689.699033	763.7508393	505.4810561	614.0802197	400.8634793	-	2	33914149	33914434	+	174	protein_coding	-	-
Os03g0772800	626.8028919	635.9554494	624.2175494	568.312757	553.2407619	482.3544684	1047.385334	941.2107774	1091.911845	648.3280671	607.512388	573.4137292	-	3	32017648	32019527	+	626	protein_coding	PF02046:Cytochrome c oxidase subunit VIa	-
Os03g0598800	373.5942626	478.7655928	340.7611446	322.5220237	369.5912904	343.0812209	1551.90585	1499.574092	905.4969728	627.5665497	760.60121	477.6033327	-	3	22336686	22338322	-	890	protein_coding	PF00827:Ribosomal L15	-
Os03g0107300	1260.437616	915.839055	1183.573843	1198.712292	1194.477755	1029.507066	258.0633102	154.9503673	925.6251138	270.8630104	122.5518275	333.4348207	LOW SILICON RICE 2	3	430697	432874	-	2083	protein_coding	PF03600:Citrate transporter	-
Os12g0124200	448.9664036	526.8461866	451.5407551	416.0186837	464.8923962	432.0468371	1218.759305	1057.376016	980.0683403	700.9012176	768.7016973	508.9919292	RPS16A	12	1169749	1170460	-	712	protein_coding	PF00380:Ribosomal protein S9/S16	-
Os07g0546700	452.970278	539.7185291	452.2840503	390.5558138	445.7704999	398.7531673	1522.593	1033.791763	926.9575327	564.3355888	655.3548897	421.2714766	-	7	21672642	21674132	-	490	protein_coding	-	-
Os01g0823300	259.7877114	357.0214785	249.8129268	226.9687628	257.5396121	258.4811214	2523.063605	1752.513931	1439.709019	546.2115426	619.3341944	362.0895329	RPS26	1	35153705	35155694	+	634	protein_coding	PF01283:Ribosomal protein S26e	-
Os04g0349500	615.4743056	656.5185919	564.4033181	528.5738704	551.4182242	541.5876006	700.6382603	761.221943	396.5308104	700.3014864	864.5256598	574.1249583	-	4	16645729	16648381	-	1021	protein_coding	PF01201:Ribosomal protein S8e	-
Os10g0170200	428.2377453	497.8085622	425.001895	372.9692662	414.1782048	366.1140021	1219.376288	1092.605703	840.1103902	720.7993681	788.8792474	513.4836082	-	10	4832054	4835031	+	709	protein_coding	PF00338:Ribosomal protein S10p/S20e	Ribosomal_S10
Os07g0105000	183.5608281	325.3939482	151.2007745	122.1842111	127.1639805	148.2818416	2923.401504	2047.204055	3452.421821	629.8359711	433.7978682	495.2346113	UCLACYANIN-LIKE PROTEIN 20	7	291076	291795	+	608	protein_coding	PF02298:Plastocyanin-like domain	Cu_bind_like
Os07g0680300	499.8033536	500.6723737	510.3516893	394.0519342	430.2132549	371.3700502	1173.007948	1348.646613	1462.380865	485.4879309	539.4635838	406.0951782	a subunit of the mitochondrial electron transport chain (ETC) complex III	7	28821923	28824001	-	526	protein_coding	-	-
Os06g0681400	410.1594022	436.2833705	469.7220551	406.0372176	393.4766356	382.1253837	1402.832615	900.7809563	2345.121171	587.9259542	442.4272932	608.6702057	Ubiquitin1, polyubiquitin	6	28401740	28404496	+	1981	protein_coding	PF00240:Ubiquitin family	ubiquitin
Os03g0599800	390.2462215	433.6871997	352.9968269	401.0728175	328.8638814	311.7491429	956.2749371	956.5704092	1121.59082	977.0293444	957.4447902	902.6590022	UDP-ARABINOPYRANOSE MUTASE 1	3	22381361	22383926	-	1509	protein_coding	PF03214:Reversibly glycosylated polypeptide	-
Os05g0477300	401.4131086	512.0248216	403.299441	359.6183364	417.2854233	390.6983831	1128.878795	932.2537196	749.2499146	688.4274346	780.9070117	474.5150717	-	5	23483080	23485770	-	946	protein_coding	PF01283:Ribosomal protein S26e	-
Os04g0117100	529.7341899	574.6458113	519.0305306	471.7463637	467.807491	455.2083843	1343.917654	1009.157784	1257.314606	520.6991004	564.6961145	428.7689183	mitochondrial proton-transporting ATP synthase 1	4	1008146	1010166	-	469	protein_coding	-	-
Os01g0668100	339.2197266	616.5421205	306.3728745	209.0179978	292.890193	383.0322831	1707.78711	1133.677109	1365.067774	894.3535162	639.7813929	721.0229728	FASCICLIN-LIKE ARABINOGALACTAN PROTEIN 7	1	27340911	27341950	-	1040	protein_coding	PF02469:Fasciclin domain	-
Os03g0327600	568.778253	465.8853777	556.7734843	541.198539	512.7648545	534.1497507	838.5655735	739.7220036	810.8569098	720.8786602	711.824819	710.3710621	R40C1	3	11957336	11959565	-	1763	protein_coding	PF14200:Ricin-type beta-trefoil lectin domain-like	-
Os03g0183000	691.066689	566.094757	731.1602499	667.861987	620.0455783	611.2636046	801.9941422	658.3185233	1149.126648	439.4223882	330.2954111	481.2210232	ETHYLENE RESPONSE FACTOR 62	3	4348736	4350531	-	1688	protein_coding	PF00847:AP2 domain	AP2
Os07g0662500	523.1753017	556.4672313	481.2313088	450.0871865	473.3300783	481.2512105	1025.092319	887.5161604	865.9637752	683.6966126	719.875418	553.3960472	EUKARYOTIC ELONGATION FACTOR 1-BETA'	7	27941759	27944162	+	1027	protein_coding	PF00736:EF-1 guanine nucleotide exchange domain	-
Os02g0814700	396.9473119	586.0274591	407.2492739	395.6096204	421.9566586	365.7849301	1162.865562	1176.426098	590.9364815	681.8520962	727.7524496	437.5938838	-	2	34911047	34913456	+	697	protein_coding	PF00238:Ribosomal protein L14p/L23e	-
Os04g0188500	925.6629565	802.7770944	995.0983162	807.3849849	711.2937113	567.6099471	257.218668	163.8694628	230.4204455	399.0826682	280.4861024	338.6896244	-	4	5989525	5990234	+	597	protein_coding	-	-
Os03g0811900	964.754377	805.3033375	932.1789323	842.0658306	796.3380492	801.5550523	164.1204184	218.2469443	222.1539903	515.5111569	440.0951723	565.6368454	ADP-ribosylation factor 2B, ADP-ribosylation factor A1f	3	34006999	34009631	+	896	protein_coding	PF00025:ADP-ribosylation factor family	Arf
Os01g0191100	456.7500037	620.2757683	461.7677042	453.1392681	520.1872985	485.3129097	415.7084603	740.2435831	307.1821253	870.8717416	935.2053996	611.8714111	-	1	4852435	4854387	+	693	protein_coding	PF00428:60s Acidic ribosomal protein	-
Os03g0177400	593.4069545	674.8026096	561.1480738	565.5956011	536.899254	568.2771584	714.2255668	656.3809986	546.7889266	709.2255706	744.7940944	537.4823516	ELONGATION FACTOR 1A1	3	4094567	4097436	+	1636	protein_coding	PF03144:Elongation factor Tu domain 2|PF00009:Elongation factor Tu GTP binding domain|PF03143:Elongation factor Tu C-terminal domain	GTP_EFTU
Os01g0357900	340.2072351	428.86498	356.2723387	259.0377746	298.5506972	318.4873515	2649.009065	1238.40023	2861.089569	457.1019306	372.0320717	364.9725772	RAPID ALKALIZATION FACTOR 4	1	14480825	14481553	-	729	protein_coding	PF05498:Rapid ALkalinization Factor (RALF)	-
Os03g0577000	333.1067518	432.9824526	323.9263328	318.2290439	344.1722375	302.9143279	1399.914188	1456.737747	752.097312	620.3623891	671.1287978	479.8308262	-	3	21097594	21100006	-	1084	protein_coding	PF00189:Ribosomal protein S3, C-terminal domain|PF07650:KH domain	-
Os02g0175600	515.6429668	619.4652213	480.5759597	443.4725552	528.1899643	477.1214922	879.3587442	847.5590245	474.1236073	552.3777687	627.5980885	443.7523796	-	2	4134903	4135628	+	726	protein_coding	PF00828:Ribosomal protein L18e/L15	-
Os04g0667800	670.5872609	602.5445657	659.7676273	572.3385675	608.0010585	596.9708333	931.0091955	617.7570198	787.9153579	424.5695197	427.760385	435.9637802	RAD6 DNA-repair homolog Dhr6, Ubiquitin-conjugation enzyme, Ubiquitin-conjugating enzyme 16	4	34088171	34090534	-	1297	protein_coding	PF00179:Ubiquitin-conjugating enzyme	UQ_con
Os03g0710800	399.6751425	438.6195204	401.6675055	420.6258306	424.1014063	377.3902139	860.5580497	1046.243899	710.498099	695.6745478	739.4476084	609.4069874	G-BOX FACTOR 14-3-3F PROTEIN	3	28664068	28667703	+	1174	protein_coding	PF00244:14-3-3 protein	-
Os07g0585500	551.127719	516.4448486	524.359777	569.3028837	518.6265176	475.9077541	1071.727393	708.3472644	1801.722234	514.1494262	405.9807664	539.9286637	-	7	23782164	23783828	+	603	protein_coding	PF12734:Cysteine-rich TM module stress tolerance	-
ENSRNA049476437	143.2215504	329.0710281	153.6803609	205.5172788	191.0000184	201.0394458	1794.073252	889.481705	1406.92788	643.3400323	966.9506005	1639.336424	SSU_rRNA_eukarya	9	11554	13364	+	1811	rRNA	-	-
Os12g0548700	578.479246	597.110059	677.6086331	858.2273385	814.8537865	530.7975788	959.6312737	777.9386678	1637.253125	292.598449	302.2536212	324.5920377	-	12	22202703	22203153	-	451	protein_coding	-	-
Os03g0139100	454.4182022	592.101397	471.3462347	462.6788175	496.1896312	478.4826136	660.4440585	753.2796679	308.152706	697.6295621	744.1416016	484.0618961	-	3	2142726	2145398	+	608	protein_coding	PF00238:Ribosomal protein L14p/L23e	-
Os07g0246200	450.0814011	479.7401893	424.4478929	421.6838296	436.8656563	440.4273035	749.4826079	949.525967	484.4140428	794.4116772	833.0475069	679.1117131	calreticulin 1, calreticulin	7	8136965	8141055	+	1682	protein_coding	PF00262:Calreticulin family	-
Os07g0114300	767.4441097	689.9459059	814.0087606	747.8052674	672.8515409	619.6604711	565.9315812	394.9770213	495.6677586	554.7312947	430.6993183	563.1237437	-	7	797466	798941	+	559	protein_coding	PF04419:4F5 protein family|PF12907:Zinc-binding	-
Os02g0175800	520.3596364	527.4402882	522.7232769	497.8418038	477.1840742	440.0360138	1024.259737	815.0990267	948.4333662	540.2014609	494.9469066	487.0207522	-	2	4141509	4143652	+	756	protein_coding	-	-
Os06g0124900	645.9922206	599.3103002	628.5716491	620.8937345	577.3064675	574.4775511	535.208817	747.3828477	406.75204	455.9801729	476.0094752	419.0087833	SDH8A	6	1341610	1344490	+	572	protein_coding	-	-
Os01g0654500	744.931279	647.8807623	721.9529484	657.3580573	633.6617803	652.97266	486.1708102	500.1720185	446.8999365	528.6983382	537.1053062	521.9668926	-	1	26533072	26537108	-	1686	protein_coding	PF00180:Isocitrate/isopropylmalate dehydrogenase	-
Os03g0798600	339.5796748	413.5651072	311.7767946	324.5033685	338.4019356	316.8480643	1363.673097	1190.025937	870.6027527	629.5959545	742.552894	453.6566327	-	3	33290841	33293309	-	755	protein_coding	PF00203:Ribosomal protein S19	-
Os02g0658100	539.8550036	637.9351945	597.0492455	400.7569774	494.3374166	691.2624793	554.1068818	621.9924253	1211.843392	591.5311852	390.1954398	597.9258361	TONOPLAST INTRINSIC PROTEIN 2;1	2	26608375	26609365	-	873	protein_coding	PF00230:Major intrinsic protein	-
Os03g0278000	559.3622101	532.951837	518.2503815	517.4972506	481.1965588	531.6464111	566.2662538	517.4442615	746.0640811	863.7310584	657.9401201	889.1893859	UDP-D-glucuronic acid decarboxylase, UDP-glucuronic acid decarboxylase 3, UDP-xylose synthase 3	3	9436483	9440576	+	1812	protein_coding	PF16363:GDP-mannose 4,6 dehydratase	-
Os04g0432600	620.795162	727.8833936	672.5290761	567.0500127	575.4307618	499.3506752	592.6390463	418.7263434	599.6151727	548.7364311	598.938022	463.2873368	-	4	21466501	21468612	-	701	protein_coding	-	-
Os06g0319366	235.572992	369.7846801	232.2162007	220.0300927	193.1440491	230.4104762	1296.242997	1179.397889	898.3011321	694.7416182	660.0333397	670.2726285	-	6	12366518	12366742	-	225	protein_coding	-	-
Os08g0366100	810.0394328	750.3929919	851.878379	824.3268079	723.3148513	658.5332656	175.0643607	242.7697807	249.3681588	483.0080616	420.9422847	483.8638483	MBF1 transcription factor, Endothelial differentiation factor	8	16982279	16985259	+	823	protein_coding	PF08523:Multiprotein bridging factor 1|PF01381:Helix-turn-helix	HTH_3
Os02g0793700	509.5657564	504.7456792	524.4949114	505.3796189	518.562331	474.1074447	1225.426425	815.1337535	1288.865953	452.5334467	396.8947029	427.283857	STEROID BINDING PROTEIN	2	33727087	33727811	+	725	protein_coding	PF00173:Cytochrome b5-like Heme/Steroid binding domain	-
Os08g0326400	302.455229	378.3481968	320.0110733	282.7323453	321.6782694	287.2803506	1648.643155	1390.466438	1113.676114	445.2409304	555.2884604	358.5109059	RIBOSOMAL PROTEIN L7A	8	14340574	14342940	-	1090	protein_coding	PF01248:Ribosomal protein L7Ae/L30e/S12e/Gadd45 family	-
Os03g0576700	414.2358631	468.0199287	391.1777758	354.0439069	372.2694036	356.1495341	872.3284623	1028.483955	462.8119679	563.238935	699.9825164	469.0253381	-	3	21086470	21088562	-	906	protein_coding	PF01294:Ribosomal protein L13e	-
Os08g0117200	366.4358617	433.4464835	301.5997924	297.5288597	352.1690446	341.6803523	1414.091004	1194.925254	871.8745891	514.9889771	574.9381398	375.243104	-	8	956604	958484	-	477	protein_coding	PF08069:Ribosomal S13/S15 N-terminal domain|PF00312:Ribosomal protein S15	-
Os08g0126300	541.0911715	471.5863518	553.6891189	572.8606833	463.653088	443.6165428	1098.294004	826.9907813	1265.7772	469.4287049	400.9818727	396.7184886	GLYCERALDEHYDE-3-PHOSPHATE DEHYDROGENASE, CYTOSOLIC	8	1525411	1529192	+	1516	protein_coding	PF02800:Glyceraldehyde 3-phosphate dehydrogenase, C-terminal domain|PF00044:Glyceraldehyde 3-phosphate dehydrogenase, NAD binding domain	-
Os05g0541750	134.3420375	273.9153885	140.3991237	90.18638753	140.5214782	147.2382647	2897.375939	1364.733313	2485.459379	534.5354772	383.3150506	400.511558	arabinogalactan peptide 3	5	26897934	26898364	-	431	protein_coding	-	-
Os11g0433900	380.9956998	422.1685139	338.40362	299.8108245	334.8428589	356.9661215	1004.482928	1167.169529	550.08521	555.8232205	690.0516259	409.4906713	-	11	14044209	14045644	+	486	protein_coding	-	-
Os08g0117300	304.6665652	384.2720137	300.637174	297.7611617	322.9958405	285.1560753	1730.427719	1180.460031	919.1542488	496.8380654	591.7254649	370.0949642	-	8	962587	964531	-	931	protein_coding	PF08069:Ribosomal S13/S15 N-terminal domain|PF00312:Ribosomal protein S15	-
Os10g0569400	1123.235514	1026.112422	1227.038391	711.0168469	594.3439652	469.5953237	409.1470142	558.014168	516.0526471	120.3623118	81.30993234	122.0773263	RICE PATHOGEN-RELATED PROTEIN	10	22575212	22576531	+	631	protein_coding	-	-
Os02g0785800	433.6894174	482.4703654	430.9436866	394.5482599	407.7952366	415.2900604	614.2767724	947.4951333	432.4688388	541.3320077	616.2029571	416.4205917	-	2	33359344	33361394	+	718	protein_coding	PF01247:Ribosomal protein L35Ae	-
Os01g0152700	369.2938664	382.4690763	397.9004652	336.5155724	339.2617538	380.6751716	1462.3469	996.3049315	1125.011228	450.6944447	405.5245464	395.020778	-	1	2837892	2838171	-	280	protein_coding	-	-
Os01g0559750	288.0832854	352.7815747	232.5485922	212.6648522	235.5765687	225.9587516	2986.314989	1156.084867	1359.327287	372.1817863	331.5073626	394.9313392	-	1	21242600	21243209	+	610	protein_coding	-	-
Os06g0612800	793.6836893	700.5391533	754.6070115	651.0502341	680.4922101	693.3128679	226.0883523	250.6918625	456.0320744	314.1382819	307.2107139	388.5017163	STRESS ASSOCIATED PROTEIN GENE 8	6	24491993	24493907	+	1000	protein_coding	PF01428:AN1-like Zinc finger|PF01754:A20-like zinc finger	zf-A20
Os03g0807800	315.3925355	414.4590692	326.2389272	293.1726893	302.0375927	298.523315	1013.212121	983.2486739	653.8947103	587.477526	673.1871418	429.8245677	Omnipotent suppressor protein SUP44	3	33769018	33770893	+	1083	protein_coding	PF00333:Ribosomal protein S5, N-terminal domain|PF03719:Ribosomal protein S5, C-terminal domain	-
Os11g0455800	375.4028424	354.3199644	345.5627635	325.4983004	305.6511495	342.1050991	1059.617339	783.6561531	1523.190561	712.4389759	549.4102667	731.9132389	serine hydroxymethyltransferase 2	11	15436736	15440042	+	1897	protein_coding	PF00464:Serine hydroxymethyltransferase	SHMT
Os01g0294700	248.6331558	337.8369655	252.0652526	185.4110174	226.3020975	226.2805471	1088.709011	860.022107	2610.947854	790.0508499	464.5606606	687.1422083	peroxidase, class III peroxidase 11	1	10748692	10750233	-	1331	protein_coding	PF00141:Peroxidase	-
Os03g0177500	492.0107439	525.9931576	476.8550598	411.6784137	435.3001626	452.3333942	1024.56902	694.233961	732.1535455	566.1553283	588.8948313	428.6094683	ELONGATION FACTOR 1A4	3	4099985	4102960	+	1722	protein_coding	PF03144:Elongation factor Tu domain 2|PF00009:Elongation factor Tu GTP binding domain|PF03143:Elongation factor Tu C-terminal domain	GTP_EFTU
Os10g0454200	170.767226	257.3645594	193.753098	201.5150298	261.1556211	121.2243646	1709.121912	1582.89464	1020.052524	553.8112777	553.410149	440.8219708	-	10	16592285	16593089	+	805	protein_coding	-	-
Os06g0181566	577.7117717	642.7484751	592.9492376	542.1363689	546.3014253	514.9157237	798.3235252	645.972247	365.3996009	462.034657	505.790802	367.8040094	RPL39C	6	4033605	4034172	-	389	protein_coding	-	-
Os05g0135700	549.5122034	563.2137561	529.2672322	502.9587867	455.023546	562.1942936	847.0544282	593.7080397	1395.330681	530.4228792	416.8616447	557.744392	S-Adenosyl-l-methionine synthetase 1, S-adenosyl methionine synthetase, S-adenosylmethionine synthetase 1, SAM synthase	5	2089037	2091950	+	1593	protein_coding	PF02772:S-adenosylmethionine synthetase, central domain|PF00438:S-adenosylmethionine synthetase, N-terminal domain|PF02773:S-adenosylmethionine synthetase, C-terminal domain	-
Os04g0683700	447.6474781	411.4378522	501.4106809	546.1155947	450.2512574	409.3647452	891.9558787	452.3330761	2895.430298	363.2754537	181.6912315	439.0788003	Acyl-Activating Enzyme 3, adenosine monophosphate binding protein 3	4	34908578	34910477	-	1813	protein_coding	PF13193:AMP-binding enzyme C-terminal domain|PF00501:AMP-binding enzyme	AMP-binding
Os10g0442600	428.8932455	465.7412862	456.1809575	387.5180411	376.4030303	396.9311614	1243.054534	972.5856345	886.6110839	509.6776426	493.71095	442.584889	CELL DIVISION CONTROL 48E	10	15914701	15915920	+	872	protein_coding	PF00004:ATPase family associated with various cellular activities (AAA)	AAA
Os07g0492000	624.3368233	555.4185962	621.0137572	647.9783724	565.9597917	530.9222794	503.8989509	372.8784532	853.6429588	523.8035703	388.684919	565.5801053	NUCLEOSIDE DIPHOSPHATE KINASE 1, Nucleoside diphosphate kinase 1	7	18334997	18337480	-	865	protein_coding	PF00334:Nucleoside diphosphate kinase	NDK
Os04g0399000	513.4709095	526.8952696	487.1245771	483.6886658	455.7116629	431.5535618	723.4347724	713.5164028	500.9685038	442.8883889	578.1757074	357.302345	-	4	19710955	19716627	+	579	protein_coding	PF01667:Ribosomal protein S27	-
Os09g0458900	481.7944686	484.6921014	568.3676105	469.9069456	462.8963466	399.2133224	708.0150488	577.6338182	386.9252489	544.243078	511.6955336	391.3009448	-	9	17338533	17339171	+	639	protein_coding	-	-
Os04g0688100	571.466871	668.5113931	513.4882759	581.3381921	500.584274	466.6477397	451.9123349	536.5703266	672.7336096	420.3690617	478.2231524	325.7848608	class III peroxidase 59	4	35187443	35189187	-	1496	protein_coding	PF00141:Peroxidase	-
Os07g0634400	723.7677269	666.7672514	760.7510125	781.0608268	729.2199364	664.1867451	309.2920151	295.1810425	220.2604955	374.3939755	319.2951027	397.4084197	-	7	26327405	26329772	-	1132	protein_coding	PF13419:Haloacid dehalogenase-like hydrolase	-
Os11g0482000	317.0713971	410.1717218	297.3416217	287.2916701	316.3009811	287.9966681	673.6650892	866.4006747	498.9240521	600.8712197	689.4810469	467.6086948	-	11	16917810	16919756	-	884	protein_coding	PF00177:Ribosomal protein S7p/S5e	-
Os08g0559200	362.934494	456.0687865	349.7681708	364.3532349	379.3967877	373.972005	748.2781601	664.245867	525.4952623	541.8112358	629.8362354	413.4625451	-	8	27973023	27974647	+	620	protein_coding	PF03297:S25 ribosomal protein	-
Os07g0622100	313.4084661	407.1609942	290.2826949	262.9402208	301.4410124	297.2488406	1262.666688	872.1051466	814.0085913	564.1202578	682.6473455	414.8592654	-	7	25722884	25725402	+	1076	protein_coding	PF01092:Ribosomal protein S6e	-
Os07g0597000	375.8500346	434.1443176	397.8278591	352.7662799	358.7671235	361.3146842	754.5315348	858.633888	533.3481133	480.8838518	525.6161212	419.5591901	-	7	24317702	24320963	-	995	protein_coding	PF01287:Eukaryotic elongation factor 5A hypusine, DNA-binding OB fold	-
Os02g0284600	410.1701115	555.2336936	412.2013276	431.987921	470.8526248	420.1011804	441.7663362	373.2413842	296.554592	715.5559884	737.3519274	526.9364293	-	2	10700829	10701516	-	688	protein_coding	PF01777:Ribosomal L27e protein family	-
Os03g0248600	361.244869	294.0058269	396.3891928	350.2224538	324.9791608	275.233628	641.5723102	737.5019461	764.491533	663.1312469	582.1942178	635.2228734	enolase, enolase 2	3	7847997	7852714	-	1699	protein_coding	PF03952:Enolase, N-terminal domain|PF00113:Enolase, C-terminal TIM barrel domain	-
Os07g0150200	366.0638771	424.6585872	395.2332461	335.344504	359.2231489	312.6220077	726.6202683	993.2501182	320.6256168	504.0408957	586.476478	410.2047912	-	7	2613935	2616323	+	733	protein_coding	PF01248:Ribosomal protein L7Ae/L30e/S12e/Gadd45 family	-
Os08g0129800	663.1567758	756.2523363	578.773443	583.060871	608.3085466	589.8612153	340.3987594	438.6750895	189.7001727	397.7270748	437.5418046	265.8113144	-	8	1675042	1676747	+	1706	protein_coding	-	-
Os01g0263300	622.4177853	730.5305337	547.0008791	420.8149616	563.4246399	631.0372908	186.9611868	271.6145557	483.4095418	708.0195653	497.4257195	639.181117	ATPASE SUBUNIT 6	1	8917756	8919968	+	1289	protein_coding	PF00141:Peroxidase	-
Os08g0162800	494.7833122	476.8867114	503.7034316	491.5587767	510.1455321	465.6313599	380.2605997	367.6701956	272.763294	563.8822713	523.7506594	530.554605	Acyl-CoA-binding protein, Acyl-CoA-binding protein 1	8	3698349	3700499	-	578	protein_coding	-	-
Os03g0129900	250.545851	269.3595827	297.0050254	270.8988272	226.8177492	244.4374585	1464.654083	1010.605323	1910.567719	357.5517981	381.0399818	297.1855995	-	3	1685564	1689540	-	683	protein_coding	PF05676:NADH-ubiquinone oxidoreductase B18 subunit (NDUFB7)	NDUF_B7
Os07g0208000	296.7804856	396.8834668	298.4306242	268.5848018	272.0111515	271.8333895	1274.802078	995.3022603	775.9356948	500.7585474	536.1284296	346.5906675	-	7	5819764	5821777	-	743	protein_coding	PF00410:Ribosomal protein S8	-
Os01g0155800	823.290179	662.0118487	1132.990132	950.5895309	711.4918389	460.6983533	216.3410863	157.0885512	177.0656792	156.4049674	139.8547685	105.0770433	-	1	2999576	3001139	+	687	protein_coding	-	-
Os01g0658400	642.6151525	531.4369538	664.4114956	519.7803262	583.1937147	522.742206	639.7624426	448.710284	617.9845437	375.4845642	276.0875853	360.1542032	UBIQUITIN CONJUGATING ENZYME 5A	1	26781113	26784353	-	767	protein_coding	PF00179:Ubiquitin-conjugating enzyme	UQ_con
Os03g0424500	356.2171549	397.2673426	354.0160491	327.0060335	337.7816747	335.3492323	728.6728996	910.1760825	358.0626897	534.2113395	600.4020867	400.8382836	RPS19A	3	17714875	17716765	+	860	protein_coding	PF01090:Ribosomal protein S19e	-
Os07g0287400	932.2062225	924.5586176	802.7157141	679.7769313	584.8915692	574.9320923	263.4596509	177.0986966	658.3209719	224.2661004	82.97658983	356.1466462	non-specific lipid transfer protein d3, lipid transfer protein d3, type D non-specific lipid transfer protein 3	7	11090524	11091253	+	730	protein_coding	PF14368:Probable lipid transfer	-
Os03g0401300	678.3548499	583.3416088	646.9236046	471.184635	481.4976095	505.8689304	572.0620721	836.5133572	285.7742569	317.9665827	321.006961	295.9544891	SUCROSE SYNTHASE 1	3	16301279	16306089	-	2907	protein_coding	PF00534:Glycosyl transferases group 1|PF00862:Sucrose synthase	Glycos_transf_1
Os10g0576000	553.0368457	555.0845546	587.814247	521.5269102	471.0356007	477.6864694	377.8021601	462.8771447	416.9153522	566.2010743	532.9598018	578.4864861	-	10	22939162	22940908	+	456	protein_coding	-	-
Os06g0115100	352.8023672	363.2979533	375.6725186	365.9431785	323.0664846	284.7277748	926.7660758	785.8322249	1247.009127	408.3771683	467.6459677	377.2384454	-	6	852464	854570	+	526	protein_coding	PF06592:Protein of unknown function (DUF1138)	-
Os03g0581800	533.4906494	605.2103615	553.5429104	529.0374839	464.6439672	514.1085884	301.0413819	545.8094124	205.0559658	597.5077556	599.490694	516.4910832	-	3	21378149	21382083	+	513	protein_coding	-	-
Os09g0539800	298.0734237	369.6411302	285.6753275	274.4054073	265.15009	274.8827942	953.3634396	796.5792177	565.9594395	608.499314	669.2953253	472.6985916	-	9	21254336	21255108	-	414	protein_coding	-	-
Os12g0168900	500.4324054	504.3346475	460.941374	422.883552	421.0210877	393.3569923	478.4855138	457.2670778	784.9747012	575.4999527	564.5291146	532.3821907	-	12	3499498	3502235	-	1077	protein_coding	PF00137:ATP synthase subunit C	-
ENSRNA049476430	138.905321	301.5030278	141.4176187	172.9838336	158.3838592	185.1759995	1487.513612	670.1571694	1307.130961	485.109885	726.1034674	1303.400062	SSU_rRNA_eukarya	9	3626	5436	+	1811	rRNA	-	-
Os03g0299600	739.8245583	648.557901	686.7675178	543.401862	604.5143921	573.8447025	193.951697	254.2929398	452.2636321	317.9826935	201.9221959	297.9028378	-	3	10517166	10518361	-	1196	protein_coding	PF07107:Wound-induced protein WI12	-
Os03g0806900	348.2433727	384.9781771	356.3081044	288.2279365	281.9177204	275.0675751	1271.175815	953.2260787	1169.240324	379.2985432	415.6384672	339.0173206	-	3	33718560	33720590	+	734	protein_coding	PF02271:Ubiquinol-cytochrome C reductase complex 14kD subunit	-
Os03g0376100	848.3924996	728.7104781	873.3939185	842.502525	754.7337603	785.8646658	56.5987508	133.8996326	131.315329	222.5861683	200.7455675	208.1228478	-	3	14850286	14852220	-	1334	protein_coding	PF01053:Cys/Met metabolism PLP-dependent enzyme	Cys_Met_Meta_PP
Os11g0115100	133.342317	163.4643287	175.2951815	202.1032939	159.4535074	170.7621039	682.3302312	1029.182505	1479.530965	523.0246104	618.274972	670.2620843	non-specific lipid transfer protein 1.9, lipid transfer protein 1.9, type 1 non-specific lipid transfer protein 9	11	684777	685551	+	685	protein_coding	PF00234:Protease inhibitor/seed storage/LTP family	-
Os06g0708500	439.4890198	498.1809162	452.7190354	421.4765408	472.8026374	413.3994956	427.2606686	637.7107261	234.6170061	511.0523569	545.7306149	410.7500343	CYCLOPHILIN 20-1	6	29973898	29976322	+	1029	protein_coding	PF00160:Cyclophilin type peptidyl-prolyl cis-trans isomerase/CLD	Pro_isomerase
Os01g0839500	140.6837268	174.5444017	135.1764036	125.594565	135.3753808	112.3332728	1934.141945	1271.990973	1602.877903	328.9305832	401.3330031	248.4609341	H2B.11	1	36014027	36014684	-	658	protein_coding	PF00125:Core histone H2A/H2B/H3/H4	Histone
Os12g0623900	519.4673065	478.259362	498.919194	409.9364849	393.9563573	488.0249145	411.4300733	450.2546987	574.6309694	650.0359414	523.9472637	658.9692289	-	12	26645025	26651101	+	2689	protein_coding	PF01717:Cobalamin-independent synthase, Catalytic domain|PF08267:Cobalamin-independent synthase, N-terminal domain	-
Os06g0555400	404.6913222	483.6774586	373.735363	345.6473421	355.4688812	383.6037377	452.8022907	596.2062286	247.7631807	536.8813541	651.0714122	363.2495395	-	6	21163415	21167131	+	585	protein_coding	PF01282:Ribosomal protein S24e	Ribosomal_S24e
novel.2053	429.6280007	486.0628046	392.3218492	261.7042121	319.7908034	451.4252332	936.3319081	760.3177104	861.1642805	494.2486147	449.565899	438.596202	-	2	26336784	26338262	-	1479	-	- && - && -	-
Os05g0490100	168.2250134	237.8255432	197.2765979	175.7241101	194.0984993	183.8948154	1791.274964	1315.841072	1033.796908	360.5909785	403.9554216	249.4445962	-	5	24078058	24079845	+	627	protein_coding	PF01248:Ribosomal protein L7Ae/L30e/S12e/Gadd45 family	-
Os09g0568400	195.548582	289.4156788	173.6175828	176.9140744	204.871137	186.583685	1150.774895	1411.853116	628.6482745	418.1448234	488.7641379	278.8687608	Ubiquitin, ubiquitin fused to CEP52 gene-2	9	22693865	22694815	+	588	protein_coding	-	-
Os02g0525600	538.891335	536.3559398	591.4312282	537.221048	532.9439051	512.4223228	868.1213803	551.0268313	1199.904221	138.1121609	135.2021411	166.8225813	-	2	19202942	19204204	-	837	protein_coding	-	-
Os09g0507800	267.6911536	353.6139771	258.4481081	281.8190198	273.5463735	268.777046	910.9980239	808.4353777	733.3676328	508.4999442	588.4009441	387.5954989	Ribosomal protein L7a, Ribosomal protein L7a.e, Transcription factor surf-3	9	19683683	19685872	-	1055	protein_coding	PF01248:Ribosomal protein L7Ae/L30e/S12e/Gadd45 family	-
Os04g0521100	782.9351226	586.0973358	807.1479212	844.8370122	872.669509	744.0121237	200.2772415	153.4677673	344.2288967	97.65416524	56.32206549	65.00488854	PLASMA MEMBRANE INTRINSIC PROTEIN 2;3	4	26099273	26101764	+	1273	protein_coding	PF00230:Major intrinsic protein	-
Os09g0485900	500.4695541	543.3741548	468.5865073	474.8612233	487.5679638	468.6687864	216.2567444	248.3015783	240.3586739	605.4098433	631.8129981	502.3171873	RPL9	9	18752464	18754195	-	884	protein_coding	PF00347:Ribosomal protein L6	-
Os09g0496250	668.4575759	588.9250769	650.0395845	520.7873867	658.2016198	577.0122298	309.1846399	272.1266252	375.1154823	283.1486543	278.9115668	257.6721554	-	9	19194884	19195925	+	540	protein_coding	-	-
Os05g0561400	1234.531881	1197.985523	998.0635395	813.8286686	867.9768845	974.9050078	0	0	7.020090122	18.2845072	15.4654852	31.64711679	-	5	27935448	27935675	+	228	protein_coding	-	-
Os03g0337800	386.3968412	469.244803	400.0794442	377.8200463	391.8631852	385.0422823	310.9537172	388.7437741	215.7587021	590.6592532	635.5174468	481.7378336	-	3	12542185	12544690	-	1121	protein_coding	PF01280:Ribosomal protein L19e	-
Os05g0420600	431.7895513	479.3874741	391.7153837	412.4075718	350.1587848	354.6914311	593.2291623	569.9731695	510.0981657	521.4569661	545.4712401	451.6175208	CYTOCHROME C 1	5	20630043	20632322	+	742	protein_coding	PF00034:Cytochrome c	-
Os01g0260800	377.551306	418.0331464	408.2405367	330.2307662	298.1486162	372.2957213	643.0677678	650.9105257	628.6201642	406.7089006	380.1081987	393.126623	-	1	8767828	8773510	+	850	protein_coding	-	-
Os09g0413500	243.2306014	348.4607615	281.9195376	251.3894169	250.243133	256.368605	967.9422602	1159.074176	365.4152605	446.1903129	534.3815991	343.1841713	-	9	14691187	14693114	-	562	protein_coding	-	-
Os07g0694700	480.2296674	452.4576294	507.2588632	465.3222061	454.483448	419.0133736	287.7789568	339.2888792	352.7605827	589.1988303	589.3137229	613.6227226	L-ASCORBATE PEROXIDASE 2	7	29584033	29586303	-	1110	protein_coding	PF00141:Peroxidase	-
Os02g0162500	499.9445029	551.8774653	454.4116992	428.1521015	423.9739941	425.8752595	311.8164254	396.9141776	246.5697202	450.9616706	532.578869	366.9630804	-	2	3358928	3360718	-	775	protein_coding	PF00411:Ribosomal protein S11	-
Os02g0601300	796.8901394	606.9436259	820.8830295	512.2660165	437.3443934	378.717007	457.430961	510.2148589	804.3821121	310.6069896	262.2858152	286.204559	glyceraldehydephosphate dehydrogenase, glyceraldehyde-3-phosphate dehydrogenase, cytosolic GAPDH1, cytosolic glyceraldehyde-3-phosphate dehydrogenase 1	2	23527139	23530459	+	1456	protein_coding	PF00044:Glyceraldehyde 3-phosphate dehydrogenase, NAD binding domain|PF02800:Glyceraldehyde 3-phosphate dehydrogenase, C-terminal domain	-
Os02g0821200	234.6204699	303.8673262	252.0117308	262.749873	241.7929165	242.5342969	1028.544853	937.9481504	509.2031289	483.0577045	549.5470145	369.2355403	-	2	35256169	35257359	-	669	protein_coding	-	-
Os02g0178400	242.0783723	245.524407	277.5760899	268.3683967	256.4121893	239.9192356	1304.538359	1024.208061	1081.958094	359.6942503	379.9370545	313.944064	-	2	4332272	4334355	+	528	protein_coding	-	-
Os07g0573900	154.599773	245.7762425	159.5002281	98.61219922	125.9704372	127.3805946	1665.588058	1110.695577	916.7305308	546.8679356	460.1898394	510.3575291	ARABINOGALACTAN PROTEIN 27	7	23202739	23203255	+	517	protein_coding	-	-
Os02g0753300	471.9955347	425.1549995	438.7008305	419.7719823	509.745088	474.6389327	421.1745449	443.3825617	528.1241712	445.1880013	465.3238153	432.5687622	-	2	31676474	31677436	+	897	protein_coding	PF01477:PLAT/LH2 domain	-
Os05g0491100	369.3559036	404.0679245	388.0836059	392.1719068	363.8705353	383.8146181	446.9186035	440.7606555	525.193668	610.3831212	599.075145	528.8426275	CALMODULIN A	5	24132581	24134897	-	875	protein_coding	PF13499:EF-hand domain pair	-
Os05g0460200	717.9515285	550.2596604	680.5078795	596.7010102	606.1486662	599.3980952	256.4502999	198.7295406	260.8039074	227.8170504	226.6088447	261.9941482	UBIQUITIN-CONJUGATING ENZYME 12	5	22615894	22620207	+	1037	protein_coding	PF00179:Ubiquitin-conjugating enzyme	UQ_con
Os07g0175600	278.2884187	353.7480996	309.0735187	274.103893	264.4730482	324.4975586	887.0837091	616.870696	1557.87632	518.2163071	426.7366511	501.916978	GPI-anchored non-specific lipid transfer protein 18, type G nsLTP 18, type G non-specific lipid transfer protein 18	7	3980211	3981196	+	886	protein_coding	PF14368:Probable lipid transfer	-
Os08g0482700	508.3274073	482.9415919	448.719395	504.7958205	547.2319489	481.0627123	451.3595158	362.323512	679.9066841	318.6691055	184.2088731	262.6448409	UCLACYANIN-LIKE PROTEIN 30	8	23858723	23860121	-	1399	protein_coding	PF02298:Plastocyanin-like domain	Cu_bind_like
Os05g0399300	207.7166554	349.0025514	307.7899321	372.4963134	217.5793858	167.7136538	788.841784	337.1220716	4231.520064	213.0106401	71.83991019	370.6739431	CHITINASE 2	5	19426767	19427874	+	979	protein_coding	PF00182:Chitinase class I	-
Os03g0178000	317.9466004	379.4081465	301.6858115	283.7058883	305.8980074	262.5844871	758.2264039	639.4690174	712.5218874	472.6952042	509.6505294	344.5956507	ELONGATION FACTOR 1A2	3	4116932	4119755	+	2237	protein_coding	PF03144:Elongation factor Tu domain 2|PF00009:Elongation factor Tu GTP binding domain|PF03143:Elongation factor Tu C-terminal domain	GTP_EFTU
Os02g0804100	227.4292142	335.9494531	249.4333744	221.5705649	240.5160158	235.2921315	1010.095128	922.5765137	670.5786559	397.5771416	416.9132432	280.1802684	-	2	34295918	34296452	-	424	protein_coding	-	-
Os05g0400400	393.7210271	398.303515	394.9800008	354.6142232	363.8705353	342.9879838	517.625569	425.2907379	564.6492488	470.0051232	465.6112961	391.8285737	-	5	19475086	19478332	-	560	protein_coding	-	-
Os11g0169900	477.7337741	471.8021809	433.6313536	391.0666813	405.8010843	362.6639173	288.1252171	429.8404106	583.2793124	464.4239344	424.7357342	435.2790756	VATP-P1	11	3378031	3380310	-	1025	protein_coding	PF00137:ATP synthase subunit C	-
Os03g0818400	301.5574375	282.2683495	268.5941055	246.8324364	240.054062	240.9787742	1507.41744	1060.135362	1066.548986	277.5104595	302.5677961	210.9472363	-	3	34347178	34349415	-	969	protein_coding	PF00164:Ribosomal protein S12/S23	Ribosomal_S12
Os05g0355500	309.4369267	439.0391434	339.7143484	298.3058248	320.9975233	285.5067203	279.4840497	531.9590637	346.0192247	491.4206513	549.8741249	344.4231347	-	5	16861470	16862900	-	506	protein_coding	-	-
Os12g0150100	353.8419998	403.406191	325.7769497	280.968294	298.8411229	297.7806463	810.2802987	589.8566061	462.601653	436.6825417	510.6478851	344.5646026	-	12	2460638	2461309	-	672	protein_coding	PF16906:Ribosomal proteins L26 eukaryotic, L24P archaeal|PF00467:KOW motif	KOW
Os02g0591700	266.3325086	334.372685	242.0688049	254.5826809	249.38354	245.467418	766.7459253	681.0932838	427.448724	497.4534835	554.6830654	355.8747918	-	2	22882165	22884156	-	964	protein_coding	PF03868:Ribosomal protein L6, N-terminal domain|PF01159:Ribosomal protein L6e	-
Os01g0550300	483.7100016	392.1776471	486.2282655	499.5862979	450.9814075	439.662199	587.6703239	482.7222355	929.2557685	402.3503179	273.8387796	447.2467214	-	1	20599445	20602258	-	1490	protein_coding	PF10539:Development and cell death domain	-
Os05g0555800	213.4296375	302.4772344	192.3821727	224.641751	260.1707169	211.1139344	772.7150483	680.4134725	645.0061565	400.0862839	495.2435183	304.6984303	-	5	27640763	27641333	+	339	protein_coding	PF01247:Ribosomal protein L35Ae	-
Os12g0167900	241.6832014	282.9342203	225.0233245	225.2942504	228.5381911	236.7520006	813.8614021	752.3693449	589.1025627	438.2943704	553.0177616	355.0249958	RIBOSOMAL PROTEIN L3A	12	3429223	3431766	+	1468	protein_coding	PF00297:Ribosomal protein L3	-
Os04g0449900	530.1428805	474.3342021	513.792023	443.1366285	435.9575533	426.2444506	383.2551073	383.4989346	377.3434489	286.0363212	370.6697901	330.7929303	-	4	22414499	22419109	+	1634	protein_coding	PF00076:RNA recognition motif. (a.k.a. RRM, RBD, or RNP domain)	RRM_1
Os03g0177900	347.5389175	370.5183799	301.8117859	313.258421	302.1327418	307.4843417	762.1151664	532.7179465	547.3590268	472.3756546	529.3833746	361.3334795	ELONGATION FACTOR 1A3	3	4110375	4113592	+	1665	protein_coding	PF03144:Elongation factor Tu domain 2|PF00009:Elongation factor Tu GTP binding domain|PF03143:Elongation factor Tu C-terminal domain	GTP_EFTU
Os03g0390600	330.9432963	311.72558	343.2130396	223.9141775	207.1017444	235.3929606	1226.184123	936.1733335	1233.07869	201.4440241	190.395611	186.7244116	H3	3	15645609	15648150	+	839	protein_coding	-	-
Os01g0348700	249.5094006	314.3737985	255.0005572	211.6801259	261.0148601	229.6433472	855.5024544	888.6873752	344.1144176	417.5191605	524.9073593	307.9654113	-	1	13896299	13898120	+	684	protein_coding	PF03939:Ribosomal protein L23, N-terminal domain|PF00276:Ribosomal protein L23	-
Os07g0674200	309.1334892	370.8554477	299.0148663	306.4892943	359.5780481	296.5818039	518.7480527	633.998908	324.4772933	458.4359765	509.1573834	338.2926945	-	7	28500920	28502362	+	681	protein_coding	PF01776:Ribosomal L22e protein family	-
Os02g0684500	156.7460721	198.5568621	180.3992398	97.9138358	164.4759674	132.9978069	1377.347256	1041.306557	967.6864811	257.1496574	281.5703013	183.7176995	-	2	27994105	27994677	-	515	protein_coding	PF15511:Centromere kinetochore component CENP-T histone fold	-
Os07g0631100	521.5394318	504.7235564	525.676929	479.3960911	479.3752243	450.7256546	514.2096212	291.4894799	511.3254719	256.5877157	236.9095131	253.2147511	-	7	26169958	26172456	+	769	protein_coding	-	-
Os05g0499300	143.1595011	335.6798968	121.2658948	68.69032778	95.88750021	120.6545473	683.6172666	815.5640555	863.5979018	890.8039707	655.9228385	628.5253662	PEROXIDASE 1	5	24583251	24584927	+	1347	protein_coding	PF00141:Peroxidase	-
Os04g0660600	290.4333787	299.7083957	332.1394506	299.627549	241.251065	244.0130306	905.0309307	811.2886277	999.4705273	329.4219965	332.5917274	265.0112035	-	4	33720826	33723387	-	573	protein_coding	PF05493:ATP synthase subunit H	-
Os03g0794700	347.2846658	404.4531579	309.2705084	289.8477824	308.2258893	281.9994329	612.0198489	708.1285991	315.3935455	386.2257264	448.6556463	316.4576583	-	3	33045524	33047408	-	1013	protein_coding	PF00416:Ribosomal protein S13/S18	-
Os02g0582900	509.5199469	596.4407352	551.3762258	350.0036778	410.1875022	328.9692301	556.5262934	302.1025793	568.6911189	188.7612465	51.93525726	183.0267511	-	2	22477790	22478946	-	770	protein_coding	-	-
Os11g0127900	422.9819224	459.6072184	386.5567666	373.0062312	395.6073777	364.2821093	223.8316673	249.1950292	207.5197141	501.7921793	573.6795852	427.4477702	ribosomal protein 1	11	1285452	1286251	-	800	protein_coding	PF00380:Ribosomal protein S9/S16	-
Os02g0628800	515.0732151	411.7898768	582.9089076	523.4404479	424.8340327	376.574015	245.5616577	365.5304933	312.2754278	335.1571348	238.2520692	354.8915536	-	2	25146685	25147276	-	592	protein_coding	PF00240:Ubiquitin family	ubiquitin
Os05g0129300	474.5226302	411.0412173	483.3835075	432.6369893	408.4368497	403.1859221	177.1776458	322.8384917	246.6687999	400.5481938	339.172681	450.113908	LOW-TEMPERATURE-INDUCED PROTEIN 19	5	1717710	1719083	+	1374	protein_coding	PF00170:bZIP transcription factor	bZIP_1
Os01g0559825	314.526222	415.9815616	282.6721096	331.1640585	376.8632177	386.2360487	674.4786466	484.9993204	442.547348	457.3303526	431.1486879	367.0820037	-	1	21261706	21262137	-	432	protein_coding	-	-
Os02g0760300	431.3119528	407.0536334	415.9014563	411.2084169	319.8953027	298.5009671	468.7751548	508.4481447	544.6772781	335.3403497	397.6062636	382.1358805	FK506 binding protein 12	2	32017761	32019838	-	630	protein_coding	PF00254:FKBP-type peptidyl-prolyl cis-trans isomerase	FKBP_C
Os08g0128500	428.8523653	503.2003507	407.9002168	373.262622	414.1593256	381.3471341	254.2551589	401.4321602	143.1751714	483.9207919	574.3409644	363.6092157	-	8	1619222	1621388	+	513	protein_coding	-	-
Os10g0564300	298.3866485	361.0523428	273.7721889	282.2693417	301.0945708	315.1403791	858.9884031	632.3556142	485.6082341	468.1269187	455.3446459	346.1961737	-	10	22288665	22289384	-	720	protein_coding	PF01777:Ribosomal L27e protein family	-
Os07g0112700	97.40215252	179.7051341	86.44469518	60.65335893	71.80676694	89.30769816	1576.021758	1122.377308	1555.187238	520.5513347	444.0397594	365.8229654	EARLY NODULIN LIKE PROTEIN 19	7	699881	700826	-	858	protein_coding	PF02298:Plastocyanin-like domain	Cu_bind_like
Os01g0566900	553.9189125	483.1145	551.7498114	541.7508572	514.530631	524.9318628	325.2924944	275.6464526	347.0354841	272.4786323	272.0470554	301.53594	-	1	21699002	21704182	-	1244	protein_coding	PF01612:3'-5' exonuclease|PF00013:KH domain	3_5_exonuc
Os01g0686800	173.238111	245.623619	172.2594883	190.8838864	188.0315169	176.7195692	1043.273683	1168.83718	481.5250312	404.5013798	432.7534944	280.920831	RECEPTOR FOR ACTIVATED C-KINASE 1	1	28330800	28333317	+	1356	protein_coding	PF00400:WD domain, G-beta repeat	WD40
Os02g0478700	259.3591719	289.1691232	270.0526193	243.7298926	272.9029015	265.5754794	815.0214593	800.7565031	430.6992435	382.3131373	437.0207006	269.7458495	-	2	16445679	16447357	+	665	protein_coding	PF01667:Ribosomal protein S27	-
Os01g0780900	472.1911124	420.963	447.5413605	450.6349939	425.3651306	421.120834	352.6322161	287.9097104	501.4916371	303.1961575	330.8714816	315.560421	-	1	33082114	33083394	+	1281	protein_coding	PF12620:Protein of unknown function (DUF3778)	-
Os11g0671000	614.555002	560.2262871	609.7736744	540.0916872	691.3596107	647.2506546	86.87873769	136.1617465	289.1324758	69.96832288	61.39137119	107.6922436	auxin repressed protein 1	11	27116506	27118000	-	801	protein_coding	PF05564:Dormancy/auxin associated protein	-
Os06g0513943	63.35589957	86.08895781	63.87151428	8.23216222	41.28076985	26.93874768	2547.506102	1458.363984	1552.949745	151.2185529	360.3855243	114.2390259	Thionin 6	6	18615724	18616592	-	575	protein_coding	-	-
Os04g0450701	107.6071031	236.5557388	105.3431429	59.60844156	104.0044981	92.92295205	1400.126139	1055.46196	1351.874214	303.7170747	290.4644305	293.2846911	ARABINOGALACTAN PROTEIN 4	4	22452038	22452591	-	554	protein_coding	-	-
Os02g0766600	689.9010501	549.592323	649.8081521	624.9772258	630.0430362	622.4621123	290.365851	170.9153397	481.8112063	228.1683543	187.0229673	282.356485	-	2	32273871	32275117	+	956	protein_coding	PF07939:Protein of unknown function (DUF1685)	-
Os04g0416700	290.9518742	281.2499149	270.4220286	280.6376046	292.2595295	375.2581396	575.728398	426.9238733	859.2047565	575.9172834	370.1049652	674.1785517	-	4	20579386	20580531	-	1052	protein_coding	PF03168:Late embryogenesis abundant protein	-
Os03g0279200	224.563435	325.717595	224.3180119	218.980917	296.2610155	248.7133072	248.0246402	280.1117432	216.2803064	609.0395556	604.8404673	416.2298407	-	3	9498973	9499826	-	753	protein_coding	PF00125:Core histone H2A/H2B/H3/H4|PF16211:C-terminus of histone H2A	Histone
Os05g0481600	350.38475	368.6914773	361.7909029	340.0620678	303.1535416	323.457729	358.571443	467.4776092	579.317082	383.637767	381.3524449	395.193271	-	5	23685733	23688065	+	535	protein_coding	PF15879:NADH-ubiquinone oxidoreductase MWFE subunit	-
novel.3938	248.9380726	282.3705988	230.8216153	222.0113022	229.9856058	218.4951816	778.4781852	805.2620455	567.9021149	387.4880137	447.683606	304.6368605	-	7	4460515	4462710	-	939	-	- && sp|P31674|RS15_ORYSJ 40S ribosomal protein S15 OS=Oryza sativa subsp. japonica OX=39947 GN=RPS15 PE=2 SV=2 && PF00203:Ribosomal protein S19	-
Os11g0199200	310.1824904	346.8644208	281.0588138	352.508406	357.67093	319.4534637	355.9040224	425.1647994	302.493211	504.8798747	550.814784	433.3023293	ENDOSPERM STORAGE PROTEIN 2, PROTEIN DISULFIDE ISOMERASE-LIKE 1;1, PROTEIN DISULFIDE ISOMERASE-LIKE 1-1, protein disulfide-isomerase, PDI-like protein 1-1, Protein Disulfide Isomerase Like 1-1, endosperm storage protein2, endosperm storage protein 2, endosperm storage protein-2, endosperm storage protein mutant2	11	4971319	4975043	-	1874	protein_coding	PF13848:Thioredoxin-like domain|PF00085:Thioredoxin	-
Os04g0559700	419.267565	391.6634181	438.5855403	358.1967369	395.4595138	399.7094495	633.9169952	477.2291354	1510.781644	231.1179646	123.0162882	237.8118755	PLASMA MEMBRANE INTRINSIC PROTEIN 1;2	4	28046582	28048410	+	1165	protein_coding	PF00230:Major intrinsic protein	-
Os09g0482100	366.5106891	342.3725554	325.2506565	309.0704227	325.8964811	302.0173529	689.7260114	525.4937502	595.4837343	320.0065255	372.8432017	293.2235871	HEAT SHOCK PROTEIN 82B	9	18514776	18518316	-	2409	protein_coding	PF00183:Hsp90 protein|PF02518:Histidine kinase-, DNA gyrase B-, and HSP90-like ATPase	HATPase_c
Os08g0503000	453.6602951	512.5568998	364.8464758	406.7861567	399.4414757	455.3751804	243.3885255	241.1486591	250.0974308	380.5729558	402.3800814	317.124816	-	8	24854285	24855659	+	827	protein_coding	-	-
Os08g0478700	184.9902634	166.0064904	197.815442	249.1736665	235.6995933	193.0037792	996.9312882	571.886221	1599.292933	253.9094623	288.2446359	326.9070374	-	8	23613110	23614397	-	587	protein_coding	PF00153:Mitochondrial carrier protein	Mito_carr
Os07g0190800	609.47274	537.598848	616.3261533	628.5800631	717.1951234	548.1257624	32.94643533	50.6644201	58.47800072	129.2105175	97.53046484	120.0784747	THIOREDOXIN H-TYPE 5	7	4880571	4882104	-	720	protein_coding	PF00085:Thioredoxin	-
Os05g0274900	179.7846879	248.1796966	211.8096901	187.4834592	213.3395776	183.9017824	783.3187447	813.2148361	543.9371293	369.6146235	442.0163744	272.4920368	-	5	11248540	11250013	+	615	protein_coding	PF00827:Ribosomal L15	-
Os02g0625500	272.1142229	269.1634702	253.9040932	243.4529109	213.3070875	249.3630877	665.5473466	741.3950351	583.2239614	505.60944	465.0939985	517.405752	-	2	24940849	24946648	-	1333	protein_coding	PF00294:pfkB family carbohydrate kinase	PfkB
Os07g0498300	325.7623687	341.5423734	358.4678978	284.9257234	288.8555531	251.4673432	569.9512889	625.7044069	464.740347	354.295521	364.0368991	305.6191016	-	7	18684478	18687752	+	541	protein_coding	-	-
Os05g0373700	185.4557519	218.5123566	181.995452	181.4356057	201.6806897	194.5070818	766.6371215	787.0644887	439.68158	394.4734972	444.609302	273.0904296	-	5	18012302	18014219	+	930	protein_coding	PF01849:NAC domain	-
Os01g0803200	580.173847	492.7578775	623.4419083	684.5024402	574.3206057	453.12351	98.66370964	114.7082797	250.8816562	159.0877683	92.23087504	170.2625686	ORYZACYSTATIN 1	1	34033159	34034924	+	1061	protein_coding	PF00031:Cystatin domain	-
Os06g0130800	402.5467858	345.0678563	396.7270285	187.2953475	226.6078239	178.8830792	481.1264412	321.6762405	783.1606276	201.2844056	163.6140916	233.0791916	-	6	1642665	1643799	-	1046	protein_coding	PF00538:linker histone H1 and H5 family	-
Os10g0493600	334.962864	386.0042236	376.6855737	303.2549745	330.8952383	407.6796924	401.9404888	381.8584399	392.4849278	351.2204468	360.4140232	368.5302333	Alpha-D-galactoside galactohydrolase, alpha-galactosidase 1, alpha-galactosidase I	10	18733290	18741383	+	1985	protein_coding	PF16499:Alpha galactosidase A	-
Os05g0121600	364.5331323	316.4195152	364.7406116	322.3870225	296.3309511	338.6030411	685.3795182	550.0600401	829.1217551	269.4558955	246.3110522	295.7109972	RICE STRACH REGULATOR 1	5	1156300	1159703	-	1539	protein_coding	PF00847:AP2 domain	AP2
Os02g0611800	378.3753076	315.9957286	375.7752572	383.6024769	366.8431321	378.4434866	546.3207715	407.0211537	996.8909796	364.1923121	252.5559759	424.5963247	HYDROXYCINNAMOYLTRANSFERASE 2	2	24080704	24084615	+	1716	protein_coding	PF02458:Transferase family	-
Os08g0129200	243.1230626	273.9206262	268.6614371	246.5136609	261.3864272	251.541328	668.2159161	450.8452485	534.3870843	375.9149978	434.2876427	288.4178201	cold shock domain protein 2, CSD protein 2, Glycine-rich protein 2, cold shock protein 2	8	1645023	1646004	-	982	protein_coding	PF00098:Zinc knuckle|PF00313:'Cold-shock' DNA-binding domain	CSD
Os08g0530200	237.4556965	286.1504118	235.4958404	223.8823368	261.02199	247.6597233	664.8016851	615.6426636	383.5387424	390.2024802	442.8946886	286.0835667	-	8	26406032	26408527	-	838	protein_coding	PF00237:Ribosomal protein L22p/L17e	-
Os04g0583600	126.1516588	162.5811973	149.5476506	108.1887748	126.1210768	135.8044941	1276.979919	1009.710736	773.8684196	288.5416604	305.0034424	192.4976413	-	4	29488964	29489557	-	594	protein_coding	PF15511:Centromere kinetochore component CENP-T histone fold	-
Os08g0156800	254.9331236	310.5890583	277.1286106	238.7472681	300.1288783	249.1248673	623.4064471	620.5195973	197.1642454	419.2199536	459.2581159	271.6520079	-	8	3293131	3295889	+	665	protein_coding	PF01199:Ribosomal protein L34e	-
Os04g0233400	299.8070752	455.3164777	310.7854885	184.3205537	228.0397741	321.709959	449.5889781	420.8275197	666.5343716	496.5775573	350.7245457	484.5525069	PLASMA MEMBRANE INTRINSIC PROTEIN 2;6	4	8948360	8949943	-	1307	protein_coding	PF00230:Major intrinsic protein	-
Os02g0670500	475.4875697	372.4192386	421.998241	341.6745888	384.0744999	377.6772171	789.9386922	369.3401511	1168.222657	240.860576	153.9049175	251.1023102	RAPID ALKALIZATION FACTOR 8	2	27228831	27229723	+	893	protein_coding	PF05498:Rapid ALkalinization Factor (RALF)	-
Os01g0153100	179.1171715	204.9244904	167.1219788	143.0223931	170.6472401	164.8510714	735.858756	806.2174295	573.5830262	298.6784216	315.8635529	223.9492378	F-box protein 2	1	2857382	2858128	-	747	protein_coding	PF00125:Core histone H2A/H2B/H3/H4	Histone
Os02g0478600	329.7510721	402.6425927	327.9824627	276.160447	316.666152	297.4925179	397.6293919	454.6044445	244.2776187	368.7525737	474.81644	304.8972107	-	2	16440267	16442384	+	696	protein_coding	PF00410:Ribosomal protein S8	-
Os04g0601700	373.4016531	369.6596607	377.5800579	338.448124	340.0857952	279.389032	389.3398187	526.440933	394.3197308	394.1239688	352.3825318	318.416265	-	4	30374702	30377053	-	664	protein_coding	PF03179:Vacuolar (H+)-ATPase G subunit	-
Os11g0220800	269.8846324	284.1844823	286.6730787	248.6039932	251.5732118	242.0512181	688.3104234	550.1649715	322.5326319	381.6556158	452.6292756	309.7162315	SC34	11	6321270	6323933	+	1034	protein_coding	PF00252:Ribosomal protein L16p/L10e	-
Os03g0780400	345.0314286	307.448716	367.3938185	344.2779867	308.8077627	322.3139275	512.2047325	399.1322595	823.7348186	313.5474706	308.0282176	308.7049381	actin depolymerizing factor 2	3	32360719	32363837	-	952	protein_coding	PF00241:Cofilin/tropomyosin-type actin-binding protein	Cofilin_ADF
Os08g0250200	212.6872995	212.2488598	212.9464009	195.1136596	178.1358856	177.7990679	799.4258507	657.2957462	811.0983685	341.3877681	398.2860865	318.9788683	-	8	9177347	9180467	-	543	protein_coding	-	-
Os07g0614500	228.5001194	269.2894491	231.6056633	218.4960325	253.2185203	226.1204331	541.8783125	661.5885611	329.9692993	438.9502559	481.292091	343.7600289	EUKARYOTIC ELONGATION FACTOR 1-BETA	7	25313897	25316660	-	1027	protein_coding	PF00736:EF-1 guanine nucleotide exchange domain	-
Os01g0809300	402.0343207	389.5004998	413.6098739	374.4811968	376.7720367	389.4366986	370.2322626	415.2037404	359.3455464	354.0565037	305.8795838	331.2097203	leucine-rich repeat protein, extracellular leucine-rich repeat (eLRR) domain protein 1	1	34379096	34383084	+	1093	protein_coding	PF13855:Leucine rich repeat|PF08263:Leucine rich repeat N-terminal domain	LRRNT_2
Os02g0170100	242.5078315	259.3132916	263.0074134	200.8385828	223.7312075	232.4513594	796.5015472	769.8228265	847.4905771	406.8055763	320.8904459	349.5506114	-	2	3827878	3830121	+	925	protein_coding	PF01597:Glycine cleavage H-protein	-
Os04g0297800	456.1048048	397.9117368	465.8489983	379.4921858	415.3347152	395.4802916	363.7070753	321.4566623	522.4365356	236.1017868	224.780727	235.0679383	-	4	13154099	13155441	+	1343	protein_coding	PF12620:Protein of unknown function (DUF3778)	-
Os09g0514600	323.787332	317.2865807	307.2481621	282.5005778	298.1300833	286.9044947	539.8738102	613.5067008	437.695055	321.2094603	335.0807303	294.8915026	-	9	20039648	20040374	-	727	protein_coding	-	-
Os09g0568800	211.6429288	256.2708455	206.584429	218.2211376	201.0765403	203.3508178	694.3962903	769.1063694	587.2282446	361.2035253	409.9079954	260.656857	-	9	22701807	22703104	-	510	protein_coding	PF03297:S25 ribosomal protein	-
Os08g0462900	515.2107948	453.0202416	592.612605	506.116908	530.9232627	465.3166451	519.6149256	396.7762279	402.5876061	217.1271216	168.3701857	183.3807435	-	8	22715246	22716410	-	1165	protein_coding	PF04819:Family of unknown function (DUF716)	-
Os01g0279300	326.8208691	368.2899311	320.9269363	304.1336402	334.5131768	290.4686544	290.6093374	401.1058594	326.2602234	426.8568085	440.0989078	424.1900635	calmodulin 3	1	9887657	9889123	+	686	protein_coding	PF13499:EF-hand domain pair	-
Os01g0666950	242.4195227	299.9086246	249.4660129	234.6154555	270.224558	236.1133052	480.8793938	529.1888999	234.8118569	382.5888249	428.604302	284.945062	-	1	27266745	27268261	+	622	protein_coding	-	-
novel.1877	17.85099165	25.34243778	25.04789924	26.32837223	14.46689771	35.62102866	1788.376338	886.7887983	1524.119123	393.0115792	367.8012595	292.0632946	-	2	761077	761634	-	496	-	- && - && -	-
Os02g0111700	273.879751	338.1951825	299.8933016	234.9037587	264.7100488	277.882029	667.2247974	532.3954527	223.2599307	368.225541	394.4490545	268.0338555	-	2	633586	635778	+	511	protein_coding	-	-
Os05g0438700	113.2681641	173.8575931	115.671894	102.0060754	144.6414538	130.9135384	1023.535977	928.3192869	566.0663915	307.016779	356.0195726	211.3325822	-	5	21499449	21500179	-	731	protein_coding	PF00125:Core histone H2A/H2B/H3/H4	Histone
Os03g0297100	313.9576896	386.813466	293.3451319	306.6022527	313.4130801	324.1417028	321.0498618	358.7114669	223.3625359	411.478556	466.4400771	361.1307849	-	3	10393657	10395829	+	965	protein_coding	PF01251:Ribosomal protein S7e	-
Os06g0342200	256.6614068	274.695423	290.9942797	302.1846602	300.7717246	257.8065989	596.4245051	492.091964	546.7995498	314.0781098	293.1764117	309.6651886	EUKARYOTIC INITIATION FACTOR 1A-2	6	13685423	13686169	+	747	protein_coding	PF01176:Translation initiation factor 1A / IF-1	-
Os11g0162200	321.4086985	309.0666936	335.6522719	328.1459121	265.1422638	284.1826552	597.8212978	548.2738119	394.1741925	362.4088628	376.1296361	328.113518	-	11	3037498	3040016	+	484	protein_coding	PF02320:Ubiquinol-cytochrome C reductase hinge protein	-
Os02g0768300	426.8692597	396.7448264	464.8889038	401.3972003	329.870533	357.7056705	570.516946	486.2853083	536.7094241	230.2512889	186.3314075	206.7639386	-	2	32359193	32361902	-	1397	protein_coding	PF00892:EamA-like transporter family	DUF6
Os08g0431500	222.7241606	226.5396792	220.559162	203.741021	181.5644521	196.6863279	842.6828782	832.4940967	838.9323916	320.8055987	361.3732732	267.2320453	-	8	20873587	20874364	+	703	protein_coding	PF10785:NADH-ubiquinone oxidoreductase complex I, 21 kDa subunit	-
Os02g0187800	259.7700918	205.8155371	264.8835205	250.5767143	267.1445063	267.9506751	628.7176737	433.1587538	1330.593492	391.6871091	226.9359014	450.2276846	GOLD HULL AND INTERNODE 2	2	4870151	4874038	-	1393	protein_coding	PF08240:Alcohol dehydrogenase GroES-like domain|PF00107:Zinc-binding dehydrogenase	ADH_N
Os12g0405700	351.4659946	383.1080008	345.6115763	340.8087034	339.302897	327.593199	428.153461	282.1378686	186.3751199	376.2175874	384.7516268	261.9893993	-	12	12240426	12242537	+	396	protein_coding	-	-
Os07g0180900	224.6959475	290.2511886	213.7053668	218.1244368	232.2136112	223.1183705	590.0056382	537.3955704	331.7787815	428.3658206	523.1418561	317.9377725	-	7	4263172	4265561	+	1486	protein_coding	PF00573:Ribosomal protein L4/L1 family|PF14374:60S ribosomal protein L4 C-terminal domain	-
Os03g0203200	528.4707434	493.9442243	587.1090494	464.7934654	559.1813242	495.0642998	86.12455806	111.2252108	347.0261397	106.4753956	88.30246252	118.3141536	DWARF KAMIKAWABUNWAI TILLERING	3	5422206	5423780	+	1484	protein_coding	PF12697:Alpha/beta hydrolase family	-
Os10g0552600	462.3062372	623.4440308	428.3753883	483.6483262	470.1506984	619.840578	136.3444209	119.3228841	201.5702495	306.1197094	94.7133281	356.9257849	hybrid proline- or glycine-rich protein 18	10	21690332	21691088	-	757	protein_coding	PF14547:Hydrophobic seed protein	-
Os02g0815000	248.4406461	316.7098973	244.7838399	224.1928357	248.2903958	232.2025442	464.6519486	648.6335663	345.7889532	356.9777768	414.8993824	242.6985023	-	2	34918065	34919918	+	638	protein_coding	PF01907:Ribosomal protein L37e	-
Os02g0699600	281.9206098	333.4608592	281.841173	295.0801337	283.6052166	263.9269541	289.636367	274.8758621	309.1884512	493.6628118	523.3374592	359.6415038	-	2	28772935	28774108	+	830	protein_coding	PF00298:Ribosomal protein L11, RNA binding domain|PF03946:Ribosomal protein L11, N-terminal domain	-
Os05g0574300	119.9245845	136.9613633	107.1987147	96.72367071	129.8844909	116.1804056	868.0028631	797.6861456	756.2185711	316.875612	340.0057927	214.1086671	H2B.9	5	28611981	28612666	+	686	protein_coding	PF00125:Core histone H2A/H2B/H3/H4	Histone
Os02g0609400	410.8802372	338.5647031	439.5236605	359.5810047	320.6251313	342.8104345	465.8115104	471.2253055	460.0124113	207.2513088	211.946719	220.8660305	-	2	23909403	23913641	+	1036	protein_coding	-	-
Os11g0210500	720.0839696	593.5205391	791.0666782	317.6106731	263.1018709	194.4249695	198.692326	100.9776772	472.0944711	269.5305704	137.2533115	293.8237233	ALCOHOL DEHYDROGENASE 2	11	5745005	5748092	-	1598	protein_coding	PF00107:Zinc-binding dehydrogenase|PF08240:Alcohol dehydrogenase GroES-like domain	ADH_zinc_N
Os01g0835900	230.4879899	210.2169733	218.8394375	159.1202542	171.0868845	180.1876543	656.1613444	690.6293111	603.0435892	273.4707045	272.6871261	234.862295	-	1	35840539	35841246	+	708	protein_coding	PF15511:Centromere kinetochore component CENP-T histone fold	-
Os02g0735200	135.6301897	170.2734627	138.7123417	141.6207421	134.2451462	116.6045483	901.4675549	756.870467	1127.228781	391.7568256	337.3592407	359.5629596	GLUTAMINE SYNTHETASE 1;1	2	30674780	30678659	-	1740	protein_coding	PF00120:Glutamine synthetase, catalytic domain|PF03951:Glutamine synthetase, beta-Grasp domain	-
Os07g0676900	232.9719388	366.1057766	344.9610708	191.9406262	210.3618937	281.098859	503.7725062	359.5443292	760.1708492	451.0957742	240.4265903	462.8623105	class III peroxidase 109, peroxidase 2	7	28660188	28661792	+	1229	protein_coding	PF00141:Peroxidase	-
Os04g0402100	269.8361765	330.2909451	250.1582179	254.1820677	271.198817	283.8005413	360.9410813	421.5427731	339.8057909	515.1189653	485.4436391	400.5002353	CALNEXIN	4	19913312	19916747	-	2058	protein_coding	PF00262:Calreticulin family	-
Os02g0131300	510.8406229	473.9490835	463.7437867	427.2642846	437.0187713	435.3058428	124.2751203	130.7521893	96.43003794	365.3000744	346.7695867	370.2678451	mitochondrial ATP synthase precursor 1	2	1637601	1641772	+	1125	protein_coding	PF15704:Mitochondrial ATP synthase subunit	-
Os12g0624000	281.516125	277.5504604	279.941433	254.5422597	210.7590147	255.4057197	517.9335625	490.9132991	509.5612884	409.1034494	359.4216597	380.8408765	-	12	26657277	26662924	+	2844	protein_coding	PF08267:Cobalamin-independent synthase, N-terminal domain|PF01717:Cobalamin-independent synthase, Catalytic domain	-
Os08g0161700	324.9534774	274.0874262	331.4992278	270.2686175	287.0850522	314.8062971	701.2845295	577.961028	354.6687711	278.8536543	286.169945	279.0411955	-	8	3613402	3615762	+	569	protein_coding	PF10276:Zinc-finger domain	-
Os04g0656100	547.7756775	457.4002034	591.917419	494.9640954	475.1038878	453.1185092	145.3185158	149.7051461	219.8661447	205.3450148	149.8164924	206.3512405	H+-ATPASE 7	4	33457745	33464852	+	3558	protein_coding	PF00122:E1-E2 ATPase|PF00702:haloacid dehalogenase-like hydrolase|PF00690:Cation transporter/ATPase, N-terminus	E1-E2_ATPase
Os02g0767500	202.8436553	226.5949445	188.5747236	211.4490698	199.2553325	194.6137968	520.1628665	622.3356026	449.518173	451.0470293	473.2863099	381.939027	PHOSPHATE TRANSPORTER 15	2	32319387	32323332	-	1611	protein_coding	PF00153:Mitochondrial carrier protein	Mito_carr
Os04g0598200	255.1310949	284.1892574	247.9126221	233.2455902	243.7176474	252.0427551	746.8423605	546.78157	418.9806497	419.720155	461.4858969	310.174188	-	4	30180330	30181981	+	812	protein_coding	PF03946:Ribosomal protein L11, N-terminal domain|PF00298:Ribosomal protein L11, RNA binding domain	-
Os08g0207000	206.092034	248.4313138	178.2065832	209.250154	191.7090341	201.7119456	653.0655272	801.0450479	473.8400556	312.5899312	413.6847312	224.4894849	-	8	6244128	6245111	-	365	protein_coding	-	-
Os01g0659200	368.3358087	365.7998884	397.3361885	349.7589757	342.4572928	321.9845718	197.2632721	282.9162262	310.0075102	323.0762452	288.3737307	336.4992685	V-ATPASE SUBUNIT E	1	26811872	26816519	+	1133	protein_coding	PF01991:ATP synthase (E/31 kDa) subunit	-
Os11g0151300	160.7758844	227.8509812	165.5464351	164.6909912	170.6139758	166.1246872	690.3105034	504.6810561	545.5187589	377.2151659	419.7178384	283.0111051	-	11	2382462	2383247	-	786	protein_coding	PF16906:Ribosomal proteins L26 eukaryotic, L24P archaeal|PF00467:KOW motif	KOW
Os01g0803300	506.3238499	423.7945505	494.0644213	555.7320358	546.7026494	547.467649	136.4988711	156.4534698	129.9146036	230.5094033	197.6515625	212.7071276	-	1	34043179	34044975	-	1308	protein_coding	PF00892:EamA-like transporter family	DUF6
Os11g0629400	235.0085108	241.6791424	286.4485655	192.8758523	204.5144734	227.559482	478.594382	686.0804237	801.2088807	428.7252809	303.2003964	475.8071318	-	11	24651999	24653182	-	726	protein_coding	-	-
Os12g0239300	434.3001431	368.3588745	455.0044602	327.4718923	330.4120787	451.2920322	514.020157	334.8891202	309.5494433	326.4520249	277.4018338	377.5215675	-	12	7709120	7710951	+	1832	protein_coding	-	-
Os10g0371000	287.3060593	311.8068755	291.0702806	246.0110076	249.5384339	298.2046456	300.2114893	475.7794762	387.818391	359.6118142	431.7466417	374.8563892	-	10	11723427	11726359	+	844	protein_coding	PF01190:Pollen proteins Ole e I like	-
Os06g0646500	399.2993672	385.0037698	385.528443	362.7212247	336.5192648	342.206885	211.3680061	253.0368695	194.0563108	358.4204605	386.5107993	350.0407194	-	6	26408102	26410839	+	1042	protein_coding	PF00213:ATP synthase delta (OSCP) subunit	-
Os06g0221200	439.6661341	401.136996	412.5643351	395.727393	353.0220707	359.3313848	251.3754153	253.4528511	323.702316	322.0488201	325.1970573	342.1188886	ANNEXIN 5	6	6250718	6253707	+	1272	protein_coding	PF00191:Annexin	-
Os10g0501500	435.8702145	380.4427338	414.1238335	387.5837228	449.3955611	450.1826146	136.1464854	131.295336	142.3471498	266.1964215	272.1345189	271.3978461	-	10	19129876	19133349	+	1334	protein_coding	PF04678:Mitochondrial calcium uniporter	-
Os01g0111900	356.064507	373.3240036	378.7717436	313.5993679	334.8471558	406.436547	474.7211412	473.3186777	588.3644478	259.4216492	191.5005837	317.247979	SKIP interacting protein 34, SKIPa-interacting protein 34, SKIPa-interacting protein 34	1	625986	627009	+	1024	protein_coding	-	-
Os12g0507200	315.4402181	304.7657058	338.246473	322.336492	288.2377159	310.1784103	525.0289177	446.5059514	424.5730052	262.8598368	302.2990932	259.0725526	EUKARYOTIC INITIATION FACTOR 4D	12	19462695	19465623	+	961	protein_coding	PF01287:Eukaryotic elongation factor 5A hypusine, DNA-binding OB fold	-
Os01g0249200	225.2341017	229.9305903	200.3765128	224.4677557	243.6164015	285.8211014	438.0660545	421.34509	464.6322208	678.1231724	436.1656604	666.2219014	GERMIN-LIKE PROTEIN 1-1	1	8203832	8206969	-	1039	protein_coding	PF00190:Cupin	-
Os03g0406100	4.991501565	2.696446494	4.504323732	5.306040291	3.255708378	3.579903196	1487.312249	781.4683351	1955.337171	362.0588417	277.1881268	330.982241	SPX (SYG/PHO81/XPR1) domain gene 5	3	16645244	16646434	+	1102	protein_coding	PF03105:SPX domain	SPX
Os06g0687900	358.0556705	405.2803297	382.1053132	332.0118668	336.6486925	426.8490488	127.4002727	271.1740892	298.6574539	475.7166802	322.364559	524.4443983	IRREGULAR XYLEM 14, glycosyltransferase family GT43 member J	6	28696438	28698394	+	605	protein_coding	-	-
Os03g0295500	277.0470176	294.6841704	314.9708121	246.053283	272.3531038	237.6800062	450.5932645	562.8478376	451.6608282	276.942245	279.6860096	252.4778193	-	3	10325025	10330450	+	668	protein_coding	PF06747:CHCH domain	-
Os04g0533300	316.3027075	359.6439013	314.3109052	216.479453	252.8395501	290.481205	377.704508	285.3719706	502.290223	459.4253448	286.8485709	447.5509495	REMORIN 1.5	4	26664737	26668216	-	1012	protein_coding	PF03763:Remorin, C-terminal region|PF03766:Remorin, N-terminal region	-
Os01g0652600	554.2967833	432.8429252	513.705655	516.8883976	475.9977175	407.0261029	136.9181954	126.84832	132.8712047	177.0265306	217.9471831	196.6601443	-	1	26392164	26396100	+	1916	protein_coding	PF01450:Acetohydroxy acid isomeroreductase, catalytic domain|PF07991:Acetohydroxy acid isomeroreductase, NADPH-binding domain	-
Os05g0466600	142.8148818	178.7340349	165.6210731	117.5500738	135.7725878	117.196205	952.5726624	858.3582332	484.1703228	260.5542275	246.98534	181.6170807	-	5	22903115	22903786	+	672	protein_coding	PF15511:Centromere kinetochore component CENP-T histone fold	-
Os07g0512200	368.2513958	350.1275442	385.5808217	348.8561415	343.6359939	315.3487496	387.5466902	318.6777596	733.809799	265.5579531	182.430172	318.4282579	AUTOPHAGY ASSOCIATED GENE 8	7	19625525	19628225	-	951	protein_coding	PF02991:Autophagy protein Atg8 ubiquitin like	-
Os02g0208500	11.25621923	8.935687509	14.02639036	8.067749226	12.56854713	16.00332481	722.9855637	678.6588964	907.2466841	721.3511716	471.3448507	925.7159758	CADMIUM TOLERANT 4	2	6078179	6079111	-	673	protein_coding	-	-
Os05g0346300	205.9689183	199.5242944	222.5701289	189.8598952	206.8965357	185.5635207	958.1155325	756.5597923	494.5383487	295.3306713	341.919626	228.6957699	RPS7	5	16302910	16306134	-	910	protein_coding	PF01251:Ribosomal protein S7e	-
Os05g0494200	235.3585423	216.310412	296.8322821	315.9529418	260.3062225	189.1850724	532.4558614	419.6882459	840.0166172	218.4853495	154.2365779	237.4785071	ORYZACYSTATIN 2	5	24280518	24281730	-	1080	protein_coding	-	-
Os01g0624500	283.8280427	322.465908	319.4604572	263.6097428	285.2857348	240.9465873	299.556769	397.1488526	492.0455951	321.742698	307.1121787	276.6616991	suppressor of the G2 allele of skp1	1	24941444	24942799	+	582	protein_coding	PF05002:SGS domain	-
Os07g0616600	120.1242136	161.952088	127.4570639	126.513026	121.8131206	116.9710846	910.9499234	802.8145179	551.7288279	348.884058	422.2860884	250.1549048	40S ribosomal protein	7	25413432	25415684	-	1341	protein_coding	PF00318:Ribosomal protein S2|PF16122:40S ribosomal protein SA C-terminus	-
Os02g0534800	183.2169326	242.2450437	196.3470732	211.089864	194.2761324	200.8140841	619.5295577	612.6172121	415.4040828	304.9250899	343.7473832	211.6935515	-	2	19710368	19713468	-	912	protein_coding	PF00411:Ribosomal protein S11	-
Os03g0758800	268.3366937	304.2657009	251.6255548	287.7613436	258.7779645	291.2256503	456.054945	326.1120693	324.5574718	413.5404427	429.2387099	350.8341978	-	3	31388386	31390881	+	947	protein_coding	PF01287:Eukaryotic elongation factor 5A hypusine, DNA-binding OB fold	-
Os08g0524501	194.8025476	328.5208714	189.8104796	223.756618	174.831685	228.4137468	470.4791335	305.4435521	490.1350422	458.6447608	502.0714837	307.2887339	-	8	26091092	26092692	-	416	protein_coding	PF01655:Ribosomal protein L32	-
Os03g0820600	403.5801677	375.5514416	420.423133	329.8209855	319.6419744	359.3275793	186.3792334	210.7816535	200.7716341	397.9418461	337.8456391	381.8526157	actin depolymerizing factor 4	3	34431700	34434224	+	795	protein_coding	PF00241:Cofilin/tropomyosin-type actin-binding protein	Cofilin_ADF
Os05g0542100	375.0737988	383.8952206	396.4440528	332.1361205	344.4048491	320.2177104	243.7290791	371.7927799	223.1867618	273.8781339	289.4832222	228.0986645	-	5	26907931	26910905	-	503	protein_coding	-	-
Os01g0866200	190.8189899	251.1510724	161.1672445	146.978655	169.8956044	189.7332551	513.0284044	493.1005207	420.3613965	343.5612019	384.4564073	239.2957734	-	1	37513878	37514462	+	585	protein_coding	PF00125:Core histone H2A/H2B/H3/H4	Histone
Os08g0436800	248.7135877	329.9097424	239.2501705	246.5083143	274.509299	230.8803169	284.7657864	554.0970952	224.5705491	337.5750394	373.6398074	274.1859982	-	8	21221307	21223052	-	647	protein_coding	PF01199:Ribosomal protein L34e	-
Os05g0486700	297.6626568	304.3688662	292.3072308	237.3188713	249.4821301	267.2260794	724.661181	563.7411865	503.7531251	260.5089024	277.3838832	188.6645737	-	5	23939959	23943133	-	778	protein_coding	PF01246:Ribosomal protein L24e	-
Os10g0109600	445.8376814	332.2620573	459.2931453	345.9953732	287.1954722	240.0785939	437.5181728	495.2547575	347.441457	223.9107077	104.6134951	161.2306652	PEROXIDASE A	10	677177	678880	-	1192	protein_coding	PF00141:Peroxidase	-
Os07g0641700	201.8198469	233.1109272	219.1548588	200.3118556	193.0308789	204.919701	443.8257344	608.9163964	172.8676738	342.1632256	417.5655852	256.4397395	-	7	26705903	26707842	+	572	protein_coding	PF00166:Chaperonin 10 Kd subunit	-
Os12g0114800	69.52359652	86.49529382	103.4296626	159.7699871	98.74000472	98.07923426	595.7803538	598.3128394	929.4788486	397.6293772	422.9867273	545.2430995	non-specific lipid transfer protein 1.16, lipid transfer protein 1.16, type 1 non-specific lipid transfer protein 16	12	727802	728559	+	668	protein_coding	PF00234:Protease inhibitor/seed storage/LTP family	-
Os10g0551600	195.0967364	202.155907	194.5858384	192.3383241	181.7073976	174.7339247	879.9689285	632.5390443	888.0299457	264.480556	268.2588886	229.7445501	-	10	21652033	21654992	+	715	protein_coding	-	-
Os05g0563550	90.98156037	167.7339975	94.27464022	80.88041733	92.18078704	103.3100194	1052.351444	671.0279638	846.926825	553.2203617	354.1533312	411.4396715	FASCICLIN-LIKE ARABINOGALACTAN PROTEIN 18	5	28047385	28048140	+	756	protein_coding	PF02469:Fasciclin domain	-
Os01g0304000	201.4000793	259.6312365	192.1226782	222.4976424	182.4226564	176.6005128	631.118237	710.2732357	351.3687965	297.6614437	382.7809688	232.1603162	-	1	11249654	11251227	-	546	protein_coding	-	-
Os01g0124401	246.5894121	358.939511	230.5099592	215.6540875	255.1036644	199.7469414	209.6608793	387.8766722	176.1692607	351.0448458	509.7611229	256.9313633	BOWMAN-BIRK INHIBITOR 3-3	1	1353705	1354767	-	1063	protein_coding	PF00228:Bowman-Birk serine protease inhibitor family	-
Os01g0975900	442.9832314	467.9084141	421.2866743	579.1927781	696.8523199	513.5191228	291.1681641	85.76891795	583.9835372	70.22240128	39.49165904	61.62407475	TONOPLAST INTRINSIC PROTEIN 1;2	1	43115747	43117221	-	1394	protein_coding	PF00230:Major intrinsic protein	-
Os03g0319300	242.4749459	259.5261224	225.2226116	243.5947843	227.9136733	211.7103439	374.8293846	451.8881411	330.0844726	513.1571346	479.4592029	423.0664808	calmodulin 1, calmodulin 1-1, calmodulin 3	3	11522676	11524356	+	851	protein_coding	PF13499:EF-hand domain pair	-
Os02g0465900	341.4156095	304.7836759	292.6968854	226.2084501	249.37681	212.5253076	672.2660886	460.1179923	516.341735	152.7228747	246.3241368	175.7091358	antiporter regulating protein, antiporter-regulating protein, cation transporter, cation transport protein, pistil extensin like protein	2	15676320	15679460	-	1128	protein_coding	PF04752:ChaC-like protein	ChaC
Os08g0112800	398.203209	380.0907406	447.7588055	396.5010156	357.2055589	331.0730252	101.2903207	212.4353538	171.4601264	271.176603	267.4413508	275.0749686	SUCCINATE DEHYDROGENASE SUBUNIT 6	8	682645	684136	-	829	protein_coding	-	-
Os10g0539500	184.609375	206.5042325	192.5956279	139.271387	143.3445206	127.131092	582.8664315	536.3771199	576.5216869	238.3013795	258.5248395	186.0854227	Histone H4	10	21019357	21019902	-	546	protein_coding	PF15511:Centromere kinetochore component CENP-T histone fold	-
Os01g0948600	470.6116669	420.7350057	558.5645782	530.2263322	457.6375253	361.0021566	89.31605974	118.268312	120.7429209	137.3891414	106.0204069	110.1796341	-	1	41728692	41729581	-	890	protein_coding	-	-
Os02g0629200	384.6499964	322.8840458	366.6008292	336.0073075	337.8285987	345.7348074	450.7261174	274.9620923	1156.71585	182.1236424	112.4179211	178.9440126	PLASMA MEMBRANE INTRINSIC PROTEIN 2;2	2	25162876	25166544	+	1260	protein_coding	-	-
Os03g0343500	211.8232981	265.5868581	193.9540213	195.96458	220.0296915	202.4649844	446.0778452	453.8322195	198.4144309	442.1172045	483.6555065	300.9455143	brassinosteroid receptor kinase (BRI1)-interacting protein 108, BRI1-interacting protein 108, brassinosteroid receptor kinase-interacting protein 108, development-specific protein 217, EBER-associated protein	3	12798173	12799742	-	791	protein_coding	PF01776:Ribosomal L22e protein family	-
Os06g0644100	455.5104973	414.5221226	418.005384	413.7254052	431.3429233	417.9575208	142.6436345	215.0474712	132.1154302	237.1695662	254.6303891	223.0943089	-	6	26263157	26266692	+	948	protein_coding	PF09430:Protein of unknown function (DUF2012)	-
Os02g0538700	246.2110721	224.3253903	252.2307561	217.214862	236.9395695	301.7474988	522.7944737	428.8050669	835.1645506	397.7244451	213.0351533	414.1040971	-	2	19954579	19955654	-	1076	protein_coding	PF03168:Late embryogenesis abundant protein	-
Os07g0568700	185.1293617	228.8987013	151.9364239	146.6954398	166.1246482	129.4155611	403.7430844	700.0245475	390.3263774	297.2246423	378.1156865	299.5877472	FLORAL ORGAN REGULATOR 1	7	22874257	22875705	-	1449	protein_coding	PF08263:Leucine rich repeat N-terminal domain|PF13855:Leucine rich repeat	LRRNT_2
Os10g0552700	155.3349449	286.9478205	135.2243903	112.3532976	100.9145458	141.9742089	848.5691528	469.6779853	1382.603204	509.5665942	291.3047839	514.6479533	hybrid proline- or glycine-rich protein 19	10	21693876	21694502	-	627	protein_coding	PF14547:Hydrophobic seed protein	-
Os03g0743900	639.616452	422.3915464	538.3141249	607.3336305	461.3065802	465.4240475	70.94293371	92.49009695	134.9196566	241.8286251	155.2040723	291.5612343	ATP sulfurylase	3	30532225	30535298	-	1590	protein_coding	PF14306:PUA-like domain|PF01747:ATP-sulfurylase	-
Os07g0613200	209.1535707	263.1707634	226.169525	198.5158766	195.757137	213.4482788	335.9920229	437.3214234	206.7626544	354.8188464	418.4626453	262.651331	-	7	25236713	25237453	-	741	protein_coding	PF00828:Ribosomal protein L18e/L15	-
Os05g0494500	181.7964391	185.5193694	160.1957505	166.1604401	156.44705	174.962962	930.5110703	666.0228673	809.1613913	308.600787	321.7997998	303.0747401	-	5	24287577	24289563	+	1694	protein_coding	PF03151:Triose-phosphate Transporter family	-
Os05g0557000	187.4915665	232.6847646	205.5143695	192.8215134	189.9947483	187.9144633	567.153501	735.4607951	169.389085	329.7228135	374.9352788	235.3604785	-	5	27699751	27701793	+	547	protein_coding	-	-
Os11g0157200	192.6045954	223.1086388	204.0651067	189.6928755	219.72972	244.7904701	597.7207294	493.6620302	1065.969294	251.5540452	208.8077352	294.4245805	-	11	2738439	2739463	-	1025	protein_coding	PF03168:Late embryogenesis abundant protein	-
Os05g0567100	343.4052932	317.5939862	345.4022484	335.4105096	331.2875178	324.8237925	290.1253603	344.7117683	456.3417593	222.3364837	196.5771746	250.3020649	Oryzasin, Oryzasin 1	5	28231900	28237359	+	2542	protein_coding	PF05184:Saposin-like type B, region 1|PF00026:Eukaryotic aspartyl protease|PF03489:Saposin-like type B, region 2	Asp
Os04g0653000	339.7190096	306.6025196	356.3976806	378.3301813	296.393838	299.8194343	333.8944378	289.5980364	385.8486283	268.5635062	221.3309318	257.5502872	EXTRA GLUME 2	4	33306468	33310169	+	1132	protein_coding	PF06200:tify domain|PF09425:Divergent CCT motif	Zim
Os02g0469600	392.4028173	367.4400355	418.4081499	432.7379043	435.2779443	394.7191262	196.6889154	253.6029886	251.4435651	215.8632178	172.8349034	250.1570458	-	2	15891587	15895204	+	1483	protein_coding	PF08246:Cathepsin propeptide inhibitor domain (I29)|PF00112:Papain family cysteine protease	Peptidase_C1
Os07g0223400	339.1046893	340.4791884	323.0332638	292.1408285	308.2060939	288.7242932	170.4338951	241.1585846	144.7247281	369.8551797	373.4344868	365.448895	ADP-ribosylation factor 1, ADP-ribosylation factor 4, ADP-ribosylation factor A1d	7	6822700	6825665	+	878	protein_coding	PF00025:ADP-ribosylation factor family	Arf
Os07g0645000	193.0047272	219.9474038	189.0443595	167.2765562	167.6658494	196.6245526	496.980481	670.0047869	668.6985954	355.2304849	305.3475466	312.4337243	-	7	26882080	26883927	-	919	protein_coding	-	-
Os10g0364900	524.2289855	395.2420371	565.0966638	364.6097651	415.5335478	303.4056974	60.63151313	107.1666581	94.64712414	174.1777406	95.56667156	146.5072298	-	10	11390596	11391123	+	528	protein_coding	-	-
Os01g0673600	253.2646112	266.7651962	269.4243861	254.6546963	237.4954807	248.2141723	541.4804632	425.3167819	602.859421	242.8524585	244.4156313	237.7561086	Ubiquitin conjugating enzyme 13, Ubiquitin-conjugating enzyme 47	1	27668585	27671611	-	892	protein_coding	PF00179:Ubiquitin-conjugating enzyme	UQ_con
Os11g0600600	439.2612131	357.928759	498.8805289	480.2597216	454.8350834	417.0579237	325.7959811	243.1892165	202.7402027	114.6367363	119.5256399	108.2035917	-	11	23063476	23064575	+	1100	protein_coding	-	-
Os08g0558000	301.9182236	322.4719753	287.3524351	294.4027338	281.2344012	294.5232551	515.9045995	465.8791192	295.1040665	251.7981975	280.8275155	202.5232517	-	8	27929363	27931717	+	935	protein_coding	PF00687:Ribosomal protein L1p/L10e family	-
Os08g0359500	214.5855298	289.6320187	222.0017089	198.5366272	214.8492387	209.0399461	731.0803477	478.4775716	388.37481	283.6921382	333.5525149	226.239868	-	8	16538476	16542699	-	967	protein_coding	PF04969:CS domain	-
Os01g0558600	254.1351818	256.1712948	276.9306369	280.7813858	269.0142619	244.1415912	355.6030215	350.9476588	611.6726123	285.6968507	232.4016224	276.9094706	small GTP-binding protein OsRab1B2, Ras related protein 1	1	21143578	21146346	-	916	protein_coding	PF00071:Ras family	Ras
Os03g0200500	232.9568927	321.3440424	221.3364878	235.1367642	252.4982024	240.7613866	273.0506176	209.0037151	149.537443	450.1572776	456.4200087	344.1101803	cyc07, T151	3	5274929	5277136	+	1032	protein_coding	PF01015:Ribosomal S3Ae family	-
Os03g0341100	178.0713315	215.0395903	196.1074554	166.9558441	183.2532681	178.1060317	468.8488892	480.1766518	232.0737725	338.2718749	417.0176156	257.3145393	-	3	12715987	12718369	-	769	protein_coding	-	-
Os02g0229000	187.2333758	234.9464662	174.7076631	198.0840883	208.6535757	181.4030423	450.1156131	402.8462973	369.5359818	336.5976874	403.590287	250.4812847	-	2	7258694	7260380	-	719	protein_coding	PF01282:Ribosomal protein S24e	Ribosomal_S24e
Os06g0714100	265.7405116	243.3071007	263.3114612	240.3209122	245.8049558	232.9157522	369.7623004	381.8530924	373.4158652	323.710408	337.9777981	265.6300951	-	6	30279463	30281741	-	672	protein_coding	PF05347:Complex 1 protein (LYR family)	-
Os10g0453900	99.05196368	163.6493851	91.57272502	102.2175602	189.1713906	91.63166537	499.6676387	498.0412196	321.9133268	359.2859081	297.7168853	195.8733828	GLYCINE-RICH PROTEIN 7	10	16581609	16582365	-	757	protein_coding	-	-
Os11g0700500	458.3459842	391.0013051	429.6184614	380.9924481	448.4515353	383.6917961	172.7191102	209.8547404	84.87927147	193.9774241	166.4910161	158.9339706	MYBAS1	11	28703901	28705306	-	1199	protein_coding	PF00249:Myb-like DNA-binding domain	Myb_DNA-binding
Os04g0650300	192.914538	198.9364702	169.5257996	152.2316419	162.1023186	196.6984903	728.848939	768.5367819	727.2419716	231.9520341	215.6092333	228.3068889	glycosyltransferase family GT43 member I	4	33137073	33137607	-	535	protein_coding	-	-
Os07g0543700	433.433473	369.1108742	397.0543357	387.0667804	361.5624013	428.9325535	127.3254473	153.2359073	57.74430049	349.7831557	330.9798801	377.4263426	-	7	21520377	21522053	+	1225	protein_coding	-	-
Os01g0866600	288.7956122	295.8965337	347.615071	280.4563041	288.8807507	281.0896724	432.6051666	347.2942639	290.6028728	214.0358782	227.6152237	180.1140812	-	1	37525983	37526487	-	373	protein_coding	-	-
Os03g0756800	232.929737	237.4201611	270.7894475	262.0343377	256.9221936	227.7261678	443.2321907	496.8911718	447.8990833	209.915641	275.4602605	217.1207051	-	3	31255952	31259119	+	594	protein_coding	PF03669:Uncharacterised protein family (UPF0139)	-
Os07g0173501	131.1129159	195.1004521	135.7536371	130.1740022	123.2456092	141.1318291	996.180332	682.9329652	498.0709511	263.2792694	286.876075	175.4491999	-	7	3872177	3875018	+	711	protein_coding	PF00416:Ribosomal protein S13/S18	-
Os12g0180400	439.6559955	373.1720862	424.7501063	357.2648348	342.2765224	342.3593402	382.6345458	280.4168556	228.6081712	176.7280732	166.4910161	163.8714145	-	12	4051769	4054373	+	550	protein_coding	PF01194:RNA polymerases N / 8 kDa subunit	-
Os07g0223100	213.6873692	234.0761296	221.5566373	221.6008532	230.4518539	220.4780754	302.2589936	429.7087097	342.3050149	303.497428	302.2890335	286.3710705	ADP-RIBOSYLATION FACTOR A1C	7	6809283	6812420	+	967	protein_coding	PF00025:ADP-ribosylation factor family	Arf
Os03g0103200	107.581779	163.3841993	72.74429056	147.80817	131.5850365	176.3580369	611.9461264	161.9962527	1986.952573	385.8485292	84.19424214	476.231466	hybrid proline- or glycine-rich protein 4	3	211082	211817	+	736	protein_coding	PF14547:Hydrophobic seed protein	-
Os01g0100700	111.547572	161.4382424	115.8142103	124.2226972	118.9321413	129.1082132	596.600222	657.7532637	630.7414085	323.1012539	372.6642836	225.4363794	-	1	27143	28644	+	906	protein_coding	PF00177:Ribosomal protein S7p/S5e	-
Os02g0287000	306.2981724	330.8093529	257.7404887	285.3364109	298.0272073	258.4179098	179.9862395	180.501835	140.4437671	331.1688516	416.3877563	295.7972234	-	2	10822643	10825665	-	1171	protein_coding	PF01015:Ribosomal S3Ae family	-
Os01g0220400	310.8089472	336.072801	356.0317432	368.7196297	350.8411064	255.9928656	240.4573111	360.6333537	549.3208508	193.8619032	142.0038916	228.3847316	-	1	6587146	6587940	-	487	protein_coding	-	-
Os01g0805900	197.0895613	215.2183833	174.6265586	132.4806259	144.1297391	168.324721	576.0939102	436.2092825	817.1124581	454.3473318	352.8904159	427.8164027	BETA-TUBULIN 4	1	34167936	34171573	+	1636	protein_coding	PF03953:Tubulin C-terminal domain|PF00091:Tubulin/FtsZ family, GTPase domain	Tubulin
Os04g0429450	354.1102061	330.862621	368.6780718	296.3095196	258.7932155	316.0682718	404.4720065	337.6992918	349.6098029	268.8003815	221.7037482	267.642505	-	4	21279804	21281662	-	1859	protein_coding	-	-
Os10g0132300	146.9105789	165.0500074	122.4651313	123.8238026	125.5662991	109.9278999	664.8561854	683.10321	659.2028781	287.7088226	318.4996484	229.5736607	-	10	1998837	1999759	-	727	protein_coding	PF01419:Jacalin-like lectin domain	-
Os05g0138300	275.7011168	272.1383903	275.4514337	220.579821	212.2166096	235.5224394	712.7917212	343.4537985	699.1617502	209.2677702	165.4544272	220.6909703	low temperature-induced low molecular weight integral membrane protein LTI6b, low temperature induced gene 6b, low temperature and salt responsive protein LTI6B, rare cold-inducible 2-6	5	2219581	2220618	-	1038	protein_coding	-	-
Os04g0508300	210.8989263	210.64372	253.7238951	240.0519124	248.4662052	234.7205143	505.8208224	428.2840267	423.6557006	239.8730413	236.9453686	252.0215705	GLUTAREDOXIN	4	25397069	25399815	+	573	protein_coding	PF00462:Glutaredoxin	-
Os01g0711400	260.4628874	229.4147322	283.6837568	227.6083318	244.6480197	228.5501041	307.2816172	333.1900817	444.7555327	269.6662233	224.9844648	299.3127366	-	1	29563666	29566585	+	1187	protein_coding	-	-
Os02g0310200	261.9905758	278.1351226	237.7360492	238.4068991	264.5649317	258.813611	215.486697	255.2204284	209.2925025	241.6227208	296.0486015	236.7286321	-	2	12185506	12187024	+	868	protein_coding	-	-
Os01g0720400	20.33129342	14.47151317	15.88509056	20.57930499	20.54177539	10.78123886	575.0332463	418.1053619	770.6229476	832.5197333	574.418855	699.0093855	acid phosphatase 1	1	30025366	30026465	-	1100	protein_coding	PF06888:Putative Phosphatase	-
Os07g0635900	185.1658128	213.7367592	178.0369663	130.1293429	117.3019479	166.1746155	728.2780051	495.0386954	1014.107751	340.6900561	245.3624017	354.5022115	low temperature-induced low molecular weight integral membrane protein LTI6a, low temperature induced gene 6a, rare cold-inducible 2-10	7	26403675	26404722	+	634	protein_coding	-	-
Os12g0443500	142.2180945	143.9776894	128.907576	132.2631034	121.1324444	124.8292502	378.6889806	465.324771	327.6493752	602.7290666	454.9226613	614.9148759	UGD4	12	14887908	14890425	+	1865	protein_coding	PF03721:UDP-glucose/GDP-mannose dehydrogenase family, NAD binding domain|PF00984:UDP-glucose/GDP-mannose dehydrogenase family, central domain|PF03720:UDP-glucose/GDP-mannose dehydrogenase family, UDP binding domain	-
Os12g0589100	298.9095114	295.2056984	294.3776103	289.8251674	265.3581569	266.4255795	357.9774702	347.7034776	403.727056	235.8598839	245.0456671	233.5069863	Adenine phosphoribosyltransferase 1	12	24637078	24639791	-	993	protein_coding	PF00156:Phosphoribosyl transferase domain	Pribosyltran
Os02g0177500	349.939563	328.3579282	346.3366983	274.338019	294.5985074	264.9467513	425.4161133	321.5201899	237.7636024	211.7780081	198.9124112	166.0881288	-	2	4270620	4274199	-	509	protein_coding	PF01423:LSM domain	LSM
Os03g0736300	190.0142011	183.813182	189.9007533	176.0475539	167.2039985	225.6131537	754.2726833	500.4869639	678.8401755	324.6339466	262.0492178	355.0444382	glycoside hydrolase OsGH9A3	3	30181704	30185071	-	2396	protein_coding	PF00759:Glycosyl hydrolase family 9	-
Os07g0462200	237.7752345	257.9608022	213.8333381	201.5015828	199.7898115	267.5899996	346.7525299	243.1224626	545.9640574	473.2453917	348.2118715	479.804805	-	7	16226697	16230667	-	908	protein_coding	PF06749:Protein of unknown function (DUF1218)	-
Os03g0685900	232.234676	248.3315704	241.546688	229.5345443	210.3776453	202.2156892	301.3234295	376.1814768	383.8251333	307.8033924	295.1921818	283.5461948	-	3	27364921	27369030	+	583	protein_coding	-	-
Os09g0369050	236.0497192	256.4772095	222.8040259	238.6104312	257.5827999	247.9237056	152.3254131	257.7663779	199.9489295	294.7951851	330.3837629	336.7383381	-	9	12217436	12218334	+	899	protein_coding	-	-
Os01g0938900	216.6458684	274.0719045	214.3855032	231.8382928	247.2158457	230.6554201	297.9546481	329.7723671	182.6186697	350.552712	381.6928546	259.8237563	-	1	41214311	41217063	+	996	protein_coding	PF01849:NAC domain	-
Os02g0753800	507.2099474	359.7886427	522.7536515	449.515526	453.1743439	417.4484596	104.1604204	78.39388927	144.7333474	146.464161	119.4479601	194.456113	ANNEXIN 2	2	31698204	31700438	-	1222	protein_coding	PF00191:Annexin	-
Os03g0119900	100.2633873	130.2456564	106.0414369	94.96630439	101.3648198	94.55649277	656.9110575	539.486751	471.9075411	244.4423091	282.9572501	165.1692653	-	3	1080801	1081326	+	526	protein_coding	PF15511:Centromere kinetochore component CENP-T histone fold	-
Os02g0669100	467.4309877	368.8552351	486.0130275	364.4964523	405.9479432	345.9816619	130.4912178	130.1718664	82.61882981	162.4300363	130.722116	166.6662905	DEHYDRIN 1	2	27165514	27166898	-	1291	protein_coding	PF00257:Dehydrin	-
Os03g0367200	268.4463143	200.8797569	287.2031987	199.1713209	203.0065541	253.6956014	336.1978065	372.9593144	1063.867599	213.6964554	149.7601624	243.2919118	P-450 75A11	3	14387290	14387596	+	307	protein_coding	-	-
Os04g0473400	153.8394707	220.168971	156.8531929	157.115887	172.6693713	166.225324	554.5422265	423.0836307	365.4639836	300.1304884	357.5754781	230.9347489	-	4	23660835	23663001	-	932	protein_coding	PF01159:Ribosomal protein L6e	-
Os12g0466200	442.7302585	459.0195199	487.7077433	391.7128604	512.9676138	433.5387537	21.14130137	63.85230672	162.1391879	62.68973896	49.49261358	72.81930599	-	12	16519753	16520222	+	470	protein_coding	-	-
Os05g0512600	126.6118609	197.2772374	134.9892786	101.7295452	122.4726205	120.1325051	404.971862	511.3489361	194.3399555	391.6566122	464.2265147	234.9709185	-	5	25399448	25401593	+	1016	protein_coding	PF07983:X8 domain	-
Os06g0708600	280.1006104	250.5868447	272.3536801	212.6898038	224.3369413	234.315526	535.551414	364.5138145	399.45404	211.7808798	232.5189763	249.1152367	-	6	29976876	29977647	+	772	protein_coding	-	-
Os02g0216300	268.661414	226.9260216	275.1644385	260.745664	266.9697576	239.726676	391.4891522	301.9761813	592.3993769	208.4291774	177.0490325	219.9503422	-	2	6508874	6524586	-	5627	protein_coding	-	-
Os03g0279000	165.4326233	156.6942505	188.423804	155.0907032	164.797442	161.1637087	604.2715743	470.6596088	797.2441415	237.6452859	221.7030623	220.4101614	H2B1	3	9492827	9493512	+	686	protein_coding	PF00125:Core histone H2A/H2B/H3/H4	Histone
Os07g0159800	226.2881954	239.0727519	266.3112197	236.8451378	243.7764487	206.3328252	461.7380136	476.9954112	566.3127396	206.1085091	169.9564094	193.1131621	-	7	3198843	3201809	+	735	protein_coding	PF02221:ML domain	-
Os08g0478200	272.072888	283.2284351	268.7686549	262.060137	247.4613544	236.4163321	224.7075833	327.8646189	207.4184374	319.0860169	353.8361486	322.2073294	mitochondrial ATP synthase d2	8	23579296	23582145	-	923	protein_coding	PF05873:ATP synthase D chain, mitochondrial (ATP5H)	-
Os03g0835900	279.2925131	254.671049	300.5474571	279.0595383	219.1496606	199.7932504	321.8837575	278.9420384	295.8317978	319.351062	275.005899	253.2529634	ferredoxin 3	3	35122475	35124341	+	855	protein_coding	PF00111:2Fe-2S iron-sulfur cluster binding domain	Fer2
Os02g0177600	146.3713652	120.1785435	156.1433133	119.5537215	116.4982634	134.4480484	931.557858	570.0128857	1151.97056	275.5678907	213.4835162	328.604007	4-COUMARATE:COENZYME A LIGASE 3	2	4280502	4285929	+	2043	protein_coding	PF00501:AMP-binding enzyme|PF13193:AMP-binding enzyme C-terminal domain	AMP-binding
Os10g0518200	331.4798055	341.4166398	325.3635619	348.9567474	331.7840376	326.9999849	108.8402124	142.7591145	122.3469201	255.0641548	245.2845885	279.9909356	-	10	20028820	20029345	-	415	protein_coding	PF00173:Cytochrome b5-like Heme/Steroid binding domain	-
Os08g0113100	264.062792	300.483436	251.6154271	228.1575369	244.7617254	236.2103242	430.5382821	375.0792076	523.2451475	219.0187061	221.2798628	169.8463398	Fructokinase, fructokinase II, Fructokinase 1	8	701252	703998	+	1427	protein_coding	PF00294:pfkB family carbohydrate kinase	PfkB
Os04g0413600	174.4596679	209.687637	163.5338657	178.1392641	190.5172825	184.1323009	396.2109354	355.6702629	150.062265	342.9809554	373.736459	245.6708023	-	4	20432529	20435754	-	709	protein_coding	PF00411:Ribosomal protein S11	-
Os04g0346100	183.4538639	208.2013987	173.007237	146.5159213	161.5095712	134.4168187	869.68021	618.0246636	775.2621265	158.5892595	182.6459728	117.8120634	-	4	16457952	16459772	+	874	protein_coding	PF01667:Ribosomal protein S27	-
Os07g0574800	134.8113783	155.7676183	121.8766902	114.6502166	106.7310483	115.6124858	616.7122171	470.6135437	744.6638064	410.0774848	286.339755	416.8735303	TUBULIN ALPHA-1 CHAIN	7	23243797	23247215	+	1752	protein_coding	PF00091:Tubulin/FtsZ family, GTPase domain|PF03953:Tubulin C-terminal domain	Tubulin
Os01g0194600	247.359109	202.3172415	307.9296672	255.8174675	238.2384627	205.6155914	652.6809628	364.9686189	665.0560378	166.8927723	136.1022641	169.8639647	GLUTAREDOXIN 2	1	5085833	5086504	+	672	protein_coding	-	-
Os02g0610600	314.9367676	288.7804628	313.1502224	267.0451351	283.998641	268.0995329	211.20751	180.8343609	172.5207476	221.8950509	230.5741786	200.9441656	RSZ23	2	23992509	23996356	-	1036	protein_coding	PF00076:RNA recognition motif. (a.k.a. RRM, RBD, or RNP domain)|PF00098:Zinc knuckle	RRM_1
Os03g0390000	231.5772058	307.5788131	219.0713552	212.8689353	209.5663911	215.7545857	237.0333771	262.818471	111.8727636	351.1426725	357.6310786	253.308135	-	3	15622204	15624515	-	1017	protein_coding	PF01092:Ribosomal protein S6e	-
Os05g0230700	302.2616159	281.0173954	301.0957661	245.5124975	246.3746589	297.4215004	301.8100209	220.9722642	220.1335001	236.2690489	245.0603861	274.6194952	IAA17	5	7950915	7954374	+	1988	protein_coding	PF02309:AUX/IAA family	-
Os03g0182600	161.5516979	204.5847653	179.9966836	161.5252518	181.9631026	157.8969593	680.3807166	417.4076671	493.7925351	248.0933329	273.6547844	184.8715338	-	3	4336742	4338901	-	1317	protein_coding	PF00318:Ribosomal protein S2	-
Os12g0548401	199.761796	168.4780561	224.7279113	325.7812057	338.2665568	120.4410587	592.3008942	454.1491516	656.1222693	144.0503864	165.3000091	107.4439775	-	12	22193325	22193831	-	507	protein_coding	-	-
Os05g0533100	231.0744669	249.8305386	212.270239	244.1082663	237.2096583	244.3592717	228.6697137	258.8814684	175.4764913	309.1926942	320.1127759	246.4520201	-	5	26464157	26467196	+	1090	protein_coding	PF04774:Hyaluronan / mRNA binding family	-
Os01g0149800	379.0004906	334.9248062	410.0276235	561.0964912	449.554664	350.5332458	42.53051244	46.22681536	40.38161933	263.5077865	184.6531197	265.1881386	METALLOTHIONEIN 2A	1	2693231	2695079	-	654	protein_coding	PF01439:Metallothionein	-
Os05g0122900	268.6514147	279.9580002	279.0976503	261.9644505	240.1547777	218.225076	366.0083186	484.3136246	328.2733382	219.2068475	211.6265724	200.4406935	BLE1 protein, BL-enhanced gene 1	5	1259271	1261993	-	605	protein_coding	-	-
Os06g0701400	202.7752157	252.5092873	207.6838529	221.885208	230.9772992	233.0554406	226.1644308	245.2409506	174.9336476	327.1681781	329.4597645	279.5615222	-	6	29527397	29528953	-	642	protein_coding	PF00428:60s Acidic ribosomal protein	-
Os01g0257300	503.1030866	417.7982863	476.4380807	464.5881974	494.7267718	389.310213	22.19580605	49.7178891	34.43570322	62.41023057	56.27044971	56.88962857	ROOT ARCHITECTURE ASSOCIATED 1	1	8586157	8586941	-	785	protein_coding	-	-
Os01g0290700	206.6869116	188.4718186	217.8648192	241.3662003	189.658496	205.4584035	438.9236825	350.1977371	490.2234714	218.7270755	178.4221347	198.8882446	MULTIDRUG RESISTANCE 4	1	10515442	10516270	-	730	protein_coding	PF00005:ABC transporter	ABC_tran
Os03g0626200	170.6627403	225.0957428	150.2716393	161.3223046	150.6970065	164.8520169	500.8502555	524.9019196	380.250329	256.0644104	324.3959342	173.7046973	-	3	23841765	23844369	+	514	protein_coding	-	-
Os09g0247700	252.5327432	248.4587691	259.6935988	229.4572895	267.9585485	252.7922209	412.2165746	221.8577842	224.5699651	201.2109752	239.7369263	201.3678346	-	9	3586694	3587046	-	353	protein_coding	-	-
Os03g0835150	445.4563706	380.9594919	469.8949102	506.951828	460.9719055	435.9247449	18.22166674	46.1403014	27.41641754	38.18303142	29.09229251	38.6504476	-	3	35090847	35091639	-	793	protein_coding	-	-
Os07g0683600	149.0855521	122.1056	182.3206789	243.841788	199.63563	168.0093727	461.6861835	179.7816717	1111.514269	257.6446483	183.0905138	328.1908699	-	7	28993024	28994490	+	1047	protein_coding	PF14200:Ricin-type beta-trefoil lectin domain-like	-
Os08g0504700	355.0609598	349.7655846	365.9068614	371.9719569	347.3872183	339.577576	134.0767078	90.49841902	239.670971	186.187887	137.5337487	176.5646515	STRESS ASSOCIATED PROTEIN GENE 11	8	24953937	24954919	+	983	protein_coding	PF01754:A20-like zinc finger|PF01428:AN1-like Zinc finger	zf-AN1
Os05g0156300	196.3399187	229.3725835	183.4971511	208.3269461	194.3486361	186.3520337	208.8619118	383.4361051	146.7945589	301.542504	365.7293106	269.9088637	PROTEIN DISULFIDE ISOMERASE-LIKE 2;1, PROTEIN DISULFIDE ISOMERASE-LIKE 2-1, PDI-like protein 2-1	5	3294701	3298053	-	1548	protein_coding	PF00085:Thioredoxin|PF07749:Endoplasmic reticulum protein ERp29, C-terminal domain	-
Os06g0538900	123.1429775	106.7162864	127.2873814	121.9835802	147.1787084	108.0247682	869.4607849	466.1000599	1321.457428	189.6021706	153.5578121	204.9703693	-	6	20223916	20224692	-	777	protein_coding	PF04398:Protein of unknown function, DUF538	-
Os02g0541700	203.1651463	216.6442961	216.2719306	197.8526338	194.8932769	202.5139517	566.193379	396.4134448	350.5851459	215.9874967	231.9500501	160.2405451	-	2	20125036	20127726	-	558	protein_coding	PF02320:Ubiquinol-cytochrome C reductase hinge protein	-
Os05g0188100	291.9736048	298.8210784	304.3398581	245.2591799	303.2272535	228.379917	364.2933622	202.2699864	370.0312679	92.78281652	120.6466419	93.19790329	-	5	5414839	5415464	+	626	protein_coding	-	-
Os09g0434500	260.1675995	238.4098685	250.4167731	270.2840835	240.1694959	258.2788978	266.1749563	187.5875045	599.7872627	255.0466051	154.3084438	353.9741526	ETHYLENE RESPONSE FACTOR 72	9	15959434	15962646	+	1601	protein_coding	PF00847:AP2 domain	AP2
Os08g0558900	263.6613151	210.6514233	218.6955383	217.3922675	198.6369901	177.5302037	391.8460142	379.1411182	170.7095712	240.8135249	296.1951674	212.3956518	F1F0-ATPase inhibitor protein 1-1	8	27966196	27967934	+	561	protein_coding	-	-
Os02g0734900	171.7817464	208.8219251	179.1026028	153.8820379	149.7635287	157.88533	375.8955022	454.1318385	315.7395221	285.7770522	279.2374276	213.2972905	-	2	30658440	30659079	+	640	protein_coding	-	-
Os07g0545400	184.4881029	185.2276194	176.7859387	153.0082412	148.658715	167.0283497	312.9050723	341.8025462	402.9841854	259.4826484	235.2729727	234.0175987	-	7	21592493	21593557	+	830	protein_coding	PF00125:Core histone H2A/H2B/H3/H4|PF16211:C-terminus of histone H2A	Histone
Os01g0649100	230.049069	254.3950001	207.2476888	195.7436653	187.4570504	190.6478033	138.2346438	234.9739162	145.4481876	362.4952755	403.0566283	343.5225419	mitochondrial malate dehydrogenase, mitochondrial MDH	1	26190754	26194403	+	1367	protein_coding	PF00056:lactate/malate dehydrogenase, NAD binding domain|PF02866:lactate/malate dehydrogenase, alpha/beta C-terminal domain	-
Os04g0507950	717.0729774	433.9948484	690.9936497	445.3639091	384.0629746	393.592097	53.16185064	18.5106918	7.447709825	31.98131353	32.23695281	26.61790698	-	4	25380760	25381350	+	591	protein_coding	-	-
Os03g0235000	447.1293235	322.1120907	410.3330991	362.8293019	316.3407709	230.2215765	167.9616131	235.9016999	236.022924	126.5428612	44.61034823	84.44431438	PEROXIDASE N	3	7128273	7129609	-	943	protein_coding	PF00141:Peroxidase	-
Os01g0765600	484.6162984	359.7711488	531.8651123	507.1528398	473.4305889	341.8642833	58.39617747	63.01616442	123.6659581	85.49369526	39.08418168	80.99305132	-	1	32258915	32260026	-	1112	protein_coding	PF13833:EF-hand domain pair|PF00036:EF hand	efhand
Os01g0675100	198.8951312	205.8170761	210.7578518	223.4396865	209.2440723	213.1102026	192.4759454	288.3270089	326.8718067	292.1586081	284.2771976	338.7852178	PRXIIC	1	27745830	27747887	-	770	protein_coding	PF08534:Redoxin	-
Os06g0701100	326.5693932	256.5901314	276.6440086	277.567179	276.176779	261.9505797	107.0178271	180.0926841	63.78684284	256.6417066	314.2436243	258.1654501	EUKARYOTIC INITIATION FACTOR 4A-1	6	29503817	29507313	-	1753	protein_coding	PF00270:DEAD/DEAH box helicase|PF00271:Helicase conserved C-terminal domain	DEAD
Os07g0665200	220.8525521	247.084625	237.4081375	247.9714041	226.8081079	199.1888886	194.2798394	211.5630027	328.3730727	258.460838	221.9158399	306.3587533	CYTOSOLIC SUPEROXIDASE DISMUTASE 2	7	28075600	28077583	-	700	protein_coding	PF00080:Copper/zinc superoxide dismutase (SODC)	-
Os03g0619875	528.7567136	417.7316436	486.009077	393.5219187	328.5428467	259.7396177	54.22677873	74.87816398	46.95627849	79.27449838	46.20129572	67.67400818	-	3	23512612	23513573	-	962	protein_coding	-	-
Os08g0117400	149.0292946	165.9183711	148.9779702	129.5302924	123.598993	129.9307197	493.4684094	379.9893535	713.9001853	253.7890721	197.9171062	192.4661388	CALMODULIN-LIKE PROTEIN 7	8	969318	970248	-	931	protein_coding	PF13405:EF-hand domain|PF13499:EF-hand domain pair	-
Os08g0187800	317.1226381	271.4050546	295.9128367	334.6971837	314.159513	306.6896232	118.2556135	151.3626749	239.5960411	199.3578853	153.5054865	232.0822791	GLUCOSE 6-PHOSPHATE/PHOSPHATE TRANSLOCATOR 1	8	5139674	5143593	+	1666	protein_coding	PF03151:Triose-phosphate Transporter family	-
Os11g0163100	204.4749899	228.2379592	182.0715808	182.2782432	184.980888	192.6682279	343.8267126	292.9812337	326.7811509	315.0454013	264.9392668	288.1462903	-	11	3078917	3081342	+	1649	protein_coding	PF00022:Actin	Actin
Os05g0574400	266.9601567	279.5853597	274.8627828	284.1424937	231.6574052	218.216299	101.110522	135.0605458	135.4695451	334.9967844	284.1593591	297.1258858	-	5	28617700	28621468	-	1299	protein_coding	PF02866:lactate/malate dehydrogenase, alpha/beta C-terminal domain|PF00056:lactate/malate dehydrogenase, NAD binding domain	-
Os09g0568900	219.7097838	253.6801536	215.8237047	228.5315844	197.1548909	186.315749	278.138549	300.7845827	195.6451531	286.3094262	330.1324253	272.2164882	F1F0-ATPase inhibitor protein 1-2	9	22704849	22705586	+	477	protein_coding	-	-
Os03g0300400	225.4740947	258.6908742	297.0744673	243.5644101	194.4336055	207.1141292	453.0843859	203.1264985	867.1581631	332.6692689	114.1885304	377.4942589	JASMONATE INDUCIBLE PATHOGENESIS-RELATED CLASS 10 PROTEIN	3	10562231	10563277	+	879	protein_coding	PF00407:Pathogenesis-related protein Bet v I family	-
Os08g0490900	109.5256626	161.9619519	119.2375973	108.3115075	128.1771131	118.2365373	462.0052864	406.9368184	372.7086957	284.7097805	285.4422681	159.6958503	-	8	24261228	24262081	+	854	protein_coding	PF00125:Core histone H2A/H2B/H3/H4	Histone
Os08g0556600	233.0656715	244.4038223	219.5330123	219.824373	209.6772146	201.7047275	249.5593227	262.5305587	164.3892691	265.6795763	270.5696788	245.3874575	-	8	27856840	27858391	+	542	protein_coding	-	-
Os03g0815200	217.4860871	200.6637454	219.4364557	191.7648605	189.0742779	210.039988	308.1790293	260.3640099	397.0513369	319.9487829	269.8038504	378.3014907	-	3	34167824	34173328	-	2170	protein_coding	PF02219:Methylenetetrahydrofolate reductase	-
Os03g0149300	316.4700104	277.2892027	297.1446901	286.024175	270.9055317	268.0949056	185.9094784	200.8842996	179.1877199	228.5545435	197.5818265	207.3539704	-	3	2748162	2753327	-	1454	protein_coding	PF00892:EamA-like transporter family	DUF6
Os08g0171700	441.1126864	327.9841473	405.9370385	475.1516524	406.4344345	400.2890616	58.14280728	110.0465551	151.9412108	117.3465787	110.2039944	120.3062732	-	8	4206406	4207866	-	757	protein_coding	-	-
Os05g0344200	373.1918765	346.7724071	462.1122111	330.1376359	430.062375	343.6574643	110.7734205	99.43990251	154.0187008	51.02901959	35.32629917	55.72375826	-	5	16178796	16179674	-	879	protein_coding	-	-
Os06g0214800	184.309996	148.406006	225.7938899	174.9233434	173.3521326	212.8118592	508.5113528	364.344693	722.1638081	282.1513896	194.4513106	343.4457825	GID1L2 family gene, gibberellin receptor GID1L2-like gene	6	5835562	5836879	+	1318	protein_coding	PF07859:alpha/beta hydrolase fold	Abhydrolase_3
Os06g0157000	127.7563642	191.1070491	139.5010078	133.375336	127.6150076	167.8709074	335.8636119	341.2648721	782.4229417	313.966978	235.6727611	275.090781	GDSL ESTERASE/LIPASE PROTEIN 79	6	2908048	2910483	-	1391	protein_coding	PF00657:GDSL-like Lipase/Acylhydrolase	Lipase_GDSL
Os06g0134000	159.8537354	189.4800372	161.2134683	162.4972385	155.1421591	160.8875522	520.531444	335.2353591	322.4830752	251.8413686	262.7243609	201.32809	RIBOSOMAL PROTEIN S20	6	1820113	1822028	-	695	protein_coding	PF00338:Ribosomal protein S10p/S20e	Ribosomal_S10
Os05g0445500	254.9095724	246.0081748	237.6940631	278.9042548	252.9959629	242.1207796	102.7669849	102.4531432	95.41090476	364.7804337	369.0661688	265.1799934	-	5	21835435	21837665	+	781	protein_coding	PF00428:60s Acidic ribosomal protein	-
Os07g0495200	170.999499	212.830225	166.8949768	154.3212517	143.4016102	152.4541743	509.9980314	398.9020302	363.0708346	245.988354	280.5505859	226.6810341	mitochondrial ATP synthase d1	7	18532547	18535080	-	933	protein_coding	PF02823:ATP synthase, Delta/Epsilon chain, beta-sandwich domain	-
Os12g0637100	18.00300573	17.87841367	21.03894098	18.76318006	24.08093995	18.20435966	660.8493593	259.6897853	2889.024842	167.6916667	92.70357817	217.3732585	PURPLE ACID PHOSPHATASE 10C	12	27303890	27307145	-	1852	protein_coding	PF00149:Calcineurin-like phosphoesterase|PF16656:Purple acid Phosphatase, N-terminal domain|PF14008:Iron/zinc purple acid phosphatase-like protein C	Metallophos
Os01g0815800	180.3115719	205.8629083	186.3976027	169.28009	193.8347191	174.6222034	310.3154887	342.7691687	216.6528763	264.5700563	286.3613604	179.1494583	brassinosteroid receptor kinase (BRI1)-interacting protein 123, BRI1-interacting protein 123, brassinosteroid receptor kinase-interacting protein 123	1	34682524	34685373	+	842	protein_coding	PF01246:Ribosomal protein L24e	-
Os07g0661400	393.4500571	309.8142754	376.9027672	328.5196421	311.2512556	321.019858	30.19158907	74.14796817	157.1586531	203.5626311	121.5427511	242.570163	-	7	27890235	27891316	-	963	protein_coding	-	-
Os11g0180000	169.0266934	150.1776676	200.3780047	171.3787396	184.8500186	196.6075053	482.3334593	319.0667476	435.2694411	321.8520594	197.3589931	268.4350698	-	11	3994804	3995784	+	981	protein_coding	PF03018:Dirigent-like protein	-
Os09g0380050	370.4920555	341.236821	344.9809094	350.9268904	368.0042688	314.6929686	118.4314091	78.08207216	271.9818015	115.5198241	108.9523929	126.7290139	-	9	12821072	12821612	+	426	protein_coding	-	-
Os03g0431100	163.2921573	189.0912148	187.0391603	164.6359625	175.3252864	164.906468	310.203765	325.2378579	413.1824472	288.3256641	196.1496222	265.2981466	-	3	18085702	18087288	+	665	protein_coding	-	-
Os09g0382500	356.7339015	329.196781	337.475886	354.7033791	325.6201201	298.6201926	111.7412559	202.6364397	250.8481464	246.8472808	262.2122314	236.4833014	SUCCINATE DEHYDROGENASE SUBUNIT 7	9	12977799	12980466	-	609	protein_coding	-	-
Os06g0580100	241.9061495	213.8297658	293.4167519	243.0920792	209.5068613	198.573198	230.5128153	176.9273922	416.598928	193.0514698	141.4132091	233.9524591	-	6	22613998	22617392	+	2894	protein_coding	-	-
Os11g0634500	206.5540489	248.1239196	221.4812299	217.2400598	226.753936	213.1800519	127.9335971	186.5115172	158.7107648	279.3176147	287.5352308	221.3449285	-	11	24973683	24975298	+	495	protein_coding	-	-
Os01g0935900	198.3401944	222.2263703	216.8750262	187.8672077	185.2838897	176.3544955	383.7844802	379.7521579	342.4746466	176.1943336	192.8122709	145.6984569	SUCCINATE DEHYDROGENASE SUBUNIT 4	1	41085902	41088168	-	1040	protein_coding	-	-
Os10g0320400	206.9279538	195.0852467	210.777132	208.385318	196.3298639	186.1051094	278.8047874	221.8581563	307.6216464	251.5832346	244.4743491	248.5385912	-	10	8691901	8697228	+	1407	protein_coding	PF00231:ATP synthase	-
Os01g0231700	145.47218	182.3433467	175.3281561	164.8132453	142.4938124	158.5024687	229.7255494	259.1313236	140.1296287	315.4938919	327.6244299	229.591734	-	1	7278745	7280241	-	705	protein_coding	PF00428:60s Acidic ribosomal protein	-
Os04g0650000	283.4893079	283.9966402	317.68768	279.6664232	263.4808049	263.5398768	239.343588	193.3456638	307.6862186	151.1169413	141.2223121	171.4265486	ORYZAIN ALPHA CHAIN	4	33123327	33126987	-	1772	protein_coding	-	-
Os01g0944200	303.0545379	256.2002974	285.8560537	293.9335116	323.6159938	317.3770678	58.73092715	107.6702835	75.20296543	180.9161569	196.3867623	190.5976668	-	1	41510192	41519672	+	2340	protein_coding	-	-
Os01g0723200	119.6691169	177.8718009	122.7514672	109.4486454	140.0633497	134.449552	425.4104733	541.2102	238.7760653	230.0633048	275.5512334	159.6786749	-	1	30157961	30159769	-	780	protein_coding	PF01282:Ribosomal protein S24e	Ribosomal_S24e
Os01g0104900	216.3274924	217.5294763	219.6505025	191.1080577	211.8584586	197.1031904	567.0597401	391.1634366	474.3714706	137.7017419	144.6577371	124.0702441	-	1	270179	275084	-	1773	protein_coding	PF02458:Transferase family	-
Os01g0612200	165.8090717	186.3648525	167.1028756	148.4623804	141.5533613	152.1464332	577.347175	420.6959374	376.9954654	201.5977024	239.1392936	164.8559819	cytochrome c oxidase subunit Vb, cytochrome c oxidase subunit 5b	1	24255379	24259940	+	943	protein_coding	PF01215:Cytochrome c oxidase subunit Vb	-
Os01g0143900	187.8741226	168.8343203	244.1172872	185.0998374	196.3688195	155.039244	458.868379	213.3533469	903.2136082	123.8020575	70.11082235	173.8564186	-	1	2377369	2377984	-	616	protein_coding	-	-
Os12g0569300	300.1146536	268.8673658	238.8353547	188.0238694	213.8418258	202.4781021	139.9494598	136.5229611	88.56652084	267.5720563	266.9936062	240.1875543	-	12	23427730	23428732	+	1003	protein_coding	PF00314:Thaumatin family	Thaumatin
Os03g0743400	212.7241473	220.4394345	216.5093241	195.6588362	207.1548226	200.2164198	268.9348152	292.1666976	266.6303092	240.717336	235.9428722	213.7960181	-	3	30513870	30516672	+	1002	protein_coding	PF16211:C-terminus of histone H2A|PF00125:Core histone H2A/H2B/H3/H4	Histone
Os02g0202500	159.954395	179.6038482	154.760279	124.7999491	145.9636329	143.3105011	384.8610145	572.1123742	274.4034272	198.5424429	227.6774876	140.5594965	-	2	5740443	5741030	-	419	protein_coding	-	-
Os09g0487500	214.6284049	242.749807	203.8214685	215.9875451	206.0977597	221.6257631	318.8774358	235.4963008	301.6732061	209.4766018	203.0030758	189.5253639	-	9	18799382	18800056	-	675	protein_coding	PF10183:ESSS subunit of NADH:ubiquinone oxidoreductase (complex I)	-
Os06g0125132	293.734706	249.2766982	319.7714584	216.6373366	211.3436736	216.6375104	214.3384834	283.7541422	251.1814489	150.4260792	174.1606573	145.1218949	SDH8B	6	1356191	1358953	+	428	protein_coding	-	-
Os04g0500700	315.8814703	252.677214	309.205122	280.542487	272.9534551	291.5858868	145.355309	134.3924049	250.1639106	185.4650838	132.2129356	275.4969086	HYDROXYCINNAMOYLTRANSFERASE 1	4	24993910	24999530	+	1974	protein_coding	PF02458:Transferase family	-
Os10g0184300	218.0757331	253.1857468	251.6508838	233.2598241	222.6355148	233.8782535	251.3606045	217.300858	227.0134804	205.1746899	205.2257932	181.2400448	-	10	5788473	5789339	+	689	protein_coding	PF01496:V-type ATPase 116kDa subunit family	-
Os08g0205400	256.1866285	218.1125609	296.0876848	277.6322415	240.2755905	199.5960751	290.1855859	224.4361229	478.2537259	167.9311338	107.0553875	200.6185353	-	8	6159123	6161383	+	551	protein_coding	PF00403:Heavy-metal-associated domain	HMA
Os05g0402300	166.3901613	164.4208362	159.7160411	166.7872877	162.6445018	151.5028389	426.5608874	392.332381	570.7852099	195.6430451	170.2892646	196.1029827	-	5	19588424	19590720	-	1105	protein_coding	PF01027:Inhibitor of apoptosis-promoting Bax1	-
Os08g0505300	305.6897948	295.7696931	252.4037959	245.1992354	215.6695337	259.6772239	199.1588466	132.9381314	105.8845593	170.7089815	215.5628573	163.8123191	-	8	24993082	24993406	-	325	protein_coding	-	-
Os06g0719600	280.4697327	244.4631646	276.4990881	263.005151	266.515817	231.9975951	232.182029	193.3874679	268.7495535	177.2554056	159.8867985	166.9380117	-	6	30568538	30571091	-	1858	protein_coding	PF07762:Protein of unknown function (DUF1618)	-
Os03g0238600	250.67835	228.1059515	276.948248	238.8854597	193.0219055	172.7953922	148.5836808	214.8530426	323.6907649	224.3243341	167.2322323	230.9347489	PURPLE ACID PHOSPHATASE 3C	3	7322529	7325182	+	1398	protein_coding	PF00149:Calcineurin-like phosphoesterase	Metallophos
Os03g0390400	210.2411821	208.4957761	212.925229	209.4591202	168.3863587	182.7501193	230.1031327	252.4965055	359.1470711	218.4235036	207.475707	182.1750996	cytochrome c oxidase subunit VIb-1	3	15637867	15642502	+	886	protein_coding	PF02297:Cytochrome oxidase c subunit VIb	-
Os01g0864700	181.8456591	209.4834023	195.9860422	129.9239149	158.6206377	178.4068198	379.1057639	348.2799537	272.6287442	216.759472	191.7410878	203.0079377	NIMA-related kinase 5	1	37417036	37417649	-	614	protein_coding	-	-
Os03g0784700	272.6687503	251.3872911	289.5169148	326.7483494	282.6162212	275.1159969	152.5305328	172.9471548	213.6848117	178.901916	154.1020557	182.5034508	Ferredoxin-NADP+ reductase	3	32566499	32569324	-	1460	protein_coding	PF00175:Oxidoreductase NAD-binding domain	NAD_binding_1
Os01g0813400	255.29523	231.0076964	262.7893894	256.7627698	189.515342	204.4137571	224.5167352	280.1825638	273.0770906	208.0838654	174.0223354	187.236027	ADP-ribosylation factor 4, ADP-ribosylation factor A1a	1	34580341	34583532	+	1007	protein_coding	PF00025:ADP-ribosylation factor family	Arf
Os02g0321900	167.8508324	237.3785062	161.7742971	185.3228805	194.6778589	190.2365047	193.6732278	147.0679385	115.4031209	350.6857146	399.350313	267.2660007	-	2	12869461	12872315	+	915	protein_coding	PF00687:Ribosomal protein L1p/L10e family	-
Os07g0608700	214.6748864	239.5657566	209.7920314	206.0191885	206.3184013	184.8247922	149.4452228	264.324423	156.0788696	236.9854429	262.877805	170.0208636	-	7	25036622	25039078	-	619	protein_coding	-	-
Os03g0742900	162.956459	200.1637316	143.4860376	115.7023022	127.9583801	132.4816611	202.205947	260.1712517	206.2359867	337.7981427	293.2165846	343.3262482	IAA13	3	30480720	30483289	-	1165	protein_coding	PF02309:AUX/IAA family	-
Os03g0322500	285.974891	279.3502488	298.1381713	268.9799478	258.9665205	226.5834951	77.36846863	111.3359756	87.14026233	200.2348361	219.9206699	188.6398768	-	3	11672893	11677478	+	724	protein_coding	PF01230:HIT domain	HIT
Os05g0556900	126.8791197	179.595189	131.9225427	136.514893	147.2106496	140.284676	338.2584109	408.8915408	244.203135	218.4411687	247.6690939	141.5457323	-	5	27695307	27697298	+	741	protein_coding	PF01247:Ribosomal protein L35Ae	-
Os01g0738800	110.029927	139.3935964	121.4298355	89.5982656	90.37362876	97.76194802	596.6595273	574.8420743	559.409253	212.0256528	208.2291424	164.8338245	phosphofructokinase 2	1	30840199	30840478	-	280	protein_coding	-	-
Os03g0438100	164.3142942	128.1908743	159.2243058	151.767556	150.5272935	152.7888431	356.7549819	358.3321288	468.1089306	223.3159373	219.3552906	233.1005173	ALLENE OXIDE CYCLASE	3	18485682	18486983	-	1205	protein_coding	PF06351:Allene oxide cyclase	-
Os05g0323900	143.2440694	175.4112295	176.0536126	168.2058655	155.4024919	130.2825003	292.3917112	276.8923364	413.5744356	226.6501188	228.1400587	205.7085658	SUPEROXIDE DISMUTASE A1	5	15046751	15051399	+	927	protein_coding	PF02777:Iron/manganese superoxide dismutases, C-terminal domain|PF00081:Iron/manganese superoxide dismutases, alpha-hairpin domain	-
Os03g0773150	156.7194509	183.788002	159.5936157	131.2250026	129.6314682	168.6904684	304.2776659	449.962836	186.8593868	245.1571619	247.2166547	169.1040825	-	3	32041607	32043400	-	498	protein_coding	-	-
Os06g0659500	203.89817	220.5511111	207.7262647	182.4071239	185.2932147	200.2286203	226.5253374	185.2656513	170.1297351	285.7820498	314.0660563	238.3788961	GLUTAREDOXIN 18	6	27152706	27153945	+	392	protein_coding	-	-
Os08g0191600	193.4355413	196.6023092	192.9634776	190.6248424	182.8034289	177.9968271	349.2969347	298.0568593	682.7262647	144.9700213	108.8868176	178.674151	AUTOPHAGY ASSOCIATED GENE 8C	8	5364394	5366465	+	728	protein_coding	PF02991:Autophagy protein Atg8 ubiquitin like	-
Os12g0567800	380.8235797	236.8900046	409.4683581	345.5788385	381.0514777	267.2710857	94.69477467	22.38255437	268.3423982	53.54992655	28.04963722	85.96440867	METALLOTHIONEIN 1F	12	23352196	23353175	-	535	protein_coding	PF01439:Metallothionein	-
Os08g0524400	129.311142	205.8148265	147.2549321	127.007563	139.2452602	173.3559118	442.9040617	324.7181847	426.2709708	257.2384304	230.8074309	258.4848112	-	8	26086563	26087515	+	953	protein_coding	PF04526:Protein of unknown function (DUF568)	-
Os03g0183300	185.3531799	232.7928917	189.5611421	256.3519224	319.0826239	280.2864334	166.3583328	110.7219029	254.0019386	135.9239445	102.1778437	164.3073354	ETHYLENE RESPONSE FACTOR 64	3	4372266	4373460	-	1195	protein_coding	-	-
Os01g0600000	178.8656895	211.1418245	193.0504878	187.6999802	159.1899794	181.9856344	184.6417126	288.8362846	265.4985435	246.7906864	273.4212241	207.4515895	-	1	23554268	23557549	-	703	protein_coding	PF04718:Mitochondrial ATP synthase g subunit	-
Os04g0359100	196.6955047	179.2282939	194.7206541	188.1220039	199.938924	241.3584171	232.4225471	155.2782693	455.6343886	327.6175511	212.2959659	362.442987	-	4	17180207	17183428	+	1157	protein_coding	PF08240:Alcohol dehydrogenase GroES-like domain|PF13602:Zinc-binding dehydrogenase	ADH_N
Os02g0809800	189.9495213	165.2488043	194.8993358	238.1290656	204.8469489	197.215675	260.0135916	272.0950824	223.5872372	232.4174165	195.0682497	208.2580196	PHOSPHATE TRANSPORTER 1;2	2	34609725	34615015	+	2977	protein_coding	PF03105:SPX domain|PF03124:EXS family	SPX
Os05g0547850	338.4496545	333.4018037	356.0785742	283.9843983	360.5601826	313.2489665	45.85825059	61.1521202	75.44214498	158.9463819	146.0717762	164.4241298	programmed cell death 5	5	27179621	27183774	-	663	protein_coding	PF01984:Double-stranded DNA-binding domain	-
Os02g0496900	125.4203045	176.4936755	140.6847366	124.5183391	155.1472669	143.6963083	304.5504586	300.251418	196.2605841	229.79142	222.5266362	152.9104806	-	2	17464027	17464615	+	589	protein_coding	PF04281:Mitochondrial import receptor subunit Tom22	-
Os06g0143100	268.3751863	195.9643974	277.2889132	276.6522563	233.2662252	209.6632163	133.8713628	130.5159884	304.6684952	174.20426	116.3605149	184.148885	CADMIUM TOLERANT 2	6	2261681	2263972	-	685	protein_coding	-	-
Os02g0622400	225.4435329	189.8954522	223.8467384	230.5819924	190.154507	181.4466167	295.42501	278.7407557	281.4926935	167.3328871	208.3615019	171.7179239	-	2	24779930	24782717	+	978	protein_coding	PF08718:Glycolipid transfer protein (GLTP)	-
Os04g0598000	103.2857676	120.1363351	87.97506253	81.08790683	95.40356265	84.03230238	206.8082666	142.757075	619.4500134	424.8705336	370.0569657	500.1902874	-	4	30172150	30174209	-	786	protein_coding	-	-
Os06g0727200	273.6989919	252.5209888	288.773933	294.0890406	282.5236622	244.1626331	101.4351427	102.4751109	206.5265223	158.2252358	142.940443	186.5122621	CATALASE B	6	30944198	30948176	+	1984	protein_coding	PF06628:Catalase-related immune-responsive|PF00199:Catalase	Catalase
Os12g0571200	112.0089836	136.6060004	119.290064	121.8015522	119.0604861	100.2470887	703.2951597	559.7449164	440.5133931	150.2695537	194.5813112	110.4880282	TIM9	12	23516655	23518441	+	641	protein_coding	PF02953:Tim10/DDP family zinc finger	-
Os01g0358100	234.5201735	213.3251403	260.541324	239.7580685	200.0640974	157.2693468	375.7032478	240.9518419	884.7355191	193.0339076	69.63837392	236.5479904	RAPID ALKALIZATION FACTOR 6	1	14486394	14487138	-	745	protein_coding	PF05498:Rapid ALkalinization Factor (RALF)	-
Os05g0116100	245.2195625	180.7373956	220.1376493	261.5175046	221.9198435	253.4741407	222.3176248	187.6021271	142.4596066	234.6251294	208.8624381	252.333791	DEHYDROASCORBATE REDUCTASE 1	5	877099	880445	-	1053	protein_coding	PF13417:Glutathione S-transferase, N-terminal domain|PF13410:Glutathione S-transferase, C-terminal domain	-
Os05g0461400	239.8458288	222.5867038	226.3938948	163.631637	193.3147464	189.0911347	167.7156882	166.7367183	238.5847615	170.5504405	181.804604	178.9266978	-	5	22656839	22658009	-	1095	protein_coding	PF00125:Core histone H2A/H2B/H3/H4|PF16211:C-terminus of histone H2A	Histone
Os06g0167600	119.7446954	129.4362816	115.1292814	121.8906557	107.9647712	98.50734449	441.1482187	383.5833523	615.6114805	182.1674632	205.9511441	155.1345745	-	6	3420507	3421462	+	956	protein_coding	PF10584:Proteasome subunit A N-terminal signature|PF00227:Proteasome subunit	Proteasome
Os11g0414000	214.6097339	186.1724037	200.2928254	200.1552853	190.8352114	173.9349121	169.6495551	279.0760735	216.6346841	202.2211915	230.0640782	219.0883044	-	11	12633341	12640831	-	1608	protein_coding	PF02020:eIF4-gamma/eIF5/eIF2-epsilon	-
Os05g0363200	176.1126323	194.0335234	142.8978402	171.9544742	155.0109595	159.813858	216.5740124	235.5032281	293.6555203	329.7639619	309.173402	333.7556019	UDP-xylose synthase 5, UDP-glucuronic acid decarboxylase 5	5	17343645	17347620	-	1731	protein_coding	PF16363:GDP-mannose 4,6 dehydratase	-
Os05g0409300	289.7171068	279.6624439	268.7520803	268.1999775	260.7417257	253.6156498	119.1245538	145.7441385	109.3855827	193.5264303	149.0450571	227.1988052	-	5	19983778	19987664	+	919	protein_coding	PF16845:Aspartic acid proteinase inhibitor	-
Os02g0198500	235.2922797	212.7409652	246.6246695	223.0207861	197.3660511	222.9530672	536.4916491	264.8816277	736.2756158	132.5238944	75.68498672	150.2520698	-	2	5519299	5519921	-	623	protein_coding	-	-
Os01g0316800	237.2266866	282.4636028	267.2227565	239.6887135	245.4404461	221.4180203	244.6229991	244.3094125	150.4325704	211.2062545	216.9839831	203.8606917	-	1	11970752	11972299	+	485	protein_coding	-	-
Os12g0111600	189.8987379	277.7028495	225.2859552	193.8664779	202.957661	186.5570658	370.562286	202.4990746	701.5851445	101.8708258	86.34052381	116.9212179	Hypoxia-Induced Gene Domain 5, Hypoxia-Induced Gene Domain Protein 5	12	607455	608215	-	668	protein_coding	PF04588:Hypoxia induced protein conserved region	-
Os12g0477600	188.1507736	176.9210283	179.8125868	171.1135078	141.851251	158.9090967	547.3919608	368.9994893	336.5541214	138.6791934	173.4260792	120.0389077	-	12	17406834	17413826	-	502	protein_coding	-	-
Os01g0642200	300.463691	268.0658816	272.012855	266.7681544	365.1185759	313.52642	251.3284513	60.44143399	84.45566937	78.49905085	77.94466328	61.03079055	-	1	25800668	25801243	-	458	protein_coding	-	-
Os10g0445500	96.09113192	108.5899469	101.7597858	96.85309439	104.1398892	106.9322875	514.8708819	518.893819	394.4865189	183.5812015	229.3600117	145.2268305	-	10	16092694	16096748	+	880	protein_coding	PF05514:HR-like lesion-inducing	-
Os07g0599900	37.3270573	30.36598731	63.64777557	41.84825307	42.01841185	43.19375391	772.3022181	321.6728009	1552.250989	232.4513329	117.7634579	377.4693896	-	7	24481260	24481937	-	678	protein_coding	-	-
Os11g0141800	281.7883377	287.7361775	295.1633097	232.1168534	248.9871259	247.7543621	62.06092116	101.0318495	142.8428159	198.4708625	210.1734604	224.6634727	-	11	1946099	1946770	-	672	protein_coding	-	-
Os10g0529800	301.6133296	279.0632267	333.8362488	300.201279	285.7784784	272.0996941	118.6966307	118.1973226	28.34161234	121.8799907	142.0204672	111.2808776	TAU GLUTATHIONE S-TRANSFERASE 2	10	20600983	20601889	+	833	protein_coding	PF13417:Glutathione S-transferase, N-terminal domain|PF13410:Glutathione S-transferase, C-terminal domain	-
Os04g0105200	146.9217947	132.1256615	123.7400052	90.36989398	109.7180001	128.7342864	739.7834736	349.3780671	350.394321	204.9319631	172.4485824	179.9977135	-	4	346725	347514	+	790	protein_coding	-	-
Os02g0826400	101.4092634	123.112333	114.4449206	98.8438554	109.5833085	112.9007323	887.9938182	371.2589313	1339.008376	105.3683465	83.90769089	102.4653328	-	2	35516584	35517114	-	531	protein_coding	-	-
Os07g0585800	201.8916036	237.1685409	205.3174971	206.0856264	174.9614938	185.5641801	158.2899439	186.0596525	292.1169733	225.8532921	216.3511867	205.7976489	-	7	23798071	23802654	-	847	protein_coding	PF04800:ETC complex I subunit conserved region	-
Os06g0266800	104.292919	168.4865701	117.4163318	116.8456849	105.5419726	83.41315635	275.4734345	362.7686875	211.1215496	246.8874913	308.1622094	196.8042347	GA-stimulated transcript (GAST) family gene in rice 1	6	8848154	8848833	-	672	protein_coding	PF02704:Gibberellin regulated protein	-
Os01g0752800	211.1127222	193.6035557	211.0228689	167.4786254	197.0955043	187.30848	221.7334262	228.0961366	204.7017583	186.2760321	197.0950206	168.2391966	-	1	31585553	31588972	-	874	protein_coding	PF10252:Casein kinase substrate phosphoprotein PP28	-
Os04g0652700	59.53505327	51.54967944	59.96336381	51.84926934	59.0065771	40.99266854	244.4841348	236.8139765	710.5544099	371.4339682	278.3523708	381.0103284	-	4	33253920	33256572	+	1146	protein_coding	PF02265:S1/P1 Nuclease	-
Os10g0330000	149.617316	185.1706786	152.4636603	156.0234924	176.5043641	195.0763546	245.3786757	225.7499696	293.2973033	255.4878881	153.2402117	296.2105268	-	10	9315531	9316279	+	749	protein_coding	-	-
Os04g0498200	215.1405786	220.7987852	226.5802873	205.3859575	200.8186218	177.5702326	244.0098184	212.672131	368.7477236	208.3195106	174.7613423	188.5365152	cytochrome c oxidase subunit VIb-2	4	24906567	24909166	-	582	protein_coding	PF02297:Cytochrome oxidase c subunit VIb	-
Os02g0797200	85.58967945	156.2452804	87.09475342	80.32183061	134.5006606	74.91592559	943.8830806	317.3871759	154.5768846	161.7284064	229.887304	100.390033	RPL39A	2	33928348	33928995	+	451	protein_coding	-	-
Os06g0633800	351.1934818	286.2229301	324.0194758	366.9610512	319.6956637	373.1141317	48.88454185	58.48129011	109.8646439	140.1290847	101.1807276	204.5026546	amino acid transporter-like 5	6	25690379	25693792	+	2004	protein_coding	PF01490:Transmembrane amino acid transporter protein	Aa_trans
Os04g0555300	56.99768716	44.20347911	63.62317287	52.29316661	57.22496703	40.23698335	439.1668549	299.1147893	667.588765	341.4948691	253.333755	403.7415353	Functioning in Cesium Over-transport 11	4	27783578	27787138	-	2157	protein_coding	PF07690:Major Facilitator Superfamily	MFS_1
Os01g0971500	267.5027788	233.2323428	271.1081745	232.5090144	227.7798976	232.9438277	95.87088979	95.64678116	101.232402	192.4295268	202.101975	242.2754376	-	1	42858783	42860399	+	762	protein_coding	PF00173:Cytochrome b5-like Heme/Steroid binding domain	-
Os05g0213900	376.369811	240.6211918	407.9280285	449.7231231	342.9710952	323.7487274	100.3150354	87.06222471	49.92663436	112.5112219	66.82062391	82.34428251	-	5	7049956	7050866	-	911	protein_coding	-	-
Os09g0560300	163.3408717	171.4602948	161.0557328	135.5866507	133.6324617	123.9060618	343.6023294	429.2107666	273.0550148	205.0230456	222.929642	181.420876	-	9	22262209	22264375	-	636	protein_coding	-	-
Os05g0134400	169.4671975	201.2679292	155.0459178	136.540398	150.3426836	202.5318977	182.0436333	207.8242193	476.0615615	319.7960308	167.849968	403.4162754	class III peroxidase 65	5	2010153	2014950	+	1600	protein_coding	PF00141:Peroxidase	-
Os12g0514100	259.591358	224.5121272	230.4564075	159.6579438	160.6189714	163.0299336	190.6111643	208.5218175	281.9689398	184.1824531	177.235899	179.4784972	-	12	19903372	19906420	-	500	protein_coding	-	-
Os12g0568900	189.5246224	217.9952551	211.221057	136.7779275	165.2561478	187.1115593	395.5686486	225.4633786	260.8266818	164.6063906	194.8837626	161.7519302	-	12	23410052	23411077	+	1026	protein_coding	PF00314:Thaumatin family	Thaumatin
Os08g0234000	202.2049756	205.4112541	184.817505	181.3850148	168.4495269	179.2078502	222.6527417	229.7386531	113.8404088	234.580025	290.3043831	231.808753	-	8	8153389	8155815	+	1083	protein_coding	PF00327:Ribosomal protein L30p/L7e|PF08079:Ribosomal L30 N-terminal domain	-
Os04g0418000	293.7658196	309.8571317	281.446603	262.896999	271.9223217	247.2543974	116.0915882	109.4525008	149.4767577	162.3978811	163.5407059	152.2605543	SUCCINATE DEHYDROGENASE SUBUNIT 5	4	20653716	20657117	+	1116	protein_coding	PF14290:Domain of unknown function (DUF4370)	-
Os03g0803000	318.9463109	254.1582705	287.7891925	260.389114	285.50226	286.8437958	92.439974	112.7802842	118.6536547	154.8592441	117.3968889	170.5368035	-	3	33507134	33510352	+	1126	protein_coding	PF00957:Synaptobrevin|PF13774:Regulated-SNARE-like domain	-
Os04g0554500	60.47567691	129.8973138	72.49993459	52.55289807	39.49417098	59.20921654	242.0506575	327.873529	242.8643779	383.4074182	267.5175062	323.7609428	hybrid proline- or glycine-rich protein 6	4	27740064	27740809	+	746	protein_coding	PF14547:Hydrophobic seed protein	-
Os04g0423400	44.89611334	30.22879461	36.77757256	37.19337056	30.26002048	33.43659606	552.8515829	382.0320759	873.0217474	434.4978202	285.9727774	417.327816	Abiotic Stress Responsive 2, ABA-, stress and ripening-induced protein 4	4	20934960	20936052	-	1093	protein_coding	-	-
Os03g0102500	93.4659077	127.3771427	89.32130206	79.26116627	65.08940529	67.20614934	509.4325469	519.8587151	383.9259907	213.4964709	268.5592768	194.9827065	EXPB8	3	179190	180206	-	1017	protein_coding	PF01357:Pollen allergen|PF03330:Rare lipoprotein A (RlpA)-like double-psi beta-barrel	-
Os07g0615200	238.3520717	211.7846937	237.0099766	264.550359	196.0351635	186.8066285	212.201944	219.0672035	261.3110306	168.2087659	141.5550799	170.7793078	TIFY GENE 10B	7	25348060	25350242	+	1321	protein_coding	PF06200:tify domain|PF09425:Divergent CCT motif	Zim
Os08g0430500	191.4808935	216.6550861	183.3441877	167.0890658	181.3079791	184.1292853	204.4226429	179.3255034	234.3017093	282.2561193	255.0762926	258.3685908	G-BOX FACTOR 14-3-3C PROTEIN	8	20812503	20815627	-	2264	protein_coding	PF00244:14-3-3 protein	-
Os06g0218600	114.3651036	175.0906696	146.5055112	112.1619805	134.5160018	180.8652526	257.2321617	318.3633454	377.2123143	448.0971973	235.5504866	408.7384131	UCLACYANIN-LIKE PROTEIN 16	6	6086859	6088128	+	886	protein_coding	PF02298:Plastocyanin-like domain	Cu_bind_like
Os03g0703000	192.2523964	218.5809258	193.6880672	155.3940912	155.4962114	192.023228	187.807441	195.1083344	205.5243932	278.2934025	279.6424946	298.981258	BETA-GLUCOSIDASE 7	3	28240368	28245227	-	1892	protein_coding	PF00232:Glycosyl hydrolase family 1	Glyco_hydro_1
Os02g0317800	183.239607	164.4548822	221.541386	199.9391995	182.4277761	196.1984553	234.3271417	276.1560943	307.1764645	191.3617452	137.9733652	220.233649	-	2	12630108	12633482	-	714	protein_coding	PF01190:Pollen proteins Ole e I like	-
Os04g0689500	84.3064247	104.8489584	88.23035001	97.07523328	87.2256454	102.7772258	521.9270417	371.2474077	530.0917058	303.8999266	223.3411164	298.0706129	-	4	35277706	35279151	+	1359	protein_coding	-	-
Os01g0763300	129.4278626	115.3386336	147.0283457	138.4976617	140.7110375	123.8574017	452.2547092	340.4051226	496.1726812	182.4596842	181.0713708	169.3945695	-	1	32123296	32127983	-	732	protein_coding	-	-
Os01g0720300	214.9992242	272.18951	194.772773	186.7409504	191.1904324	174.9457695	104.4372844	121.409814	114.2636669	280.2753746	301.4978356	271.6120926	-	1	30021240	30023716	-	600	protein_coding	PF01058:NADH ubiquinone oxidoreductase, 20 Kd subunit	-
Os04g0181100	158.9714805	167.9791431	164.1084605	137.3203603	142.0305923	148.3996827	342.2337286	444.1939896	388.2853073	161.9355292	169.9070386	154.5277499	-	4	5526864	5530223	-	806	protein_coding	PF05514:HR-like lesion-inducing	-
Os06g0271600	355.0436576	344.8931025	404.7700445	372.5345621	580.8504766	397.0739799	1.675640084	0	4.173501854	36.26877618	14.29554873	29.51371376	-	6	9137420	9137941	-	522	protein_coding	PF13639:Ring finger domain	-
Os05g0301700	156.2511732	173.6801309	162.2815295	144.1328523	144.6658911	139.4229024	293.0640042	323.755175	214.8493614	214.3429179	216.0133706	186.7581882	-	5	13543055	13547500	-	1366	protein_coding	PF02167:Cytochrome C1 family	-
Os04g0518100	215.966828	169.4719871	242.4606452	156.4106962	189.4660736	238.8155648	160.9223561	189.8468021	162.1951392	307.8893218	227.3250148	383.4614798	Phenylalanine ammonia-lyase 02	4	25906878	25910059	-	2509	protein_coding	PF00221:Aromatic amino acid lyase	-
Os09g0297100	254.4153222	268.6506547	251.0073045	220.7405818	203.2909665	207.5007668	223.9109801	115.6148562	269.4580047	167.1361047	143.9672602	163.8759603	MMS2	9	7205157	7208171	-	858	protein_coding	PF00179:Ubiquitin-conjugating enzyme	UQ_con
Os02g0327000	234.5125899	207.416418	264.3266301	306.1271023	262.5064906	228.3837504	139.9494598	207.3743832	188.0442837	120.9396947	75.26624431	140.3835506	GTPase-activating protein 1	2	13173784	13176182	+	1059	protein_coding	PF00168:C2 domain	C2
Os03g0796501	155.1319304	173.1157993	151.8517006	134.5651814	149.0331572	137.8209715	320.8014934	326.2653925	237.4200047	173.1328076	196.1671501	149.6496385	-	3	33143530	33146079	-	1597	protein_coding	PF00573:Ribosomal protein L4/L1 family|PF14374:60S ribosomal protein L4 C-terminal domain	-
Os07g0521000	127.8048109	100.0007233	129.5251579	110.4871738	100.8710461	113.0412248	702.2169954	433.6918877	862.6845203	130.3841209	130.331999	97.56195876	mitochondrial Complex II subunit SDH3, SUCCINATE DEHYDROGENASE SUBUNIT 3	7	20127038	20128741	+	595	protein_coding	-	-
Os02g0626400	200.0470889	160.233144	207.8799984	195.6705283	175.6322407	209.0859035	190.0966864	102.9537793	300.1384255	345.9730177	158.9880257	430.9199015	PHENYLALANINE AMMONIA-LYASE	2	24985256	24989388	-	2631	protein_coding	PF00221:Aromatic amino acid lyase	-
Os03g0241200	160.759947	188.1837847	179.6371345	159.9361169	184.7984047	181.6663078	269.7223062	205.9389627	201.0344558	211.2388019	214.3380683	160.7933421	-	3	7476238	7478159	+	832	protein_coding	PF01248:Ribosomal protein L7Ae/L30e/S12e/Gadd45 family	-
Os08g0427700	102.3414559	136.1332059	114.7275442	89.02034244	101.2046902	84.56942794	586.520073	335.7363131	519.8665	139.8708016	151.0519725	103.3012468	-	8	20573199	20573985	+	690	protein_coding	PF16211:C-terminus of histone H2A|PF00125:Core histone H2A/H2B/H3/H4	Histone
Os01g0949800	170.6245116	162.853462	167.3660639	203.5834228	148.4111621	87.74567204	74.42469814	60.46243195	108.6352803	112.4318889	36.26505405	120.4524656	TAU GLUTATHIONE S-TRANSFERASE 36	1	41844012	41845305	+	857	protein_coding	PF13410:Glutathione S-transferase, C-terminal domain|PF13417:Glutathione S-transferase, N-terminal domain	-
Os01g0543100	334.1680516	315.7369211	304.2495734	363.7545559	352.7134644	391.8727795	78.77816465	62.62545185	58.20467245	155.1920317	138.7940225	108.4193684	class III peroxidase 17	1	20061961	20066455	+	1391	protein_coding	PF00141:Peroxidase	-
Os01g0205500	162.0255893	199.5252741	139.2545224	152.3291145	164.8789335	142.1393572	175.4578279	170.0191655	89.73599737	291.1877336	306.4389961	222.453728	-	1	5770062	5772270	+	873	protein_coding	PF00281:Ribosomal protein L5|PF00673:ribosomal L5P family C-terminus	-
Os04g0685400	143.0533628	125.0956987	146.0697983	130.4688339	119.1693896	151.0669714	423.3249252	345.3920201	543.208538	169.4699356	142.0461359	174.6290593	-	4	35011005	35012423	-	1419	protein_coding	PF03168:Late embryogenesis abundant protein	-
Os02g0595400	236.7250053	197.8688557	205.9196078	195.6895391	217.5217597	199.2006948	176.1315153	194.0339493	172.9082441	128.3992885	187.3069387	139.0866792	-	2	23105718	23106537	-	820	protein_coding	-	-
Os04g0434800	244.682397	229.8487222	268.0848254	268.7160255	243.2007853	237.9653689	222.708469	214.0940855	215.6438142	120.6241233	119.6076157	128.0793543	ASCORBATE PEROXIDASE 7	4	21622953	21627231	-	1549	protein_coding	PF00141:Peroxidase	-
Os01g0327400	198.9064655	225.1505696	203.3344804	185.9918367	221.9262833	192.1690056	122.8577819	196.1914802	280.7376885	191.6242688	137.6646006	132.9492124	class III peroxidase 16, Peroxidase 1	1	12578189	12582256	+	1349	protein_coding	PF00141:Peroxidase	-
Os09g0253000	242.6750614	230.0790696	253.0182705	196.1128753	189.8349772	206.6029793	123.5453492	154.6772527	262.1481405	201.4639967	125.7474495	212.5592376	-	9	4042647	4045407	+	578	protein_coding	PF05627:Cleavage site for pathogenic type III effector avirulence factor Avr	-
Os11g0557800	92.0155921	111.5528814	90.45066886	64.26209488	81.63947753	73.01418267	383.8476609	450.773992	519.5651456	263.8511726	193.8821823	221.2742623	-	11	20723964	20724619	-	656	protein_coding	-	-
Os06g0715500	155.8275871	196.7264705	144.0493656	147.8474901	166.4772247	152.358491	260.5698344	244.9583941	124.8540291	253.0969748	267.8765901	197.3857456	-	6	30371037	30374533	+	1220	protein_coding	PF03896:Translocon-associated protein (TRAP), alpha subunit	-
Os04g0456700	50.16719628	41.36293961	54.68864452	71.38548882	62.24428983	48.6492144	546.6482255	411.7149464	956.2006647	304.683351	180.669631	353.0187179	-	4	22829317	22830301	+	894	protein_coding	PF01477:PLAT/LH2 domain	-
Os05g0295300	105.2960401	133.1757551	99.88048519	113.540663	117.9274775	124.268061	289.5645467	359.9605398	186.7624186	230.9050101	292.6382917	181.7678711	-	5	13064221	13065317	-	952	protein_coding	PF01039:Carboxyl transferase domain	Carboxyl_trans
Os05g0455400	216.5158235	181.5358465	223.4693443	196.3269604	185.2664323	166.6855989	210.0791725	230.1844499	310.6823938	171.025661	155.6816624	189.9035393	basic helix-loop-helix protein 058	5	22371227	22373519	+	903	protein_coding	-	-
Os05g0155500	240.7993839	246.4393602	212.7488843	211.8095373	199.1084249	223.3913174	196.1736969	181.3512007	163.5398287	181.7272418	174.3509518	165.918591	-	5	3251082	3251768	-	687	protein_coding	-	-
Os05g0411600	219.1467854	202.463589	215.7488295	206.0877363	212.990714	199.7271296	302.510157	201.2878127	282.7227788	124.1865015	143.1381383	140.8520103	-	5	20127157	20130395	+	1340	protein_coding	PF01424:R3H domain|PF12752:SUZ domain	R3H
Os02g0195600	158.3376666	174.0286083	182.4965888	155.4788989	167.6427422	155.3592623	330.3821781	254.0874887	444.5174047	166.2492035	149.3481344	164.900683	STRESS ASSOCIATED PROTEIN GENE 4	2	5345711	5347486	-	1007	protein_coding	PF01428:AN1-like Zinc finger|PF01754:A20-like zinc finger	zf-A20
Os03g0243100	300.913651	286.847371	304.6320009	265.083335	255.6748239	254.0454137	113.2677008	107.0380865	110.5577398	184.999838	148.8383525	169.3599173	actin depolymerizing factor 5	3	7565328	7567774	-	1011	protein_coding	PF00241:Cofilin/tropomyosin-type actin-binding protein	Cofilin_ADF
novel.2796	113.5638857	192.6059408	132.1173969	74.48118161	118.3293478	155.2861647	217.0432069	249.082456	288.16628	275.3889194	229.4140679	182.5137255	-	4	34950401	34951803	+	1209	-	- && sp|B8ART0|CASP1_ORYSI Casparian strip membrane protein 1 OS=Oryza sativa subsp. indica OX=39946 GN=OsI_17983 PE=2 SV=1 && -	-
Os04g0118500	146.5198116	150.0535477	142.7930364	152.6559689	131.9264509	140.7063515	231.5220473	226.1192716	238.8738486	237.0944703	260.3357672	214.1051196	-	4	1100312	1102268	-	601	protein_coding	PF00639:PPIC-type PPIASE domain	-
Os04g0244800	225.8348072	193.8769235	226.8875318	210.4122406	225.4697902	234.7458259	122.9144132	160.8009781	182.0052579	201.0219657	194.616448	288.5454197	-	4	9368053	9369130	-	801	protein_coding	PF00403:Heavy-metal-associated domain	HMA
Os09g0433800	145.7818492	130.5195174	137.9738141	136.3294753	130.6161972	94.03375615	223.1926221	146.4216635	527.3558192	251.3413195	192.0872615	292.3799112	-	9	15927027	15928052	+	915	protein_coding	PF04570:zinc-finger of the FCS-type, C2-C2	-
Os08g0453200	344.1086741	287.4076401	367.4235497	266.8305196	326.9731238	304.7228383	51.77097175	46.36903375	78.03841881	40.7136312	33.4534738	50.49272707	-	8	22190140	22191722	+	813	protein_coding	PF05564:Dormancy/auxin associated protein	-
Os01g0153300	99.65359947	116.0942967	110.1751383	91.04074974	104.0176297	98.57874332	412.8214227	294.0097081	551.2611219	184.2391556	187.5397189	147.4478862	H2B.5	1	2872115	2872826	+	712	protein_coding	PF00125:Core histone H2A/H2B/H3/H4	Histone
Os01g0226300	180.4501631	239.0839474	161.7295165	138.3189635	145.1252679	162.280518	126.5670025	171.7212638	80.23160553	320.1010232	318.5074025	260.4482435	-	1	6968951	6970078	+	834	protein_coding	PF02453:Reticulon	-
Os06g0567000	168.2878228	197.0662071	179.0923472	186.5826214	182.3168507	185.0405439	250.8571199	273.2659884	103.7413318	204.7659937	233.1905557	144.6146336	-	6	21882930	21885294	+	612	protein_coding	PF05251:Uncharacterised protein family (UPF0197)	-
Os01g0254000	229.6765461	198.1844474	262.4741466	200.7271088	187.6783963	178.3107567	179.6440943	203.5910559	394.3330204	155.886889	118.5183854	147.718647	ARF-like protein 1d	1	8413916	8418925	-	1048	protein_coding	PF00025:ADP-ribosylation factor family	Arf
Os01g0200700	183.14099	187.8308494	185.2556531	326.4902963	298.6636473	272.3562519	177.5376554	129.0616037	160.5302024	268.0679811	278.4716728	315.6476313	METALLOTHIONEIN I-3A	1	5478545	5479749	+	565	protein_coding	-	-
Os05g0114000	62.6725083	64.02607005	63.9583336	63.19478535	61.04796309	62.0600167	369.5822944	412.2455426	443.8015114	391.9323602	270.0237842	394.7325273	-	5	739658	742961	-	1161	protein_coding	PF00719:Inorganic pyrophosphatase	Pyrophosphatase
Os05g0426200	297.5615002	257.8148526	268.1116926	288.0732682	254.3935605	287.6864899	67.40935369	48.14452052	99.11724748	143.4969103	135.7335774	183.1621752	NAC DOMAIN-CONTAINING PROTEIN 36	5	20880323	20884441	-	2564	protein_coding	PF02365:No apical meristem (NAM) protein	NAM
Os03g0141000	106.7352739	138.4630785	116.544498	95.161722	98.18275446	111.8955923	331.419735	399.9817786	197.8983489	215.9261094	232.3692202	146.0825926	-	3	2264925	2266928	+	2004	protein_coding	-	-
Os02g0794700	122.0219601	157.869401	140.4993399	142.4166676	126.4709103	125.9737976	323.1344615	315.6877828	346.093688	193.357758	200.2693604	171.8773324	-	2	33779324	33781476	-	1298	protein_coding	PF00883:Cytosol aminopeptidase family, catalytic domain	-
Os02g0324700	100.4106248	107.3841283	108.0357371	117.2523394	100.6583726	97.08663774	410.5347551	298.3569308	635.1009554	201.1616011	202.0156564	150.7862957	-	2	13039013	13040252	+	1142	protein_coding	-	-
Os02g0115700	83.14712576	117.5939936	97.24332694	150.4369913	131.0554887	172.3558347	379.3299237	213.2509971	596.5282253	175.0966553	107.7151247	342.2999015	CATALASE A	2	825041	827640	-	1904	protein_coding	PF06628:Catalase-related immune-responsive|PF00199:Catalase	Catalase
Os07g0194000	156.6765402	162.1931132	169.8972614	166.0502803	133.9068387	164.6911099	362.1250199	254.9181434	401.7645617	189.6779767	163.4403813	195.4989736	-	7	5095716	5099498	+	1208	protein_coding	PF00957:Synaptobrevin|PF13774:Regulated-SNARE-like domain	-
Os05g0597100	137.2883391	166.0015114	135.3882105	133.6645963	150.6170927	143.9150562	170.1918509	267.123455	145.5104729	211.2541593	232.0756276	167.9081844	HISTONE DEACETYLASE 1	5	29753515	29756314	-	1283	protein_coding	-	-
Os03g0194900	215.9127414	196.3958405	204.0406388	196.5021204	183.0351528	207.4236267	251.3920447	215.3881637	671.9745684	103.7218366	72.84418306	115.8385761	-	3	4923937	4926075	+	1922	protein_coding	PF03188:Eukaryotic cytochrome b561|PF04526:Protein of unknown function (DUF568)	Cytochrom_B561
Os06g0153800	160.8901362	160.3929346	161.7329936	159.6287041	146.8173587	159.0780987	271.2167633	216.1955918	203.7075946	219.6201331	226.2439331	192.2371354	20S proteasome beta5 subunit	6	2771073	2774015	-	1217	protein_coding	PF00227:Proteasome subunit	Proteasome
Os02g0489400	140.1927462	186.7658244	143.5846841	153.0377526	155.4238834	137.1057654	92.2599151	194.5599479	70.34416837	275.4039015	289.9319721	214.3555401	RIBOSOMAL PROTEIN S8	2	17035598	17038087	+	931	protein_coding	PF01201:Ribosomal protein S8e	-
Os07g0609000	215.3879143	191.5043724	234.0546321	180.8318183	169.0934437	160.7243946	242.093128	197.3534014	305.9545944	150.1070972	135.3050123	154.4768948	-	7	25049566	25050645	+	1080	protein_coding	PF07876:Stress responsive A/B Barrel Domain	-
Os06g0571400	108.5954676	127.544855	95.17835441	105.2198328	110.4133045	100.4749877	350.4010972	302.6818175	166.6992129	258.870819	301.6736545	207.9993104	ELONGATION FACTOR 1 GAMMA 2	6	22135785	22139442	-	1592	protein_coding	PF00043:Glutathione S-transferase, C-terminal domain|PF02798:Glutathione S-transferase, N-terminal domain|PF00647:Elongation factor 1 gamma, conserved domain	GST_N
Os02g0512000	288.6078816	248.8673519	329.2900098	264.6843491	277.8492874	217.8634167	44.50415018	29.74879477	269.9014031	58.98602321	30.39076367	77.45427837	SMALL AUXIN-UP RNA 10	2	18371455	18372715	-	1261	protein_coding	PF02519:Auxin responsive protein	Auxin_inducible
Os03g0266100	148.7410391	164.7882693	164.7867536	137.6863612	135.4726743	141.3925467	352.2376607	246.5331854	334.3324002	175.9157488	161.3067379	183.5948879	-	3	8797898	8799782	+	962	protein_coding	PF00412:LIM domain	LIM
Os05g0217000	35.00575934	82.97794929	32.94299022	28.99666521	31.93909623	24.25551049	763.0142117	428.529382	859.4741709	271.6555355	170.2590305	197.8471226	ARABINOGALACTAN PROTEIN 23	5	7219354	7219947	-	459	protein_coding	-	-
Os02g0807000	294.6342449	261.5111531	316.4355129	360.574356	386.7184177	327.2612529	43.23400043	33.87418325	61.12469506	67.82506533	54.03497441	81.48217095	PHOSPHOENOL PYRUVATE CARBOXYLASE KINASE1	2	34468754	34470169	-	1294	protein_coding	PF00069:Protein kinase domain	Pkinase
Os01g0817700	197.8488419	175.0983458	193.2492957	204.8019642	174.202511	164.381192	83.69762846	135.3217644	140.2520958	286.2533184	252.9906712	248.7428695	2, 3-bisphosphoglycerate-independent phosphoglycerate mutase	1	34804310	34808023	+	2032	protein_coding	PF01676:Metalloenzyme superfamily|PF06415:BPG-independent PGAM N-terminus (iPGM_N)	-
Os03g0840900	124.0537303	139.6545847	115.7013674	103.3347014	118.5150913	111.5774422	463.635214	364.3404075	426.575368	156.6489085	172.4596579	128.7190663	-	3	35355703	35358918	-	831	protein_coding	PF04418:Domain of unknown function (DUF543)	-
Os01g0962700	34.02105516	46.32234719	31.71144102	43.54997183	36.99244183	39.17143029	329.4873109	253.1562001	1590.078051	180.1264225	80.77035074	358.3877248	class III peroxidase 20	1	42429502	42432547	+	1397	protein_coding	PF00141:Peroxidase	-
Os02g0103700	132.994632	168.8795236	121.4000927	132.8159476	133.3746327	125.4674294	162.9039303	257.5379931	84.14881303	255.6683932	305.6476863	198.7526247	-	2	180352	183440	-	913	protein_coding	PF00347:Ribosomal protein L6	-
Os08g0561500	135.9627832	199.2043986	164.6219669	96.49713316	108.688078	172.762477	295.2714931	309.3455535	152.5275456	176.5107962	190.9474903	145.1640417	USUALLY MULTIPLE ACIDS MOVE IN AND OUT TRANSPORTER 12	8	28118732	28121568	+	1600	protein_coding	PF00892:EamA-like transporter family	DUF6
Os04g0462400	228.2169335	227.2984899	258.9768673	222.1088311	224.2111629	248.547173	103.3846298	139.0763567	78.05014649	112.533517	140.8745828	110.9028489	lysine-histidine-like transporter 9, lysine and histidine transporter 4	4	23097997	23100389	-	1730	protein_coding	PF01490:Transmembrane amino acid transporter protein	Aa_trans
Os06g0508700	180.171966	192.679816	178.0295039	189.7988621	223.067862	185.6404807	180.0546574	160.2205356	138.1115603	163.6435606	216.4938356	142.9761777	methionyl-tRNA synthetase	6	18145794	18146262	-	376	protein_coding	-	-
Os02g0797600	246.1101526	243.6298671	228.518341	211.1929438	210.6387401	230.6163054	135.2797847	132.8634625	142.3275012	190.0033067	155.1329546	214.08887	-	2	33953313	33954803	+	1491	protein_coding	-	-
Os12g0104800	203.6860691	241.7905153	178.4544753	200.0697276	201.0780805	227.0546621	92.40464628	118.207223	82.77959871	229.8130336	227.3236514	206.4116266	-	12	258856	259873	+	847	protein_coding	-	-
Os06g0643300	163.3302504	155.8635566	180.5527042	158.5593684	159.7765642	139.606042	288.6139541	272.8570913	354.1486556	183.0255424	145.5926662	187.4209127	CHMP1	6	26215500	26218653	+	1100	protein_coding	PF03357:Snf7	ESCRT-III
Os12g0159600	150.8903871	173.1015613	139.3230992	126.6126698	135.1465385	153.3406972	176.4965762	181.6281823	240.6467257	225.7707382	203.0961017	229.5911295	-	12	2979707	2980850	-	1144	protein_coding	PF03168:Late embryogenesis abundant protein	-
Os07g0150700	289.3922677	226.2416455	295.2680084	301.7497052	283.036663	251.8445923	47.97579974	53.61085069	114.9485619	82.53099161	69.99095874	112.0139764	CALCINEURIN B-LIKE PROTEIN-INTERACTING PROTEIN KINASE 23	7	2643540	2647773	-	1891	protein_coding	PF00069:Protein kinase domain|PF03822:NAF domain	Pkinase
Os04g0549600	307.9491069	240.8814769	284.5640661	291.4232959	266.4932692	261.4494294	73.00124429	61.19750268	120.616346	97.28447527	78.3305091	121.7744952	DnaJ domain protein A6	4	27505498	27509994	+	1630	protein_coding	PF00226:DnaJ domain|PF00684:DnaJ central domain|PF01556:DnaJ C terminal domain	DnaJ_C
Os01g0926700	111.6102634	107.0570269	109.1425801	103.8345794	101.2447214	140.706526	358.7436857	340.3177083	399.7116103	312.9392982	213.6698872	349.0403332	rice ortholog of Arabidopsis IRX10, IRREGULAR XYLEM10	1	40633318	40634763	-	923	protein_coding	PF03016:Exostosin family	-
Os01g0916600	111.4799609	164.1180774	140.4037433	119.5535695	118.3888175	122.5434494	354.2524895	347.6513151	176.9607848	178.475434	212.4424011	142.0924701	GLYCINE-RICH RNA-BINDING PROTEIN 1	1	39954580	39956409	+	807	protein_coding	PF00076:RNA recognition motif. (a.k.a. RRM, RBD, or RNP domain)	RRM_1
Os07g0548800	168.4262935	184.0100686	191.5790156	157.4947563	162.3998332	196.6456384	208.2937106	173.0487396	348.1449742	215.4985137	163.6168486	229.3473446	-	7	21783249	21786536	+	1545	protein_coding	PF04398:Protein of unknown function, DUF538	-
Os09g0397800	30.46819096	23.35143065	39.97180291	33.79600634	17.68879968	23.5486519	737.3995493	522.8723436	547.4002952	212.7908461	203.2950003	209.3093524	-	9	13888829	13889235	+	407	protein_coding	-	-
Os10g0532300	293.3423082	234.4388587	321.6555802	304.639935	315.416055	257.8857021	91.39556559	79.99149053	142.5030539	59.92896635	31.82645648	63.50370153	-	10	20702195	20703525	-	931	protein_coding	PF00403:Heavy-metal-associated domain	HMA
Os06g0160100	64.24455104	103.5806233	55.80487619	59.50498488	81.26523317	65.45628556	486.1278146	452.4759576	273.2576653	160.4927755	185.0135954	115.1097801	-	6	3055907	3057961	+	890	protein_coding	PF00125:Core histone H2A/H2B/H3/H4	Histone
Os07g0109500	113.4433926	149.3967447	126.9708276	128.411855	117.066492	117.0315245	187.8290403	210.6611481	204.1167803	220.3947485	247.7828368	168.4251805	-	7	523766	525765	-	863	protein_coding	PF00572:Ribosomal protein L13	-
Os05g0594900	276.6378689	227.3250323	255.7928911	245.0899354	232.2079993	217.9598645	90.00231625	150.0488028	86.32038392	105.2978067	116.9514076	106.0629901	-	5	29623082	29625108	+	718	protein_coding	PF01423:LSM domain	LSM
Os03g0851000	107.2617638	121.7882758	92.52045108	99.45999084	96.60133326	93.47811436	238.7961784	352.5968013	129.2841809	207.7261689	275.2255911	177.8338185	Transcription factor BTF3b	3	35822112	35824355	+	944	protein_coding	PF01849:NAC domain	-
Os08g0564000	1.663833855	1.355356703	2.669779916	3.276670384	3.615400327	1.404211712	659.7234387	512.1440295	560.563354	347.452817	262.0177341	237.9776667	PHOSPHATE TRANSPORTER 6	8	28244202	28246028	+	1827	protein_coding	PF00083:Sugar (and other) transporter	Sugar_tr
Os02g0315400	108.8846025	125.8266675	120.7029661	101.1937365	124.5238375	101.2976425	332.7991095	332.3965956	332.529187	181.7449052	187.8934674	125.9520949	-	2	12494315	12495107	+	793	protein_coding	PF04756:OST3 / OST6 family	-
Os11g0147800	326.5381874	278.3383251	380.9411067	187.2018691	147.6357515	157.9058361	84.77976258	97.81922509	118.0882226	128.1531756	82.53044699	185.2185197	-	11	2204302	2207780	-	1503	protein_coding	PF12481:Aluminium induced protein	-
Os04g0550866	348.252711	323.0482913	335.1424313	202.4617557	239.2038401	259.5097558	86.37330224	58.25616089	89.70615965	92.02209675	68.22617643	70.43065772	-	4	27595181	27595879	+	623	protein_coding	-	-
Os07g0516200	135.0555356	151.3061179	136.2741345	144.4032486	137.9738513	103.9281799	332.6224537	297.6102046	294.5842966	139.0657031	169.2564351	134.3863438	-	7	19861609	19864520	+	1010	protein_coding	PF01042:Endoribonuclease L-PSP	Ribonuc_L-PSP
Os02g0800100	136.8358804	134.3059065	136.5560594	122.0194156	145.4356819	102.6982874	265.7148527	276.1211193	204.9649479	182.2601291	207.3821998	145.1943167	-	2	34075838	34078156	-	777	protein_coding	PF05348:Proteasome maturation factor UMP1	-
Os03g0276500	86.33124596	118.7541747	113.3032843	75.59092015	69.96118374	75.51138685	272.9822704	335.8313045	334.2542155	350.7394813	294.2783382	267.5712105	71.1 KDA CLASS I HEAT SHOCK PROTEIN	3	9370160	9373067	+	2251	protein_coding	PF00012:Hsp70 protein	HSP70
Os12g0152700	283.4563616	228.0654815	286.807865	291.4480707	257.7448929	238.2073401	81.07648993	88.31032308	119.2740312	116.3628047	118.9744929	153.4490398	-	12	2595556	2600056	-	1248	protein_coding	-	-
Os03g0313000	224.6089743	220.3716634	218.7662956	249.3499531	238.6386391	188.1203538	24.1818527	99.97134866	79.27355501	173.2064946	169.3097546	182.9615204	-	3	11181026	11183927	+	871	protein_coding	PF04716:ETC complex I subunit conserved region	-
Os05g0509200	246.5686931	227.2475467	210.1585867	200.5368484	205.0171654	191.1562302	67.15734143	99.30602406	92.79363169	195.3838783	197.2699756	191.676288	-	5	25214532	25217859	+	1217	protein_coding	PF01257:Thioredoxin-like [2Fe-2S] ferredoxin	-
Os08g0480800	149.176221	152.4610257	160.0884742	134.4547229	131.1249423	138.4668233	250.3526827	241.9825149	267.3814691	184.5834277	175.71401	153.7865434	G-BOX FACTOR 14-3-3A PROTEIN	8	23750337	23752508	+	1151	protein_coding	PF00244:14-3-3 protein	-
Os03g0799000	168.4091572	173.5050203	155.2612652	119.2714947	140.2126257	119.3724471	192.3295336	127.5160236	309.9087837	171.6278604	156.0976537	167.6478889	-	3	33304497	33305962	+	1386	protein_coding	PF00538:linker histone H1 and H5 family	-
Os04g0478000	288.2988934	227.3211158	258.5954619	212.7925015	214.9750628	219.9028523	196.4076083	137.9640285	223.6812022	91.49313253	104.166021	121.6128817	-	4	23915756	23917013	-	1258	protein_coding	PF12620:Protein of unknown function (DUF3778)	-
Os08g0157600	195.8708415	180.3328238	211.6165597	190.7055061	230.7707885	203.5894077	234.702443	156.3338879	244.0022261	112.5478519	118.2256493	121.8095278	CIRCADIAN CLOCK ASSOCIATED 1	8	3360865	3373395	+	3266	protein_coding	PF00249:Myb-like DNA-binding domain	Myb_DNA-binding
Os03g0109500	55.92403586	92.91484895	52.75384724	61.98831944	75.49127746	64.45139339	659.5561171	462.0440728	443.1283786	176.2156982	184.8095888	104.2443901	-	3	559280	559911	-	632	protein_coding	PF00833:Ribosomal S17	-
Os10g0377150	63.61944076	112.5867321	55.54662385	45.18469613	74.15550859	56.50186624	886.948378	552.7386355	377.7566289	124.1524546	136.9635554	85.30445782	ARABINOGALACTAN PROTEIN 9	10	12024100	12024661	-	562	protein_coding	-	-
Os01g0106800	131.0678773	121.9392432	126.8668438	123.1163953	121.6351023	117.4892287	471.4316928	359.7464517	426.5378197	126.7271769	145.9600996	116.3055565	RING-box protein, RING-BOX1b	1	371831	374412	+	721	protein_coding	PF12678:RING-H2 zinc finger	-
Os03g0655400	228.5110491	209.1247516	253.0853936	401.8723647	394.3656288	383.2563175	55.10933898	40.1830442	54.51627337	133.6334581	103.420094	121.0834192	LATE EMBRYOGENESIS ABUNDANT PROTEIN 24	3	25563660	25564431	+	619	protein_coding	-	-
Os03g0259100	72.77173461	105.8187812	97.07620584	82.84847794	103.4038842	106.5516708	266.1521787	172.8947995	612.6824357	212.9141953	133.3901165	294.1182985	UCLACYANIN-LIKE PROTEIN 7	3	8396569	8397410	+	733	protein_coding	PF02298:Plastocyanin-like domain	Cu_bind_like
Os07g0274700	116.9408359	95.57873182	109.3013528	155.8217654	118.8458449	89.27629639	467.3783846	245.3230669	714.3052078	158.9125741	144.9751819	167.7862029	-	7	10231836	10232644	+	530	protein_coding	PF06522:NADH-ubiquinone reductase complex 1 MLRQ subunit	-
Os03g0353400	239.7229667	189.4327317	226.5648485	217.5292274	223.690987	216.3237986	64.23172068	57.00385025	158.8742332	154.54301	142.0682987	184.1231506	-	3	13283192	13284513	+	1322	protein_coding	-	-
Os03g0115800	0	0.412005707	0	439.9597833	411.6940811	432.7071643	0	0	0	234.5060605	183.8335047	292.7491294	-	3	887193	888623	-	1431	protein_coding	-	-
Os02g0618250	105.3189022	132.5924324	98.05389883	90.98286681	106.9935741	93.96156156	589.2749617	378.6303947	287.2941469	148.9600219	180.0138041	101.6819587	-	2	24573423	24575337	-	654	protein_coding	PF04135:Nucleolar RNA-binding protein, Nop10p family	-
Os04g0140400	141.3334424	183.2442263	156.7631948	98.57443741	109.0602415	120.2720579	353.0908785	342.2587524	264.2082194	172.6970203	136.3575418	83.80898465	-	4	2752711	2752971	-	261	protein_coding	-	-
Os11g0456300	188.347327	175.0454054	185.7786888	190.4713621	177.4264561	155.5837603	141.1655982	112.5564901	177.366769	200.3724972	184.1048593	195.0841896	S-PHASE KINASE-ASSOCIATED PROTEIN1-LIKE PROTEIN, Oryza sativa SKP1-like gene 1, rice SKP1-like Protein1	11	15459465	15462351	+	1870	protein_coding	PF01466:Skp1 family, dimerisation domain|PF03931:Skp1 family, tetramerisation domain	Skp1
Os02g0224300	176.9209999	173.8075553	162.2804128	165.6042547	188.4429882	176.0960971	168.678309	168.2264782	180.1419678	146.4336826	185.959954	140.376936	-	2	6983500	6984891	+	1392	protein_coding	-	-
Os04g0398500	177.3483453	180.6906557	173.6321981	156.9536158	153.6187029	140.8710988	164.5983683	241.154992	158.117827	200.2588883	207.8906857	171.0434587	-	4	19685272	19687980	+	1242	protein_coding	PF00355:Rieske [2Fe-2S] domain|PF02921:Ubiquinol cytochrome reductase transmembrane region	-
Os03g0368900	257.1302422	212.1326863	225.6008899	190.9308212	194.5126249	223.5819196	126.5799037	82.42265143	622.8234495	157.6287384	67.88381899	192.8417365	class III peroxidase 45	3	14469692	14471204	+	1421	protein_coding	PF00141:Peroxidase	-
Os01g0840700	153.4782087	214.4736906	150.5893658	170.3041884	194.0416567	170.6372178	111.0133687	154.2276434	83.1888038	252.0403499	229.1615291	173.1419515	-	1	36083073	36084198	-	318	protein_coding	-	-
Os01g0812900	181.9134897	139.8519453	186.6736624	161.0511003	139.7330248	150.6506682	279.7742319	257.5265096	194.2892084	149.6421495	159.3302074	161.8172297	-	1	34558533	34559935	-	1403	protein_coding	PF11891:Domain of unknown function (DUF3411)	-
Os01g0118000	83.65009595	91.46168318	83.06829511	86.31468263	75.82865587	78.85916719	422.975329	421.9186657	281.281162	210.1054763	235.1023054	191.4236144	-	1	1016065	1019435	+	1421	protein_coding	PF00274:Fructose-bisphosphate aldolase class-I	-
Os01g0283100	150.8626959	153.3994215	148.6133381	123.3754179	132.4314069	123.4430982	300.9042253	242.1723377	249.3230902	182.0657796	196.47505	153.4438598	-	1	10119242	10123678	+	1086	protein_coding	-	-
Os02g0227200	212.0472533	222.2976789	260.1253096	239.2576837	188.2884001	152.9417882	194.9610399	162.5956844	155.6119977	107.637099	97.90509438	92.65240795	EARLY NODULIN 93B	2	7135190	7137965	-	636	protein_coding	PF03386:Early nodulin 93 ENOD93 protein	-
Os05g0451300	260.3881267	234.8240103	269.5267102	247.3393529	229.0226978	189.4568659	71.11605002	89.38303948	149.8856362	111.5228596	105.5862136	123.7579008	-	5	22160242	22162325	-	889	protein_coding	-	-
Os07g0222800	171.7195038	185.1350277	159.2254825	149.2572093	151.3331526	151.1266681	139.8477523	180.1743815	157.5506854	219.824121	212.3179428	199.2191969	-	7	6798982	6799745	+	688	protein_coding	PF00550:Phosphopantetheine attachment site	PP-binding
Os08g0189200	284.1400018	286.2646381	264.5509735	229.8275105	305.5142334	365.7338473	53.98813676	48.4052081	195.9271172	43.54783393	22.77365353	103.674645	GERMIN-LIKE PROTEIN 8-3	8	5222230	5223304	+	917	protein_coding	PF00190:Cupin	-
Os12g0630600	90.78759493	57.73507183	79.90488211	81.92790201	106.2668228	115.8076735	228.1570419	259.2324796	383.5791624	293.1808854	199.425228	336.8018969	-	12	26985401	26986264	+	781	protein_coding	-	-
Os03g0109600	149.9703128	167.9461216	153.9881228	147.1939219	153.3613094	157.9310048	252.3406899	190.8900473	267.9471152	172.6613817	165.2307963	129.9042497	BTF3a RNA pol B, BTF3a RNA polymerase B, Transcription factor BTF3a	3	560366	562685	-	1540	protein_coding	PF01849:NAC domain	-
Os03g0273800	157.2054633	143.2018677	145.0921532	232.2264547	167.6535973	160.1993607	248.4049167	176.0796705	704.0614809	107.2514543	70.30931222	132.2315263	-	3	9202541	9204642	+	1302	protein_coding	PF13419:Haloacid dehalogenase-like hydrolase	-
Os03g0149200	124.6047002	153.2764456	95.50080611	91.82766171	104.8175982	102.7805528	182.9681124	277.123666	80.83246628	237.4019846	265.0330171	193.5463012	-	3	2739653	2743118	-	819	protein_coding	PF05514:HR-like lesion-inducing	-
Os06g0133800	183.6890097	158.80118	172.9342619	209.007742	161.2232458	180.8783537	208.6192639	185.3942714	312.8627352	191.7552305	167.412374	190.8074602	Transketolase	6	1808969	1812083	-	2279	protein_coding	PF02779:Transketolase, pyrimidine binding domain|PF02780:Transketolase, C-terminal domain|PF00456:Transketolase, thiamine diphosphate binding domain	-
Os01g0149400	91.2304752	73.10794059	99.36030922	100.3418074	84.83272431	80.67593706	202.4083854	349.6033203	320.6101159	220.4589153	197.7184355	161.6695654	-	1	2674414	2674683	+	270	protein_coding	-	-
Os09g0480600	312.5783499	270.8128125	325.1300211	313.6574556	253.2080231	225.8511451	37.19093935	53.91811298	88.92114154	78.32188466	64.08463621	108.995986	-	9	18448401	18449178	+	778	protein_coding	-	-
Os11g0272800	157.6667207	155.0457293	149.978977	133.549795	171.3464238	162.4050848	98.29348482	140.7910143	76.61612718	129.6351782	194.4806597	117.4500858	-	11	9633317	9633699	+	383	protein_coding	-	-
Os07g0229900	95.7454823	120.0315856	106.1192481	95.85733357	101.2370997	94.10610776	313.4799297	417.8342645	153.4543524	190.0820492	219.7467026	138.2309836	-	7	7233158	7235197	-	2040	protein_coding	PF01248:Ribosomal protein L7Ae/L30e/S12e/Gadd45 family	-
Os03g0609500	201.0684437	181.5522403	202.6392403	210.3690719	229.9402241	231.5048629	62.90753571	111.4456551	90.16958149	122.4834845	93.09523613	115.0539422	LATERAL ORGAN BOUNDARIES DOMAIN 38, lateral organ boundaries domain protein 38	3	22976955	22979863	-	1104	protein_coding	PF03195:Protein of unknown function DUF260	-
Os12g0601300	107.5495092	123.0175818	129.2081835	85.58807944	92.1169523	106.1693242	249.1716742	305.1977367	271.2555548	186.4857325	181.0546346	225.875147	IAA30	12	25310893	25316150	-	1544	protein_coding	PF02309:AUX/IAA family	-
Os02g0572600	310.4552349	224.5885829	292.5655195	321.1693275	370.7327958	289.221792	15.40861901	20.74805383	120.3720936	61.45686566	27.92078005	72.75278943	-	2	21949904	21951772	-	1678	protein_coding	-	-
Os01g0233000	81.43601955	112.0819926	82.49320023	74.53507449	84.05099966	80.54591943	323.992585	254.3340512	1205.271976	146.3434116	69.88870236	206.1456397	developmentally regulated plasma membrane polypeptide 1	1	7363663	7366111	-	1241	protein_coding	PF05558:DREPP plasma membrane polypeptide	-
Os02g0717800	131.1205707	148.5099029	140.2944069	143.6161794	138.9041939	134.6904991	193.2613418	213.1228527	81.60880493	207.0498173	216.5712008	159.4106249	-	2	29794965	29797238	-	2274	protein_coding	-	-
Os01g0645000	69.59377389	73.34138308	73.37441668	63.28396862	83.52183548	99.90485487	450.7179797	408.0164582	284.817951	239.0565455	227.8146228	201.6012872	ZINC FINGER CCCH DOMAIN-CONTAINING PROTEIN 9	1	25959883	25961440	-	1283	protein_coding	-	-
Os07g0565000	147.9335979	165.4112364	129.7516622	126.3394165	144.3981911	140.9835007	154.3168948	197.0670106	146.3986855	197.1667772	220.7534249	157.0745501	-	7	22654667	22656588	-	789	protein_coding	PF00366:Ribosomal protein S17|PF16205:Ribosomal_S17 N-terminal	-
Os06g0106800	257.1124896	213.3505196	276.3560788	313.8017015	244.2874089	196.3830225	214.3902575	119.0271628	129.3486241	99.77237107	61.67673709	68.20040315	-	6	439064	441551	-	1841	protein_coding	PF00295:Glycosyl hydrolases family 28	-
Os01g0915800	156.1725399	159.7828495	142.8972349	148.4496074	160.7484511	148.276027	211.8406324	321.0540333	133.3192677	198.370761	231.1134305	161.3253343	FK506 binding protein 15-2	1	39914190	39916470	-	712	protein_coding	PF00254:FKBP-type peptidyl-prolyl cis-trans isomerase	FKBP_C
Os06g0142700	177.0208425	183.6615416	186.8560565	138.3718689	135.6691493	126.0675337	246.6885653	261.7987887	245.4364014	158.2455995	154.8740593	140.2447454	-	6	2243776	2246692	-	886	protein_coding	PF01215:Cytochrome c oxidase subunit Vb	-
Os03g0859600	117.9037459	122.8584939	118.2163481	125.2606223	116.9980721	113.1212191	401.9280218	248.1284142	248.6096956	171.1933883	185.8340447	131.2135713	chaperonin 60 alpha subunit 2	3	36281400	36283271	-	1107	protein_coding	PF00118:TCP-1/cpn60 chaperonin family	-
Os11g0704500	228.2551385	250.2890412	275.6638214	259.0556633	227.9776427	191.5652314	125.5242894	65.69719183	560.8624624	60.30911596	29.80580578	95.68531513	METALLOTHIONEIN I-1A	11	28827746	28828439	+	553	protein_coding	-	-
Os09g0501850	115.0961992	140.1386702	106.6198401	120.5203735	137.0429452	117.4336125	212.2532303	284.8455553	273.4719723	160.8511127	168.3326658	125.7306091	FK506 binding protein 15-1	9	19415497	19417999	-	676	protein_coding	PF00254:FKBP-type peptidyl-prolyl cis-trans isomerase	FKBP_C
Os07g0674400	221.5967175	192.0346826	243.8007444	170.961016	163.2388281	188.8240299	62.0184195	92.18161523	34.47962631	196.7964327	157.6307179	196.8150926	-	7	28531925	28532701	+	686	protein_coding	-	-
novel.2576	251.0870143	269.795306	273.2532183	211.0022218	184.3067731	106.263964	117.104022	196.100874	66.44893044	137.3185757	146.1247199	143.3723297	-	4	2046825	2048368	+	827	-	- && - && -	-
Os05g0418000	191.8950322	174.9389145	190.1576496	179.5871886	169.6810399	173.8587059	185.4668097	193.5669792	209.2752249	146.5608491	141.4370018	165.0408045	GDP dissociation inhibitor 1, GDP dissociation inhibitor1, GDP dissociation inhibitor protein OsGDI1, GDP-dissociation inhibitor 1	5	20477376	20483599	+	1761	protein_coding	PF00996:GDP dissociation inhibitor	-
Os09g0396900	142.9490296	117.5325664	152.9555218	346.7606409	265.5733894	254.6211282	92.13339437	74.63884322	103.4883042	119.5946931	95.44798029	189.2540698	Vacuolar Iron Transporter 2	9	13831868	13833654	+	1230	protein_coding	PF01988:VIT family	DUF125
Os05g0516600	201.7545826	176.8401983	216.002087	214.97227	189.2176155	189.5228305	167.7719481	126.9333049	219.1969958	147.5758448	125.1886886	153.025862	small GTP-binding protein OsRab7B3, GTP-binding protein OsRab7	5	25620555	25623280	+	1045	protein_coding	PF00071:Ras family	Ras
Os01g0283300	269.219662	224.8252938	285.9912505	334.5583507	321.9391773	228.1583603	40.43994131	56.57823568	73.04236627	73.73168161	46.43732632	68.51367513	-	1	10134096	10135327	+	1232	protein_coding	-	-
Os03g0352800	139.5543379	136.1380115	142.2549005	122.5724857	138.8145361	143.562883	171.1208572	211.7970222	131.8042676	197.1719976	215.6216539	177.7170442	-	3	13258254	13260638	-	761	protein_coding	PF00550:Phosphopantetheine attachment site	PP-binding
Os11g0426400	146.8067872	124.6063046	151.1940807	205.4734983	187.3854297	151.8252475	242.9264559	331.0569105	156.2426441	139.0511763	109.7251049	70.42196258	UCLACYANIN-LIKE PROTEIN 34	11	13560125	13560663	+	282	protein_coding	-	-
Os01g0182600	221.4800053	173.9213422	198.91444	201.0053166	201.1896423	202.501676	94.01682788	84.52410078	93.01196974	155.3589874	143.1153257	177.0107494	GIGANTEA	1	4329362	4338486	-	4293	protein_coding	-	-
Os11g0139900	205.8457675	147.9022072	200.5374535	188.43405	179.0957227	168.8013861	182.2728851	173.1700838	264.2535537	102.0393466	99.01352456	131.4077317	-	11	1838856	1847380	-	744	protein_coding	PF02330:Mitochondrial glycoprotein|PF06094:Gamma-glutamyl cyclotransferase, AIG2-like	-
Os12g0548501	170.5955815	156.6931635	121.7437333	183.0775649	180.6432815	152.5349189	261.5063523	219.4888077	332.9270803	103.6982441	135.1051367	51.00185919	-	12	22197957	22198462	-	506	protein_coding	PF00280:Potato inhibitor I family	-
Os02g0256200	152.8139386	148.0742813	176.450922	155.6873184	145.7365438	160.0506493	282.5861212	243.1562885	690.5047631	90.23085315	72.57667732	106.7937455	-	2	8842948	8844249	-	1302	protein_coding	-	-
Os06g0603600	13.45532595	14.0716536	18.65205332	15.50911132	8.760074794	10.4599321	657.3383718	479.6917081	819.9222142	182.4379957	155.1510097	158.5959817	Oryza sativa SYG/PHO8/XPR1 (SPX) domain gene	6	23875437	23879965	-	1386	protein_coding	PF03105:SPX domain	SPX
Os08g0478000	26.46977787	29.75748746	36.28160331	26.3786003	27.86452941	28.25290913	457.1493488	135.4160201	1901.964417	152.2827667	59.02152967	256.6859701	-	8	23575567	23576307	+	741	protein_coding	-	-
Os02g0717300	112.2702473	129.8145091	125.5756865	126.1255421	126.6253712	103.075087	206.7883634	237.496884	275.3152565	173.0438816	163.4004808	154.2638669	-	2	29756011	29758526	+	993	protein_coding	PF02466:Tim17/Tim22/Tim23/Pmp24 family	-
Os05g0584200	143.7241868	110.8934783	151.4952479	135.8543508	122.9616899	110.4077091	401.8726488	325.0735963	477.8029339	115.6277407	108.9486286	119.175629	LATE EMBRYOGENESIS ABUNDANT PROTEIN 8	5	29069323	29070559	-	1125	protein_coding	PF03168:Late embryogenesis abundant protein	-
Os02g0132500	85.63541412	104.5631996	92.37654801	79.17870246	80.25984694	88.0188966	421.8037611	347.2852981	217.1557219	165.0871502	195.0868455	139.9140482	b-ZIP TRANSCRIPTION FACTOR 14	2	1695640	1697142	-	1503	protein_coding	PF00170:bZIP transcription factor	bZIP_1
Os06g0214850	141.5604525	136.8823069	142.7493763	133.5389701	129.9822863	144.6160662	215.358808	176.3018552	330.0625277	203.2806976	157.0971186	242.5435156	-	6	5837535	5838622	-	1088	protein_coding	PF07859:alpha/beta hydrolase fold	Abhydrolase_3
Os03g0718100	80.20128865	123.8159207	74.58402568	66.82192824	62.3067274	78.98191011	616.3643828	429.0351034	381.4427347	173.2330798	169.8214908	126.2932814	ACTIN 1	3	29074003	29075858	+	1443	protein_coding	PF00022:Actin	Actin
Os12g0502200	123.8190505	154.0651511	140.4468353	140.4741576	149.6268685	137.6561556	258.3682335	249.1428499	198.1957151	151.3727843	182.8272856	134.4918215	GLYCINE-RICH RNA-BINDING PROTEIN 6	12	19129927	19133740	+	1066	protein_coding	PF00076:RNA recognition motif. (a.k.a. RRM, RBD, or RNP domain)	RRM_1
Os03g0794500	201.2763583	208.5008144	188.8908552	159.7388242	141.8964972	176.9540241	103.275204	133.2938434	132.9318137	168.8518267	159.5967852	149.801444	GLUTAMATE DEHYDROGENASE 1	3	33038059	33041471	-	1680	protein_coding	PF00208:Glutamate/Leucine/Phenylalanine/Valine dehydrogenase|PF02812:Glu/Leu/Phe/Val dehydrogenase, dimerisation domain	-
Os07g0640100	152.8657753	162.1640247	155.6197634	154.012557	145.9470461	148.6050761	86.15638619	106.4414808	139.3838894	223.0579274	210.4402957	208.4625519	-	7	26637549	26639817	+	800	protein_coding	PF13233:Complex1_LYR-like	-
Os12g0605400	170.8917804	191.0674098	192.4527808	193.2795324	181.1490223	170.2061238	88.47292502	119.7658861	99.95198738	177.9152451	147.9549212	167.8999505	OsCROC-1	12	25558869	25561096	-	923	protein_coding	PF00179:Ubiquitin-conjugating enzyme	UQ_con
Os11g0602600	143.298351	167.7277586	145.7385743	118.8603292	131.5736948	122.0383619	269.421222	326.293825	74.47733707	147.3374711	176.1546738	94.13670895	-	11	23184448	23187520	+	945	protein_coding	PF01479:S4 domain|PF00163:Ribosomal protein S4/S9 N-terminal domain	S4
Os04g0103300	181.9364707	177.2033366	164.5990741	169.730391	175.9898005	188.3117983	103.3104307	87.67896797	140.0626226	261.7421647	211.2414247	266.4163118	Rhomboid 10, RHOMBOID 10	4	226927	230020	-	1504	protein_coding	PF08551:Eukaryotic integral membrane protein (DUF1751)	-
Os12g0406200	108.1335742	151.5822209	110.8938727	118.3497845	111.8089689	102.3530851	130.6862576	185.5215135	105.3453059	228.021309	272.8055741	154.1104267	-	12	12270569	12274367	-	1118	protein_coding	PF01015:Ribosomal S3Ae family	-
Os02g0727500	177.8278948	145.5686247	197.4543578	166.8753105	185.303756	160.7380355	233.4550941	197.4988413	150.4168767	153.8709422	150.8588494	147.8949536	-	2	30276458	30279263	-	736	protein_coding	PF08555:Eukaryotic family of unknown function (DUF1754)	-
Os03g0738400	182.9029267	179.0192749	179.688453	179.5656622	168.5929683	187.1492986	91.49781645	122.3712062	112.2185524	201.2950069	168.493804	233.4039987	serine hydroxymethyltransferase 1, chlorophyll-deficient mutant 1	3	30299613	30304241	+	2479	protein_coding	PF00464:Serine hydroxymethyltransferase	SHMT
Os01g0897600	171.9331851	145.7387643	179.9487038	160.9645232	151.6670059	152.8272722	197.9111869	180.2224494	264.861643	122.8428989	115.8944667	125.6134927	BETA-GLUCOSIDASE 4	1	39004988	39009954	+	1730	protein_coding	PF00232:Glycosyl hydrolase family 1	Glyco_hydro_1
Os01g0915000	76.89150315	77.39245298	70.75192297	87.73869834	97.93557302	89.28608824	470.3856843	246.6084502	685.6288019	149.1172592	128.0664726	207.654505	-	1	39866435	39867460	-	1026	protein_coding	PF04720:PDDEXK-like family of unknown function	-
Os09g0392666	142.0704189	136.0773064	127.2650182	108.4357696	140.4738723	138.4760991	330.5161541	187.2811879	293.2320074	137.5658945	171.3889036	122.415748	-	9	13576635	13577704	-	1070	protein_coding	-	-
Os10g0397200	138.580121	143.8131337	160.4875982	147.1758414	163.0017057	145.7296185	322.9602919	268.6333813	341.3064224	112.3396186	120.065149	117.6108855	-	10	13353103	13357371	-	1274	protein_coding	PF02186:TFIIE beta subunit core domain	-
Os12g0490050	249.1740516	200.2758472	226.2521299	235.0801739	225.0517677	204.9996247	61.54187784	110.6238324	47.57661078	93.23089383	65.18190183	66.61612082	-	12	18386470	18387536	+	585	protein_coding	-	-
Os04g0605100	112.7834372	133.7897428	126.5377406	111.3763124	128.5258301	111.1715827	338.2827433	280.6410645	464.5954297	150.3784536	131.0898693	132.0037921	WRKY GENE 68	4	30545175	30546517	+	1141	protein_coding	PF10533:Plant zinc cluster domain|PF03106:WRKY DNA -binding domain	WRKY
Os05g0243300	167.826158	162.8421932	175.6527496	145.2967618	157.4761584	138.1640149	211.76563	213.4978353	142.1710934	114.2739786	175.3749178	112.1104849	Ribosomal protein L13, mitochondrial ribosomal protein L13, mitochondrial RPL13	5	8697567	8704009	-	779	protein_coding	PF00572:Ribosomal protein L13	-
Os03g0154700	124.4123609	182.240507	122.4677787	127.2954241	116.8884283	121.0139056	225.1973119	350.5941446	109.5225825	128.9053714	146.8269046	90.39637493	-	3	2986050	2989232	+	969	protein_coding	PF00163:Ribosomal protein S4/S9 N-terminal domain|PF01479:S4 domain	S4
Os07g0104100	134.1002614	165.4989977	131.6102492	113.1165673	121.1899478	183.0335322	178.3119646	160.6404254	116.829815	227.4206563	211.7297638	181.3247774	class III peroxidase 97	7	236594	237329	+	736	protein_coding	PF00141:Peroxidase	-
Os02g0533900	143.2793001	142.2452219	162.768365	155.0740999	136.0702919	142.2413628	290.1612093	224.2506634	362.3328758	137.4351969	119.8309428	135.7578729	CARBAMOYLPUTRESCINE AMIDASE 1	2	19649913	19653378	+	1391	protein_coding	PF00795:Carbon-nitrogen hydrolase	CN_hydrolase
Os01g0908200	260.1592938	238.2621479	265.6714807	232.072496	235.9588611	252.8236575	36.17296722	48.61391972	82.34122305	93.38429994	60.47204192	108.2740484	OsBT	1	39544235	39548599	+	1446	protein_coding	PF00651:BTB/POZ domain|PF02135:TAZ zinc finger	zf-TAZ
Os04g0397000	120.0811078	115.9035996	111.3643098	110.5224273	105.7170626	106.7181295	256.6673093	234.9597131	273.7585544	194.4217771	190.3199392	155.53503	defender against apoptotic death 1	4	19598206	19600818	+	750	protein_coding	PF02109:DAD family	-
Os01g0265100	94.69499809	93.42269146	92.00419535	92.79252361	93.34172772	91.89364681	275.9673088	297.7263798	258.6383941	250.4031684	211.1043016	245.852768	ADP-RIBOSYLATION FACTOR A1E	1	9019849	9024048	-	881	protein_coding	PF00025:ADP-ribosylation factor family	Arf
Os08g0120000	125.9742714	117.9422951	137.9178557	114.3374588	104.1427155	106.8776487	420.2769552	316.4138302	382.2222788	118.5206061	135.6672381	119.2600823	SUCCINATE DEHYDROGENASE SUBUNIT 2	8	1091154	1094690	-	1796	protein_coding	PF13534:4Fe-4S dicluster domain|PF13085:2Fe-2S iron-sulfur cluster binding domain	-
Os09g0373000	138.0265558	151.2768029	184.5521075	141.4153981	144.815835	126.6671099	178.2567937	193.4809155	228.2742006	134.943095	110.9734541	113.4501376	-	9	12443393	12445866	-	685	protein_coding	PF03650:Uncharacterised protein family (UPF0041)	-
Os09g0567300	102.8413011	116.1052051	93.49518582	109.0211744	98.80367502	84.20883652	347.1451807	229.0029608	385.1293593	189.140997	189.2087688	199.499106	cytosolic monodehydroascorbate reductase, monodehydroascorbate reductase	9	22644685	22648632	+	1667	protein_coding	PF07992:Pyridine nucleotide-disulphide oxidoreductase	Pyr_redox_2
Os07g0625800	69.65128752	105.9270809	69.41971529	67.07626764	95.71186322	86.83633811	534.6186477	396.5730727	519.4352667	149.1176427	124.4055849	116.2064378	non-specific lipid transfer protein-like AGP 7, non-specific lipid transfer protein-like arabinogalactan protein 7, GPI-anchored non-specific lipid transfer protein 21, type G nsLTP 21, type G non-specific lipid transfer protein 21	7	25920699	25922871	-	956	protein_coding	PF14368:Probable lipid transfer	-
Os08g0412200	205.1903617	203.3871457	193.8628206	174.9753625	197.751668	185.341053	67.44509354	123.7105211	88.24200859	130.9334568	145.6068875	124.7802596	-	8	19721383	19725995	-	982	protein_coding	PF00076:RNA recognition motif. (a.k.a. RRM, RBD, or RNP domain)	RRM_1
novel.2599	154.6319592	125.6410974	151.7679404	227.0882079	180.8461115	149.096948	388.2507938	316.473453	342.4540849	132.140136	123.8400355	108.4914345	-	4	6011642	6027033	+	867	-	- && - && -	-
Os06g0159450	41.07194021	74.0409325	56.7226886	49.77891702	59.44161478	56.50107149	477.8378182	369.1621906	236.2512682	155.097451	181.7560603	107.6666897	H3 histone H3R-11	6	3040365	3041231	-	867	protein_coding	PF00125:Core histone H2A/H2B/H3/H4	Histone
Os05g0106100	140.7090442	130.9932392	124.1874612	110.1685388	118.8010143	119.6519671	256.3142363	204.2918709	474.1070947	160.0682901	137.7612581	141.9362308	-	5	326134	328142	-	853	protein_coding	PF00137:ATP synthase subunit C	-
Os11g0180200	164.0367238	172.6054049	181.3064259	166.1163727	171.005331	189.8920712	129.9172405	130.3494836	260.8672199	139.2543574	108.9454934	143.5233381	protein tyrosine phosphatase 2	11	4004606	4007457	-	558	protein_coding	-	-
Os01g0152900	76.01260117	100.3116677	78.96439246	69.4533272	75.4637429	73.39237711	406.6911591	384.892561	268.8299019	145.4225353	153.6113243	105.7931672	F-box protein 2, histone H2B.7	1	2844503	2845212	-	710	protein_coding	PF00125:Core histone H2A/H2B/H3/H4	Histone
Os02g0778400	51.97426681	60.16421236	52.40010196	55.76181778	51.3966293	53.18635851	410.9626994	466.9069216	348.9017807	154.0708135	185.5312704	180.053223	-	2	32951771	32955071	+	1134	protein_coding	PF00406:Adenylate kinase	ADK
Os04g0613600	96.83871529	107.4545347	113.0235892	92.99004536	114.7355804	103.805084	225.2228474	250.9360532	171.9818276	186.440396	204.9902723	128.4031924	-	4	31105989	31107921	+	789	protein_coding	PF00366:Ribosomal protein S17|PF16205:Ribosomal_S17 N-terminal	-
Os01g0839900	135.8359943	172.8806896	151.5445494	121.9464919	154.1920857	145.2650439	316.4591431	239.8817504	218.7051453	101.4246076	125.9400634	73.34967193	-	1	36029895	36030895	-	1001	protein_coding	PF00314:Thaumatin family	Thaumatin
Os03g0192400	157.7901941	160.969982	160.7879646	157.4733976	151.2826695	140.6835501	121.533075	100.6521896	83.27383546	209.2244732	191.811196	188.0523552	-	3	4808253	4810821	-	929	protein_coding	PF06212:GRIM-19 protein	-
novel.4462	228.7352434	209.3192689	243.0032314	188.1252758	285.1060367	265.0613758	42.4001469	37.11188619	50.41319377	58.81759842	47.51912863	71.08367556	-	8	27547798	27549246	-	1449	-	- && sp|P20026|MYB1_HORVU Myb-related protein Hv1 OS=Hordeum vulgare OX=4513 GN=MYB1 PE=2 SV=1 && -	-
Os01g0102700	118.8898743	181.4385414	119.4894704	122.1846051	125.2648115	123.1999632	156.013551	192.1065255	95.90097309	210.111738	232.518291	195.958285	-	1	148085	150568	+	930	protein_coding	PF05753:Translocon-associated protein beta (TRAPB)	-
Os01g0914100	86.30642933	141.4290517	69.42507473	43.42350275	70.07845548	35.87197916	139.0122982	211.9633902	135.6312055	243.6690449	362.0987313	219.4882323	non-specific lipid transfer protein d1, lipid transfer protein d1, type D non-specific lipid transfer protein 1	1	39836717	39837052	+	336	protein_coding	PF14368:Probable lipid transfer	-
Os04g0476100	161.8812734	159.8559672	147.1862626	91.74480051	97.15741835	131.8335084	261.3314804	211.996431	237.4933476	156.2816713	144.7042561	238.1276308	DIAMINE OXIDASE 4	4	23829769	23832791	-	1841	protein_coding	PF02728:Copper amine oxidase, N3 domain|PF01179:Copper amine oxidase, enzyme domain	-
Os07g0577700	138.185918	161.2415938	135.7860543	132.2758014	126.671231	128.4404081	204.3361212	192.5291339	135.9353092	176.0590269	190.5016807	155.1985321	-	7	23361218	23365802	+	1271	protein_coding	PF02629:CoA binding domain|PF00549:CoA-ligase	CoA_binding
Os10g0579300	160.6329051	170.5662163	164.7527592	148.3838164	152.5241993	133.591971	108.4741683	138.677861	126.9414263	195.7959064	198.0437617	188.7371923	-	10	23100368	23103259	-	787	protein_coding	PF05071:NADH ubiquinone oxidoreductase subunit NDUFA12	Complex1_17_2kD
Os02g0264800	40.48822672	93.37859277	42.07095656	43.29512722	42.6218668	45.65418635	289.9434618	398.2867707	265.9067662	196.6452698	251.960522	150.4881957	ARABINOGALACTAN PROTEIN 20	2	9416888	9418713	-	519	protein_coding	PF06376:Protein of unknown function (DUF1070)	-
Os05g0176700	232.9998812	236.648529	228.6977349	193.3142786	209.4757699	185.4042607	23.43361461	63.23850735	46.65103831	77.84045483	84.76922991	115.2516765	-	5	4593291	4594041	-	751	protein_coding	-	-
Os11g0153800	128.896162	150.5576901	138.0934821	123.9614669	115.4179391	116.2454769	178.7020213	240.4160791	55.94376455	193.8296151	228.4047084	152.9874984	-	11	2522193	2528113	+	604	protein_coding	PF03297:S25 ribosomal protein	-
Os01g0865100	211.1416962	220.2353712	294.5367865	173.6963619	168.7086745	122.973587	192.0996574	174.5934208	269.4436718	71.54484984	50.90456502	60.06805155	-	1	37440434	37444669	-	1692	protein_coding	PF01014:Uricase	-
Os06g0643500	93.65345225	141.7107484	90.04401443	113.582196	112.2483126	96.9377459	191.5675902	194.1858728	173.2234346	136.8819674	188.9706277	106.2280933	-	6	26227109	26228735	+	1338	protein_coding	PF14547:Hydrophobic seed protein	-
Os08g0345700	299.1874606	234.6998516	305.5470431	234.5336477	220.9921445	204.4294237	30.05745131	52.92818557	90.72594223	139.6938797	113.220952	154.12654	pyrophosphate-dependent phosphofrucokinase alpha-subunit, PFP alpha-subunit, pyrophosphate-fructose-6-phosphatephosphotransferase alpha subunit 3, PFP-alpha subunit 3	8	15658493	15663867	+	2562	protein_coding	PF00365:Phosphofructokinase	PFK
Os08g0155700	113.5846842	106.4826952	100.2145219	104.0198849	102.3540575	99.30493812	358.3778439	386.6764493	340.0616972	105.835517	122.8059584	85.61410023	-	8	3224341	3229422	-	757	protein_coding	-	-
Os01g0626300	88.75217376	124.3922506	98.91156215	89.35111763	85.43824243	97.68894555	235.7870432	310.2883552	223.1475279	152.9889484	170.568207	119.6247128	-	1	25004123	25004701	-	579	protein_coding	PF08038:TOM7 family	-
Os07g0438550	180.6819577	194.1040219	197.073927	209.8507352	181.6324129	236.7073722	29.63369488	86.9807359	104.1565527	123.690638	110.9279599	141.6378067	-	7	14730373	14731487	+	464	protein_coding	-	-
Os03g0212700	133.0360377	143.8619157	133.6588751	131.7515958	130.1765131	116.1085404	182.3671977	203.631988	204.8142083	182.1070349	182.6706636	170.3902376	-	3	5870156	5874813	+	2166	protein_coding	PF05193:Peptidase M16 inactive domain|PF00675:Insulinase (Peptidase family M16)	-
Os08g0321000	157.753722	213.0648414	137.1468286	133.7400189	142.0490858	178.2329593	175.9886287	92.3656733	244.7727169	235.0420729	168.6729151	211.1644904	FASCICLIN-LIKE ARABINOGALACTAN PROTEIN 3	8	13985121	13988121	-	1763	protein_coding	PF02469:Fasciclin domain	-
Os03g0667800	148.9198121	151.3492539	144.4984795	113.2773137	136.5495996	122.1803047	207.8165171	242.9784471	254.621582	114.301773	156.2119448	100.6400985	-	3	26308766	26309724	-	249	protein_coding	-	-
Os01g0191500	125.6091088	124.7798023	124.0620006	108.4118185	109.994372	106.8173489	270.0989761	261.5619928	239.7995262	169.3870509	168.5210024	149.6891177	-	1	4891518	4896876	+	2010	protein_coding	PF05193:Peptidase M16 inactive domain|PF00675:Insulinase (Peptidase family M16)	-
Os02g0583700	191.2431761	155.9486331	306.6886122	129.4086677	79.27610543	53.01561578	34.20986795	4.810516657	19.05453033	28.16062877	3.427640204	58.81394677	-	2	22509550	22510620	-	630	protein_coding	-	-
Os03g0785900	130.8103354	130.3203497	167.4375682	144.5352728	121.4214397	143.2660914	220.8322335	166.4911815	236.7772921	230.083973	181.3110645	344.7740721	TAU GLUTATHIONE S-TRANSFERASE 1	3	32619263	32620205	-	943	protein_coding	PF13417:Glutathione S-transferase, N-terminal domain|PF13410:Glutathione S-transferase, C-terminal domain	-
Os07g0608500	71.67180412	115.1850775	77.50642358	77.6259147	76.42350965	78.42329726	310.1531454	328.9497421	163.8882078	163.9499504	184.743496	128.215811	-	7	25019607	25021710	-	924	protein_coding	PF00189:Ribosomal protein S3, C-terminal domain|PF07650:KH domain	-
Os09g0252100	71.32077039	83.52054832	54.59906151	57.39130127	53.86712659	54.89766626	288.5770427	329.5186133	246.8285223	180.9453829	209.9928147	169.096611	-	9	3970178	3975826	+	1782	protein_coding	PF00108:Thiolase, N-terminal domain|PF02803:Thiolase, C-terminal domain	Thiolase_N
Os01g0639900	119.7167734	129.4545978	140.7768951	198.5653226	166.9944558	142.1419986	162.3834183	152.7526615	526.9627135	115.1823058	75.08146521	132.4648973	BETA-CARBONIC ANHYDRASE 1	1	25696671	25705077	+	1165	protein_coding	PF00484:Carbonic anhydrase	-
Os02g0668500	110.3014705	98.35269133	122.2954171	126.4057864	148.2537658	123.3975128	138.425389	105.9766953	249.7959909	186.1101625	127.2237786	212.0969161	-	2	27137230	27138285	-	1056	protein_coding	PF13716:Divergent CRAL/TRIO domain	-
Os04g0593400	29.83432125	38.38336719	33.23817831	28.5315862	32.560278	31.22457564	390.548261	373.9231545	393.9243164	201.484305	141.7336456	163.1809959	-	4	30001534	30002419	+	486	protein_coding	PF00407:Pathogenesis-related protein Bet v I family	-
Os03g0440900	247.7763389	216.217089	251.5765284	262.7830387	217.9019825	213.815851	35.50592223	52.39327464	85.43251786	96.52142894	68.18096225	105.8667234	OsI-BAK1	3	18635904	18638510	+	1147	protein_coding	PF13855:Leucine rich repeat|PF08263:Leucine rich repeat N-terminal domain	LRRNT_2
Os03g0136200	104.6000383	126.1143593	77.26098344	78.73637731	86.76596479	83.26672898	202.8384205	256.8931374	172.7650823	222.9737561	235.5065161	136.2026718	sterol methyltransferase 2-1	3	2003246	2004830	+	1585	protein_coding	PF08498:Sterol methyltransferase C-terminal|PF08241:Methyltransferase domain	Methyltransf_11
Os06g0591200	252.2089849	209.5721517	283.0491886	162.1410235	69.91801632	65.40823284	255.1109777	404.2953496	150.7516127	107.2915783	69.56052189	88.84778075	-	6	23227138	23228388	+	837	protein_coding	-	-
Os03g0268000	203.9721733	176.3489177	187.8191125	184.3764316	186.8934407	190.5146622	117.4677001	81.29236379	95.27265166	111.3477087	115.8034031	116.7005055	Protein phosphatase 47	3	8884203	8889781	+	1729	protein_coding	PF00149:Calcineurin-like phosphoesterase|PF16891:Serine-threonine protein phosphatase N-terminal domain	Metallophos
Os01g0267900	211.8232981	196.2087015	190.0727644	168.4021108	167.0723746	171.6225023	68.55931185	104.1482567	43.84228218	184.0272742	178.1743206	155.4035957	Calmodulin 1-3, calmodulin 1	1	9195546	9198962	-	791	protein_coding	PF13499:EF-hand domain pair	-
Os11g0178800	148.7106529	193.1576925	163.955896	127.3608757	118.7695855	174.5417495	147.0765156	174.8701025	169.6676543	199.2223516	169.104148	213.458513	-	11	3916880	3917635	-	756	protein_coding	PF03018:Dirigent-like protein	-
Os02g0784700	100.6689002	109.4746904	105.9376589	104.2795627	110.3625022	86.1929127	299.29303	285.9420582	332.8969756	146.1159863	153.2703018	140.4214236	19S REGULATORY PARTICLE ATPASE SUBUNIT 1B	2	33315563	33316623	-	718	protein_coding	PF00004:ATPase family associated with various cellular activities (AAA)	AAA
Os11g0546900	191.5352424	169.6827173	193.5235784	197.0768211	179.181607	172.5917676	82.78814421	143.133609	64.37698682	126.7570088	117.156229	115.5002048	G-BOX FACTOR 14-3-3D PROTEIN	11	20178469	20181426	+	1297	protein_coding	PF00244:14-3-3 protein	-
Os09g0505600	131.6342394	132.1703679	145.5325555	142.4898588	118.572331	114.1187918	185.7125291	154.736272	158.4148537	178.505864	164.5059337	153.6280114	beta-6 subunit of 20 S proteasome, 20 S proteasome beta-6 subunit, 20S proteasome beta6 subunit	9	19562287	19565726	+	1039	protein_coding	PF00227:Proteasome subunit	Proteasome
Os03g0800700	114.0106495	125.5300399	118.1712121	116.2689147	105.800789	99.05852558	195.2294964	181.0455543	365.0848011	184.8451731	139.288017	179.6456527	THIOREDOXIN H-TYPE 4	3	33391465	33393588	-	700	protein_coding	PF00085:Thioredoxin	-
Os03g0219200	283.3094139	221.7648905	311.300471	256.877322	225.7219272	203.0849904	23.4125976	66.78528581	51.9820959	90.22451778	93.3752218	109.4411877	SUPEROXIDE DISMUTASE 2	3	6271959	6275334	-	798	protein_coding	PF00080:Copper/zinc superoxide dismutase (SODC)	-
Os01g0231000	132.9366158	124.0146204	132.7886112	114.3203359	132.0734334	129.1688554	286.0718496	215.6089708	317.1992696	139.6344058	118.1470519	145.5778268	IAA3	1	7249771	7254629	+	1570	protein_coding	PF02309:AUX/IAA family	-
Os07g0262200	107.3468966	119.3411773	103.8670102	105.959625	104.0689018	104.9655383	268.4585147	297.1087483	138.718453	158.1514731	184.1674185	113.328059	-	7	9221537	9227207	-	1208	protein_coding	PF01145:SPFH domain / Band 7 family	-
Os10g0161800	152.5175044	129.8859113	162.3623722	167.9665446	142.8178069	133.2459807	87.80846236	156.1371613	75.66939475	138.0392848	155.5637182	149.9464815	-	10	3941433	3941895	-	463	protein_coding	-	-
Os04g0660400	139.8924188	130.2897708	144.0049482	129.3902481	113.6316017	137.0333124	230.7117458	235.2891037	157.2964969	166.8907373	176.4963967	168.1096572	UDP-ARABINOPYRANOSE MUTASE 2	4	33704890	33707242	+	1742	protein_coding	-	-
Os06g0115500	99.5680464	127.2971983	113.8814102	100.4232828	110.5571428	92.07754187	285.3499897	232.7386429	147.6778737	164.3094595	207.0161403	134.3194934	-	6	867525	869809	-	905	protein_coding	PF01294:Ribosomal protein L13e	-
Os04g0498101	104.9982034	102.6376655	107.4417972	79.41550232	104.5576669	83.5386316	260.0539357	185.7877548	215.9684177	154.6178373	173.2644831	144.513556	-	4	24899632	24900373	-	372	protein_coding	PF08458:Plant pleckstrin homology-like region	-
Os02g0520800	128.7672109	137.1946926	133.0865182	128.7186448	127.3925064	117.3290531	222.5147985	248.6729375	219.841369	146.8816245	150.315257	148.8476989	-	2	18980950	18984192	-	1156	protein_coding	PF00355:Rieske [2Fe-2S] domain|PF02921:Ubiquinol cytochrome reductase transmembrane region	-
Os03g0116400	62.82190836	82.43763668	52.95259329	48.20735337	57.40019726	59.798233	306.843801	379.5722338	379.4771557	202.2501315	157.1024523	189.2803398	Rhomboid 7, RHOMBOID 7	3	932241	934775	+	1366	protein_coding	PF01694:Rhomboid family	Rhomboid
Os06g0514100	20.3074539	24.11639218	17.96386339	0.193697935	0.123966276	0.168367173	921.2933786	867.2152527	1018.4177	41.10266363	20.77410291	6.330910884	thionin 7	6	18726431	18727299	-	575	protein_coding	-	-
Os01g0238500	235.9953223	169.4479808	210.788094	225.8892107	220.7601457	248.6604574	22.03420349	90.93629471	44.10910381	143.2406848	100.8921872	201.4594849	-	1	7665423	7668089	+	1518	protein_coding	PF01063:Amino-transferase class IV	-
Os03g0819600	60.3827503	66.33953339	73.21930066	64.19695087	80.62755271	69.7382302	240.243913	176.7029048	948.2217967	200.935982	91.07292908	309.6070917	gold hull and internode 1, chalcone isomerase, chalcone flavonone isomerase	3	34394508	34395638	-	877	protein_coding	PF02431:Chalcone-flavanone isomerase	-
Os03g0223400	299.7704637	276.5815022	404.4660609	196.9853149	243.5092614	197.7841913	21.19055184	29.4547721	163.0732675	30.30581303	16.83856117	43.77055685	GLUTAMINE SYNTHETASE 1;2	3	6457915	6462146	-	1448	protein_coding	PF00120:Glutamine synthetase, catalytic domain|PF03951:Glutamine synthetase, beta-Grasp domain	-
Os04g0227500	131.8703024	154.4830089	141.7208846	103.2124696	128.9558804	151.8235121	210.8567573	227.2901181	165.9915795	165.7417593	132.8027138	186.9189281	-	4	8528512	8533136	+	1088	protein_coding	PF13462:Thioredoxin	-
Os03g0757900	58.04055647	76.20217388	61.13731314	66.72829015	60.11013217	68.85703691	384.9691114	373.4518353	395.0397264	163.9230146	149.8603404	153.2401543	UGD3	3	31315908	31318366	+	1942	protein_coding	PF00984:UDP-glucose/GDP-mannose dehydrogenase family, central domain|PF03720:UDP-glucose/GDP-mannose dehydrogenase family, UDP binding domain|PF03721:UDP-glucose/GDP-mannose dehydrogenase family, NAD binding domain	-
Os01g0914300	32.19680439	76.63107657	54.62703288	27.50534236	41.97057732	35.15586454	355.704877	377.7715774	265.5734824	155.0465198	255.2535758	153.852811	non-specific lipid transfer protein d2, lipid transfer protein d2, type D non-specific lipid transfer protein 2	1	39839621	39840442	+	822	protein_coding	PF14368:Probable lipid transfer	-
Os03g0342900	209.5731695	205.6154099	228.6735555	186.7460361	245.8909761	217.7808241	21.0243709	34.96745753	46.04409795	87.42212912	74.91358185	101.3660705	-	3	12766488	12768878	-	1095	protein_coding	PF05564:Dormancy/auxin associated protein	-
Os05g0227600	73.24964401	55.16735883	67.96973519	91.8227012	82.86476444	106.5439155	354.7918022	246.1950274	617.4112358	204.3737545	104.5384713	222.447037	REPETITIVE PROLINE-RICH PROTEIN 1.2	5	7746542	7748227	-	1686	protein_coding	-	-
Os02g0265400	118.0010993	119.0422608	125.7582438	114.7005815	118.0975126	110.8658436	234.2181862	273.3260326	253.5144293	136.216959	151.5528922	123.8942264	-	2	9458447	9463762	-	1047	protein_coding	PF12850:Calcineurin-like phosphoesterase superfamily domain	-
Os04g0113800	192.2845603	144.3591436	167.6036088	168.3112184	172.9264018	174.8831554	118.0823567	114.1173369	108.5800133	115.2040912	105.0536429	96.59774948	-	4	835516	837306	+	536	protein_coding	-	-
Os06g0116100	201.7829343	162.8422036	183.1838856	197.3530199	192.1268256	189.5220521	141.3412754	100.9524075	144.1919128	91.95999945	86.16505753	110.2586347	-	6	885834	892451	+	2916	protein_coding	-	-
Os01g0856500	122.0868766	137.5860972	130.5964331	98.06002578	100.586611	129.9471592	300.4759281	208.9156091	223.483223	141.5951313	122.0672063	134.0605979	like aux1-1, related to AUX1-1, auxin transporter 1	1	36998338	37004643	+	2712	protein_coding	PF01490:Transmembrane amino acid transporter protein	Aa_trans
Os03g0292800	159.7858117	182.7113719	163.9522	158.5781761	147.0175943	173.0204226	86.06450098	113.8092553	84.59134746	205.9038541	186.706646	207.4998245	-	3	10187429	10190243	-	1109	protein_coding	PF00638:RanBP1 domain	-
Os05g0553700	137.264962	141.1973748	131.8697272	131.8695539	144.4620334	143.8806932	185.9088624	178.3781815	209.7827571	157.7273832	133.019861	154.8936484	-	5	27530255	27533764	+	1250	protein_coding	PF05739:SNARE domain	SNARE
Os09g0551600	114.1370217	118.5898391	112.3781037	83.96315455	79.99268298	100.6720443	178.9770324	177.3584693	128.9885845	151.5002025	149.0047262	106.8324388	-	9	21856873	21858935	+	840	protein_coding	PF00505:HMG (high mobility group) box	HMG_box
Os01g0644600	126.579128	142.2406708	144.9185745	129.3891078	117.3644845	127.6572325	115.834831	93.62610095	203.5401704	239.6916017	144.5712565	234.748609	-	1	25949366	25950192	+	827	protein_coding	-	-
Os01g0723400	114.5434707	121.7241542	118.5183557	136.7225297	117.1762476	122.644357	282.5756781	189.3233853	401.5147754	133.2528338	108.3935437	128.9975141	NADP-MALIC ENZYME 2	1	30166017	30171659	+	2954	protein_coding	PF03949:Malic enzyme, NAD binding domain|PF00390:Malic enzyme, N-terminal domain	Malic_M
Os06g0194000	117.9707653	108.2408715	117.8958502	107.5631665	89.98692216	104.7940931	327.9555741	194.5939318	277.0235564	162.4051483	131.765565	215.8874474	ETHYLENE RESPONSE FACTOR 71	6	4731330	4733911	+	1716	protein_coding	PF00847:AP2 domain	AP2
Os08g0331000	126.7117991	104.1249841	141.7772968	169.1225091	128.8216216	181.8891616	326.0670294	204.1574597	244.4364858	128.990952	87.82644192	104.643739	-	8	14607647	14608222	-	460	protein_coding	-	-
Os09g0515200	123.3946507	144.0306483	118.533344	120.4447965	126.1688571	112.8871002	190.2799077	153.5317995	108.9487931	191.6062985	185.4973916	162.8104089	20S proteasome beta7 subunit	9	20066961	20069477	-	1090	protein_coding	PF00227:Proteasome subunit	Proteasome
Os05g0461300	141.0099192	129.6495498	134.7689197	126.8528648	125.7652117	128.4257589	211.1593758	192.9567415	153.0567925	160.3529407	159.988959	168.4363122	small GTP-binding protein OsRab8A2	5	22649306	22652508	-	1218	protein_coding	PF00071:Ras family	Ras
Os11g0484700	487.097674	373.4332556	336.0079613	374.8595308	299.1952818	108.9458522	10.02392825	24.84286167	49.60476904	3.453980108	5.045182306	6.983996289	non-specific lipid transfer protein d12, lipid transfer protein d12, type D non-specific lipid transfer protein 12	11	17081029	17081391	-	363	protein_coding	PF14368:Probable lipid transfer	-
Os03g0188500	33.25419286	60.21403794	28.32735612	32.53640287	30.82404696	28.20451281	1073.761674	446.2090426	413.9286207	82.42355185	88.95613055	82.67712373	ARABINOGALACTAN PROTEIN 3	3	4634963	4635591	-	629	protein_coding	-	-
Os06g0653900	131.6753631	153.8863787	118.2469796	121.2670539	101.7608688	119.0581253	204.6819751	102.5390247	110.6274808	198.623045	191.4784737	153.86679	-	6	26782832	26784850	-	594	protein_coding	-	-
Os07g0448400	274.9068141	192.2909033	283.5800279	310.7453182	264.7840083	241.2053866	38.61065194	45.6902257	79.85636498	30.07687314	29.28048059	32.0291077	PLASMA MEMBRANE INTRINSIC PROTEIN 2;5	7	15376916	15378289	+	618	protein_coding	PF00230:Major intrinsic protein	-
Os03g0134900	149.4410156	154.863663	160.84933	92.14092768	93.22719536	124.6900412	217.5852627	143.3045829	359.8323912	109.8882972	102.4247658	143.3164832	PHI GLUTATHIONE S-TRANSFERASE 14	3	1938240	1939691	-	1297	protein_coding	PF00043:Glutathione S-transferase, C-terminal domain|PF02798:Glutathione S-transferase, N-terminal domain	GST_C
Os10g0483000	101.7428893	133.627759	121.191638	125.3167912	117.7939594	118.3852592	252.1870729	185.7732798	91.92443838	177.1088916	179.7912078	137.7587042	BTF3a RNA pol B, BTF3a RNA polymerase B	10	18240660	18243388	-	755	protein_coding	PF01849:NAC domain	-
Os03g0180400	135.352169	152.6488934	138.9945113	134.7259787	137.250914	117.0610158	55.93968379	124.6787482	97.03190469	177.5610515	200.8173724	159.9356188	20S proteasome alpha1 subunit	3	4210533	4212985	-	1047	protein_coding	PF10584:Proteasome subunit A N-terminal signature|PF00227:Proteasome subunit	Proteasome
Os03g0297600	95.30945286	107.5619399	98.82081713	66.18012765	75.75716856	72.42264427	388.6789025	202.1551283	463.3678412	131.9798042	100.2958439	133.528797	PYRABACTIN RESISTANCE 1 LIKE/REGULATORY COMPONENTS OF ABA RECEPTOR 4, pyrabactin resistance-like 4	3	10418661	10419833	-	1173	protein_coding	PF10604:Polyketide cyclase / dehydrase and lipid transport	-
Os03g0237000	129.0482982	135.1246038	127.9023291	131.3577145	131.7845154	135.2775188	177.6035002	219.2440086	113.7346213	177.233631	165.5316076	170.8375038	-	3	7223777	7228021	+	2401	protein_coding	PF02990:Endomembrane protein 70	-
Os12g0552700	189.0569032	144.5284025	200.6272045	181.7458916	169.4987375	151.959397	78.24447071	106.8013147	224.4932867	120.4341583	85.96291077	127.9700342	-	12	22459823	22461947	+	1705	protein_coding	-	-
Os09g0411700	186.8780252	179.9084579	201.6555743	168.384391	163.183786	140.2996431	109.1479421	161.4759578	91.02875325	110.7330039	100.4521787	111.3373796	-	9	14610816	14613266	-	886	protein_coding	PF13616:PPIC-type PPIASE domain	-
Os02g0716500	111.8983847	128.1761776	97.63963563	107.5070124	114.7626688	119.2417084	133.7037196	131.617745	116.2961162	222.2956029	245.1617632	189.5773246	fatty acid desaturase 2, microsomal delta-12 fatty acid desaturase, microsomal Delta12-fatty acid desaturase 2-1	2	29725329	29730352	-	1871	protein_coding	PF00487:Fatty acid desaturase|PF11960:Domain of unknown function (DUF3474)	-
Os11g0638900	190.368783	161.9380189	166.9200061	187.0193912	177.6955172	186.7423843	192.6248815	181.3721219	163.474932	121.200162	125.029323	149.5413385	-	11	25245804	25247638	-	1080	protein_coding	-	-
Os06g0174400	271.3728788	213.8136223	223.9629769	241.7024334	204.5179168	215.2785763	64.70175262	48.16911402	107.0003689	97.62961242	81.61439779	113.0037588	VESICLE-ASSOCIATED MEMBRANE PROTEIN 7111	6	3773690	3776480	-	1055	protein_coding	PF00957:Synaptobrevin|PF13774:Regulated-SNARE-like domain	-
Os05g0498400	138.230939	130.006756	153.0574258	141.5624158	132.2989667	113.3233022	124.3009054	181.3648117	210.2824726	120.2948295	109.6110921	135.195414	protein translation factor SUI1	5	24537805	24539858	+	1498	protein_coding	PF01253:Translation initiation factor SUI1	SUI1
Os01g0110200	57.80193118	63.45584467	65.99224815	63.6969168	55.08937757	70.78689694	523.4037658	332.5915255	415.1333912	239.5782086	152.0015071	229.6951087	ARABINOGALACTAN PROTEIN 12	1	543425	544510	-	970	protein_coding	-	-
Os03g0123100	170.503921	153.5314881	182.8401019	171.5820282	167.3397145	156.3796021	148.3035857	153.3037909	128.3458722	107.1802629	99.8819314	95.2188954	SUMO-conjugating enzyme 2, Ubiquitin-conjugating enzyme 2	3	1318268	1321639	+	980	protein_coding	PF00179:Ubiquitin-conjugating enzyme	UQ_con
Os04g0648900	135.6592897	144.5077971	150.9709939	138.1432945	132.7833559	133.4638959	261.1526031	168.1855702	487.602556	73.80878319	58.98819343	84.77386493	ETHYLENE RESPONSE FACTOR 8	4	33030613	33031827	-	1215	protein_coding	PF00847:AP2 domain	AP2
Os02g0133800	102.2987718	101.5740523	106.3317865	99.80474747	92.74854699	76.26794755	331.9904973	266.871678	224.8599553	164.4878726	164.5639194	137.8791073	C2 subunit of the 20S proteasome, 20S proteasome C2 subunit, 20S proteasome alpha6 subunit	2	1784613	1788028	+	1078	protein_coding	PF00227:Proteasome subunit|PF10584:Proteasome subunit A N-terminal signature	Proteasome
Os04g0612600	95.51408636	99.78821894	83.6109224	95.51972495	95.80419147	84.99161369	247.8060917	228.3433372	239.9799483	183.9654307	180.1212642	184.284943	COPE1	4	31064070	31068874	-	1245	protein_coding	PF04733:Coatomer epsilon subunit	-
Os10g0493300	205.2120834	165.0353429	201.7055949	173.7937631	141.7860841	174.5597389	122.8750667	136.787106	91.05240725	118.2632326	99.16434818	121.4621969	-	10	18723961	18725462	-	1502	protein_coding	-	-
Os07g0605400	144.8219868	169.7656365	173.8630183	212.2074207	186.3069524	194.7208149	129.577319	77.1679766	61.80334661	135.1163948	118.4488324	132.9603536	-	7	24809650	24810354	+	705	protein_coding	-	-
Os02g0508100	60.08892508	76.6894201	74.78193598	82.18158872	75.62482479	86.10952163	662.4100364	368.1404603	285.5928082	151.9875294	147.6870631	149.5961381	-	2	18145538	18146073	-	536	protein_coding	-	-
Os03g0843300	168.0193879	141.2248171	154.1871056	167.7327265	149.6287975	133.8809841	69.08414243	88.00237576	88.88880658	186.1543303	200.0078941	191.3034774	LATE EMBRYOGENESIS ABUNDANT PROTEIN 7	3	35441296	35443615	-	1375	protein_coding	PF03168:Late embryogenesis abundant protein	-
Os07g0674700	84.51060933	108.360529	100.2709071	79.62947188	100.1342825	83.21309551	333.1423537	237.8600031	201.0937477	132.8003481	152.4155402	100.6848391	-	7	28537617	28540104	+	849	protein_coding	-	-
Os01g0338000	146.2785017	158.0877515	140.7642415	155.3085815	141.0208475	134.5666785	61.78076842	137.8918427	74.68943534	186.5197541	179.0466111	174.0224062	ARF-like protein 1e	1	13286103	13288444	+	1234	protein_coding	PF00025:ADP-ribosylation factor family	Arf
Os02g0191800	194.9393264	199.7156462	244.6964411	177.2652079	218.6611122	201.765952	104.3019559	74.49880893	87.45310383	72.69446931	59.78313708	76.86112607	-	2	5079077	5079712	-	636	protein_coding	-	-
Os06g0591600	246.2350788	207.7312101	278.383838	247.485278	206.7164742	206.2341885	83.89786601	113.7000804	80.55626791	61.18861636	53.76481953	58.0003709	-	6	23241327	23243257	-	877	protein_coding	PF01152:Bacterial-like globin	-
Os09g0274900	61.74515636	119.9545816	98.52637786	94.19793201	93.6313079	107.8869735	438.2908718	180.5345737	662.6132183	143.1769885	51.88892786	156.8931547	-	9	5598755	5599840	+	590	protein_coding	-	-
Os03g0808300	115.2319552	107.959104	111.978954	100.0717069	101.9724752	112.1683187	379.6724506	173.8922759	477.0684097	108.0813773	100.3219228	118.2888794	REMORIN 4.2	3	33791008	33792733	-	1234	protein_coding	PF03763:Remorin, C-terminal region	-
Os10g0155100	92.97424792	167.0860337	113.1107293	68.95093434	117.2622268	139.1659914	189.7260521	176.6097573	207.4723431	191.0159838	160.9223959	121.3409497	-	10	3462828	3464263	+	1436	protein_coding	-	-
Os08g0189300	306.5544008	280.3575831	269.861674	212.6813625	294.3817296	344.3136969	45.09569659	40.43537961	167.7353448	19.72655839	16.43733904	37.96198138	GERMIN-LIKE PROTEIN 8-4	8	5228827	5229949	+	893	protein_coding	PF00190:Cupin	-
Os01g0834500	141.7176611	181.4991365	118.1107986	130.6099728	124.5581719	117.8387081	156.8108405	190.0387325	98.80126838	148.5419517	168.0678057	114.2589272	-	1	35760071	35761608	-	747	protein_coding	PF00164:Ribosomal protein S12/S23	Ribosomal_S12
Os12g0561000	161.462496	165.2170154	170.4960055	132.3884626	137.7312188	129.1534286	177.7817317	171.8243708	166.1563199	121.724067	115.9857517	106.2472911	cytochrome c oxidase subunit 5c	12	22969436	22972239	-	2804	protein_coding	-	-
Os08g0564750	127.4790351	113.9934715	117.7372943	97.99082252	98.17349541	91.75455966	285.7892873	195.2146833	442.8922172	123.3449225	94.47814495	134.2291613	-	8	28293729	28294610	+	493	protein_coding	-	-
Os06g0547400	220.3973252	326.515111	205.1370059	182.7267625	193.4759376	211.2701102	54.64172547	34.84141352	157.0344713	31.99788759	10.65714082	47.35103116	class III peroxidase 86, peroxidase FLXPER4, PER4	6	20705378	20706934	-	1344	protein_coding	PF00141:Peroxidase	-
Os01g0895600	169.5286194	184.5389226	169.0479082	168.751042	158.2192309	168.645739	66.7762215	136.8285767	109.3435798	114.128375	110.7324625	107.0046819	-	1	38930465	38934752	-	1783	protein_coding	-	-
Os05g0454500	186.5224449	219.4796804	197.3332664	200.8815992	250.2930146	212.5019915	15.3519857	4.644882241	28.22740463	9.57665568	3.820293201	10.59938865	-	5	22303574	22306360	-	923	protein_coding	-	-
Os08g0521000	307.7773464	186.3643727	272.3014801	285.3611607	240.832148	226.2223253	3.268210905	16.15215687	19.43064144	50.63804185	28.79339358	31.5265577	-	8	25909390	25910662	+	1199	protein_coding	PF04654:Protein of unknown function, DUF599	-
Os12g0530000	78.19796084	137.2947271	101.1537549	81.25543971	133.6431786	113.1950447	152.8469469	147.0922496	141.904315	166.1362117	187.3831703	106.9182282	-	12	20888278	20889121	-	746	protein_coding	PF00125:Core histone H2A/H2B/H3/H4|PF16211:C-terminus of histone H2A	Histone
Os08g0395700	143.9234175	175.6483993	133.8973151	155.0286413	154.2284136	103.4907451	88.25844965	158.3534275	92.04453648	73.27284542	133.9872813	72.88003274	-	8	18770027	18771421	-	1395	protein_coding	-	-
Os07g0154300	94.64018247	89.03368408	109.0601998	81.28751445	95.85591276	108.9332721	361.6961382	259.2824807	364.0733531	131.9925464	114.3541505	129.5080241	-	7	2882267	2882849	+	583	protein_coding	-	-
Os03g0647800	71.58189569	113.0019901	83.5218782	69.72176991	69.65145845	94.39731193	339.5612561	266.5447069	278.1656013	151.75606	166.9512722	137.4190609	-	3	25093039	25096872	-	1123	protein_coding	-	-
Os06g0178900	70.45588926	94.11749414	71.69926666	62.5932435	64.35561156	78.1772813	387.1739119	318.9961592	268.6145952	169.4889674	163.1275429	141.5601344	vacuolar H+-pyrophosphatase 2, V-PPase 2, class II V-PPase	6	3919532	3924302	+	2738	protein_coding	PF03030:Inorganic H+ pyrophosphatase	-
Os03g0182700	87.02775413	110.3260357	85.74704908	82.43874081	93.44769441	71.75058195	295.549398	266.5355965	220.6419705	136.8485777	155.7848259	104.5121699	EUKARYOTIC INITIATION FACTOR 3K	3	4339485	4342714	-	1044	protein_coding	PF10075:CSN8/PSMD8/EIF3K family	-
Os01g0896400	41.97314699	52.54350129	53.82913836	33.88213717	45.60663474	43.69696665	558.7573228	481.3809739	573.7452094	87.08202896	108.930925	52.15695827	-	1	38959429	38960235	-	807	protein_coding	-	-
Os01g0254200	98.57537732	111.9416209	85.86431	106.6325065	93.63279944	87.95469938	232.3679364	272.9479329	214.859825	153.4737683	160.4829821	143.6367278	-	1	8444463	8447053	-	675	protein_coding	-	-
Os07g0642300	183.2788451	166.6669844	216.4933872	168.2805034	175.9798228	174.6232013	77.57556842	157.8097262	96.58847402	116.7798217	124.55034	123.8950955	-	7	26731041	26733282	+	893	protein_coding	PF04051:Transport protein particle (TRAPP) component	TRAPP_Bet3
Os10g0479001	144.0642428	115.5095835	149.4926438	167.6895397	150.1741802	140.0797699	310.8163258	104.4653138	243.9887241	93.01110249	61.36281739	94.38975142	-	10	17971731	17973666	-	490	protein_coding	-	-
Os03g0249700	138.3508578	137.5310669	152.253572	150.0761528	155.8877332	145.3491233	172.2565341	96.21434578	250.8889938	145.5756934	91.16434387	138.5022078	-	3	7907082	7907812	-	731	protein_coding	-	-
Os01g0814900	129.4008966	137.2486698	143.8923603	108.6689435	100.7132077	88.75628586	243.1137849	184.7942374	155.4889843	136.3811554	135.504888	124.0745481	cytochrome b5 reductase	1	34652114	34655453	-	1265	protein_coding	PF00970:Oxidoreductase FAD-binding domain|PF00175:Oxidoreductase NAD-binding domain	FAD_binding_6
Os05g0160000	132.1513566	134.1175044	137.3963739	113.4702776	96.29643194	115.8978706	243.8448667	153.0937626	182.1798998	132.5148954	136.7272873	124.064208	-	5	3529747	3530238	+	492	protein_coding	-	-
Os08g0154700	137.1975177	136.0627296	143.0508676	124.8778129	135.9506679	136.4051813	135.4995565	181.0337188	88.42634982	134.1998943	150.9690266	100.7627446	-	8	3146548	3149925	+	629	protein_coding	-	-
Os03g0737000	228.6279624	209.8927343	212.5436637	184.8784584	182.2303614	196.1378964	31.50274064	32.57836975	86.05182764	130.8451362	103.3243365	158.044774	cystathionine b-synthase domain containing protein OsCBSX4, CBS domain containing protein OsCBSX4	3	30206423	30210436	-	3223	protein_coding	PF00571:CBS domain	CBS
Os03g0738600	57.29312686	56.02925145	66.99113559	75.41778311	103.1584072	55.28520484	601.670316	320.2426683	400.5856414	131.7084215	113.5864877	93.96504387	LIPOXYGENASE L2	3	30315456	30318959	+	2927	protein_coding	PF01477:PLAT/LH2 domain|PF00305:Lipoxygenase	Lipoxygenase
Os02g0823600	143.6903837	159.4864314	150.8046879	144.2228859	153.8775172	125.9365051	119.4314458	108.5587842	206.1011204	135.8986036	122.8192391	140.4766659	sucrose repressed 3	2	35373539	35375819	-	590	protein_coding	-	-
Os03g0832300	125.5659409	151.5669246	131.1707094	119.2736094	129.6737387	123.6677193	190.7425203	177.9860287	129.6766648	118.3222997	142.4263288	98.03003293	-	3	34957024	34959386	-	684	protein_coding	-	-
Os05g0443500	171.8226028	153.2378869	180.2502404	180.340425	159.3854327	150.7239064	71.91265281	85.86846003	147.0926069	115.0563173	108.662209	106.8493527	ferredoxin, Ferredoxin B1, ferredoxin 4	5	21705751	21707086	-	1336	protein_coding	PF00111:2Fe-2S iron-sulfur cluster binding domain	Fer2
Os06g0233400	201.7253159	197.8134443	198.8646642	198.1368456	197.8396431	201.813642	71.64505594	63.2680015	97.07035102	112.6865427	106.4245165	113.6338653	-	6	6928598	6932490	-	1173	protein_coding	PF14555:UBA-like domain|PF03556:Cullin binding	-
Os02g0634900	162.0657784	168.9458261	156.7838555	137.2615106	134.0600793	128.3841997	179.0157537	142.7465838	77.52672391	129.5377923	136.5618428	126.7758655	OsTT1-like, TT1 paralog PAB2, 20S proteasome alpha2 subunit	2	25454258	25458461	+	995	protein_coding	PF00227:Proteasome subunit|PF10584:Proteasome subunit A N-terminal signature	Proteasome
Os07g0604800	86.84869786	94.06464511	76.51275148	79.11913592	66.82240422	79.29980167	194.1836055	150.094424	151.772652	238.1051635	241.9099328	242.8327606	UDP-ARABINOPYRANOSE MUTASE 3	7	24773276	24776519	+	1407	protein_coding	PF03214:Reversibly glycosylated polypeptide	-
Os01g0231800	206.5418643	176.2844696	201.2976104	213.6517363	191.3136334	172.1758957	68.74369299	40.20985722	78.34117239	124.8280404	98.15054954	131.8455633	-	1	7282051	7285991	+	1080	protein_coding	PF10469:AKAP7 2'5' RNA ligase-like domain	-
Os06g0155300	131.622651	138.9583866	142.3421435	114.2727862	134.3223852	136.2699001	117.3972326	109.1373026	266.598246	140.4599507	100.5700827	145.7478027	-	6	2855669	2859559	+	1615	protein_coding	-	-
Os01g0273000	103.3461537	118.5898391	108.5036698	96.54507896	107.7937367	110.1967442	114.8156793	149.4193406	178.2959624	158.8992975	158.7065595	133.6580106	DSS1/SEM1, DSS1, SEM1	1	9441654	9444212	-	490	protein_coding	-	-
Os01g0896800	104.2011781	141.3251227	112.5330593	117.1324303	113.5188035	112.6551108	99.82449163	185.885721	72.90950039	145.1275171	153.8481931	123.9039036	RIBOSOMAL PROTEIN L5	1	38973653	38976375	+	1219	protein_coding	PF14204:Ribosomal L18 C-terminal region|PF00861:Ribosomal L18p/L5e family	-
Os02g0120800	123.7637755	156.380886	121.1852909	102.3284463	118.3527086	131.8045236	184.8144596	206.3341947	151.7749044	169.9763712	143.4909899	177.7072844	RAC/ROP-TYPE GTPASE 6	2	1080513	1084282	-	1431	protein_coding	-	-
Os06g0335500	156.5794438	162.7111578	162.191406	155.9312119	152.5468484	178.868629	50.37850743	95.37298821	83.43778757	154.9022576	133.5152891	187.2018235	IAA21	6	13345347	13349055	+	1273	protein_coding	PF02309:AUX/IAA family	-
Os02g0597900	89.62627379	90.10291481	73.38738418	77.10141528	96.44190451	86.93971989	290.2146046	239.8238728	311.3332351	119.9884684	156.3497723	122.50307	-	2	23241660	23242066	-	407	protein_coding	-	-
Os08g0480100	155.0413349	133.982156	151.5730408	165.9655174	138.1781682	143.8772793	230.6674494	169.8267762	207.368222	104.56358	100.354926	119.1895725	-	8	23717763	23722249	-	2331	protein_coding	PF02881:SRP54-type protein, helical bundle domain|PF04086:Signal recognition particle, alpha subunit, N-terminal|PF00448:SRP54-type protein, GTPase domain	-
Os08g0516600	126.4683125	143.740178	119.5078977	112.0062689	144.3889251	130.9797566	222.7871915	165.8967272	231.7079746	103.6082677	88.52741221	114.1262296	-	8	25628754	25629637	-	884	protein_coding	-	-
Os01g0736900	179.8121835	152.8811651	172.3920708	177.516513	163.7731204	154.7223107	58.61176394	53.00970648	68.03407582	144.8398123	134.5865567	134.8213172	-	1	30738700	30740720	+	1324	protein_coding	PF02453:Reticulon	-
Os02g0261100	121.6235084	94.20307027	130.200602	117.1979078	118.964427	94.14781981	197.7002685	145.1410035	264.8064256	140.2973938	123.5497396	156.7449376	UBIQUITIN CONJUGATING ENZYME 5B	2	9116165	9119456	+	727	protein_coding	PF00179:Ubiquitin-conjugating enzyme	UQ_con
Os01g0603300	198.5946055	222.6546131	254.9161827	200.9672984	239.8360303	217.1748546	28.80759532	44.03290493	12.86937945	33.47101576	29.5188907	31.76027966	-	1	23760347	23762387	+	1489	protein_coding	PF00249:Myb-like DNA-binding domain	Myb_DNA-binding
Os05g0187000	94.84549721	112.385633	96.4579725	108.9976726	89.05101158	90.32461697	266.2438844	180.8321499	246.7301021	154.8604565	151.3919846	123.5038439	20S proteasome beta2 subunit, proteasome component PUP1	5	5333747	5336857	+	1194	protein_coding	PF00227:Proteasome subunit	Proteasome
Os02g0325100	114.4439127	110.2488129	109.8908807	115.0262175	109.6114745	104.1300706	215.4413407	202.8059795	226.8037293	139.0890444	139.0486293	131.0854582	19S REGULATORY PARTICLE ATPASE SUBUNIT 3	2	13059150	13063759	+	1541	protein_coding	PF00004:ATPase family associated with various cellular activities (AAA)	AAA
Os06g0602800	184.2622749	157.3233748	178.8813528	157.9035346	164.1634035	162.353781	102.2707591	153.658378	111.5428777	84.01238418	87.72830394	85.94019787	-	6	23844798	23847039	+	1079	protein_coding	PF02485:Core-2/I-Branching enzyme	-
Os01g0257100	77.6837044	58.66791927	86.99034788	75.39257615	57.93913434	86.30340474	401.0129239	199.7703261	1056.308524	143.7962898	71.32246846	184.2902701	RAPID ALKALIZATION FACTOR 5	1	8577244	8577934	-	691	protein_coding	PF05498:Rapid ALkalinization Factor (RALF)	-
Os03g0367150	135.3198207	94.25723936	156.8879255	124.6736446	155.5074816	154.8745273	64.08743291	62.84188651	302.388882	175.5614084	102.1095519	259.4986816	-	3	14386783	14387406	-	624	protein_coding	PF00067:Cytochrome P450	p450
Os06g0662000	142.260672	129.6515589	150.2840441	143.3976041	128.6009424	131.0591585	166.8139475	175.0951365	147.8366839	119.4709768	112.6817935	119.0913165	PREMATURE LEAF SENESCENCE 1	6	27286319	27292847	-	2313	protein_coding	PF02874:ATP synthase alpha/beta family, beta-barrel domain|PF16886:ATPsynthase alpha/beta subunit N-term extension|PF00006:ATP synthase alpha/beta family, nucleotide-binding domain|PF00306:ATP synthase alpha/beta chain, C terminal domain	ATP-synt_ab
Os05g0157200	143.4528075	142.9523771	144.8978647	134.5737536	129.7813391	111.9106773	120.0529224	114.8618354	177.1003223	99.38617152	86.28389812	97.42388622	-	5	3345130	3347246	-	779	protein_coding	PF00582:Universal stress protein family	Usp
Os10g0417600	52.31763359	56.06573654	56.53642698	86.4392261	68.00797688	47.82713099	489.1629704	297.4838554	792.1531506	159.641983	102.4608187	169.2988952	GDP-D-mannose-3', 5'-epimerase 1, GDP-D-mannose epimerase 1	10	14640044	14643338	+	1590	protein_coding	PF01370:NAD dependent epimerase/dehydratase family	Epimerase
Os01g0212400	55.91123587	67.57720043	59.35698061	39.68676216	51.76245975	57.88558333	378.9605736	316.9650714	325.9782204	131.1616917	150.812049	115.591037	EF-hand containing H+/cation exchanger 1, EF-hand containing CAX 1, Na+/Ca2+ Exchanger 1, Sodium/Calcium exchanger 1, Na+/Ca2+ exchanger-like protein 1	1	6134203	6139136	+	2022	protein_coding	PF01699:Sodium/calcium exchanger protein	Na_Ca_ex
Os10g0462900	73.04077978	100.9967051	65.3341683	75.88149908	81.13346336	79.21414829	199.411931	207.5290147	117.6777492	205.9271654	242.2224287	150.2268938	-	10	17048051	17053406	+	2180	protein_coding	PF00118:TCP-1/cpn60 chaperonin family	-
Os07g0496000	138.4229903	145.6687508	133.6371717	134.4534843	136.32654	131.6437671	63.67700421	128.528088	94.64766306	165.5761385	155.3465548	152.4234626	small GTP-binding protein OsRab6A1	7	18578895	18582768	-	1250	protein_coding	PF00071:Ras family	Ras
Os03g0168900	127.4739112	128.5087937	120.8210653	113.6579212	117.4669817	112.676984	157.5758713	208.9100256	239.844202	116.8654694	132.5238774	96.61955739	-	3	3711147	3713253	+	659	protein_coding	PF01783:Ribosomal L32p protein family	-
Os10g0440500	143.5751746	110.5803828	161.6061425	175.2244298	125.5198378	105.7705087	152.0916045	104.32086	234.1894846	163.170593	124.5855921	165.7708212	-	10	15827417	15827923	+	389	protein_coding	-	-
Os03g0709000	161.5320341	166.7378552	163.3538981	128.2451329	147.4877387	147.7781041	124.3827272	133.7064137	244.8212207	136.922243	97.88411565	117.5844366	-	3	28594360	28596338	-	926	protein_coding	PF01124:MAPEG family	-
Os05g0176100	117.3980087	116.2829309	113.3341452	112.0047502	101.738032	128.3386765	109.2603631	133.6168028	190.4312726	215.6838941	183.8881492	241.1883098	CELLULOSE SYNTHASE A1	5	4565244	4571358	-	3899	protein_coding	PF14569:Zinc-binding RING-finger|PF03552:Cellulose synthase	-
Os02g0510100	131.2863096	136.6848053	135.9565698	112.1756639	123.4621068	117.3468175	173.0953845	204.0104803	172.594943	123.0298625	151.4505865	99.06247368	CYCLOPHILIN 7	2	18231489	18235780	-	627	protein_coding	PF01423:LSM domain	LSM
Os07g0583000	152.2582616	167.8278198	179.4362738	153.089292	130.5450841	123.3695198	189.4258671	219.0728632	207.9634713	75.96943557	93.11413641	78.1547324	-	7	23601302	23604108	-	524	protein_coding	PF06624:Ribosome associated membrane protein RAMP4	-
Os09g0491756	109.4175966	86.22020348	95.81309304	92.07108491	108.9167699	100.4254065	111.9828928	174.4703994	71.01835171	197.0547461	227.6951016	183.2054442	ZINC FINGER CCCH DOMAIN-CONTAINING PROTEIN 60	9	18985507	18987182	+	1500	protein_coding	PF00642:Zinc finger C-x8-C-x5-C-x3-H type (and similar)|PF13893:RNA recognition motif. (a.k.a. RRM, RBD, or RNP domain)	zf-CCCH
Os10g0554800	60.85680303	130.6804438	81.30675357	54.46997778	91.35798002	60.6279667	98.27076131	192.9713824	66.69085616	165.1482811	216.0096687	140.248047	hybrid proline- or glycine-rich protein 21	10	21786115	21787034	+	800	protein_coding	-	-
Os06g0116600	91.31237336	113.8266375	93.52112714	102.3006676	102.5994679	106.2461069	276.7058094	228.4027863	204.1012643	132.3677083	132.1813417	94.15962342	-	6	922217	925181	+	767	protein_coding	-	-
Os01g0185300	113.741415	128.0358032	113.419114	115.9180064	110.8710094	119.2374154	70.43566758	90.28717197	101.9190248	221.6164862	172.854584	220.9717619	ACYLTRANSFERASE 9	1	4528237	4532862	+	1594	protein_coding	PF02458:Transferase family	-
Os02g0529700	53.86848355	84.33636285	54.30121393	64.74787116	69.36560717	67.33430448	310.447589	289.7683968	142.7383399	159.8120509	182.0793819	108.3738216	-	2	19455171	19458350	-	670	protein_coding	PF00428:60s Acidic ribosomal protein	-
Os05g0375400	179.0404443	177.1458812	154.0981116	165.1041067	194.5819978	205.7160997	96.98366771	38.15626809	507.5984416	39.70350134	21.83341525	76.36555597	(1,3;1,4)-b-glucanase, (1,3;1,4)-beta-glucanase, pathogenesis-related gene 2, endo-(1,3;1,4)-beta-glucanase 1	5	18106229	18110985	-	1605	protein_coding	PF00332:Glycosyl hydrolases family 17	Glyco_hydro_17
Os01g0232800	142.727513	130.7821543	137.5315569	135.8704776	133.7448942	143.126512	102.0030682	157.2787167	120.6181655	119.5548208	132.4388947	140.7342286	-	1	7352223	7357332	-	1679	protein_coding	-	-
Os08g0567000	150.5964619	161.8428263	148.1874164	148.80992	150.3575338	147.8796229	82.0699713	103.0083503	77.83494454	146.3168712	158.8630899	137.0138845	-	8	28393985	28399050	+	1536	protein_coding	-	-
Os02g0586400	146.9704916	132.5971105	147.6230823	130.3153025	136.2037575	119.8800816	144.8035627	203.3069574	221.3415442	127.4973745	95.49783199	131.9423548	small GTP-binding protein OsRab2A2	2	22599446	22602113	+	1110	protein_coding	PF00071:Ras family	Ras
Os06g0503400	191.6573992	155.3487146	203.1994408	208.0773864	181.9542237	191.3624779	36.20856443	64.88761007	77.98058224	133.174668	101.3469772	135.8522758	-	6	17836976	17840764	+	1146	protein_coding	PF02453:Reticulon	-
Os01g0936600	226.0557801	194.6352548	215.092349	175.4293099	164.4377878	172.6509935	21.31358254	52.22557586	77.79053968	135.0139927	87.55354474	136.4288968	-	1	41110258	41110976	-	719	protein_coding	-	-
Os03g0597600	200.7484931	170.9434793	209.5237563	185.8774009	209.9985579	191.4201425	91.96341925	86.93268929	91.58053542	70.37411724	74.63404815	83.65203643	ASPARAGINASE 1	3	22255220	22259151	-	1187	protein_coding	PF01112:Asparaginase	Asparaginase_2
Os01g0179700	103.2925086	108.563205	100.8512293	88.37081077	76.54939559	95.08235439	269.7160298	217.3400882	193.673659	139.2474106	155.118042	129.7672215	small GTP-binding protein OsRab1C1, GTP-binding protein OsRab1	1	4160736	4164317	-	938	protein_coding	PF00071:Ras family	Ras
Os07g0181500	172.9421142	143.2644111	174.0170311	176.6880685	201.3275087	179.8891354	53.81930932	42.36944376	107.0283635	130.4857417	100.4164882	143.4794196	-	7	4305620	4307513	+	1817	protein_coding	-	-
Os04g0208200	172.3358839	94.63046169	147.8706906	113.0506779	98.49812383	82.20320981	57.87071203	66.45458694	117.274245	209.8035213	101.5652571	189.7303038	senescence-associated gene 12	4	7250381	7251823	+	1347	protein_coding	PF08246:Cathepsin propeptide inhibitor domain (I29)|PF00112:Papain family cysteine protease	Peptidase_C1
Os07g0181800	183.0706603	168.0703641	176.9140996	160.8488976	150.40961	126.8912024	184.3301143	92.98243983	135.7288013	96.11481093	96.68030347	91.57551417	-	7	4318811	4320328	-	663	protein_coding	-	-
Os04g0619800	106.5021631	124.1899504	101.1045132	92.56006484	123.9932677	123.2559685	94.24150084	114.7392249	72.28803015	178.0924651	202.7676065	176.06134	-	4	31492252	31493474	+	842	protein_coding	-	-
Os08g0564500	98.62991153	102.1023356	95.72050752	79.50156076	97.57101609	86.94476611	266.451197	184.5482551	243.090575	130.6992395	131.6232897	83.98718128	-	8	28272340	28274465	-	601	protein_coding	PF12171:Zinc-finger double-stranded RNA-binding	-
Os09g0394900	145.7944029	135.1401317	156.2380954	154.9872606	146.8629488	146.5778601	119.7872495	96.75359304	215.1439484	105.6500801	82.52950824	120.2941004	ANNEXIN 9	9	13706541	13711508	+	1298	protein_coding	PF00191:Annexin	-
Os05g0405000	177.7401232	187.5988274	192.1557699	222.3438891	128.1541918	108.455722	64.92262987	84.51374562	87.73570392	60.54874727	105.038243	88.88026102	FLOURY ENDOSPERM 4	5	19718538	19737605	-	3338	protein_coding	PF02896:PEP-utilising enzyme, TIM barrel domain|PF00391:PEP-utilising enzyme, mobile domain|PF01326:Pyruvate phosphate dikinase, PEP/pyruvate binding domain	-
Os08g0198700	132.9914844	136.0280666	141.0372689	135.4410004	149.5708061	144.0769436	119.08788	121.7031301	67.15270419	88.84664181	112.7068529	100.2758928	GLYCOLATE OXIDASE 6	8	5691120	5697423	+	1444	protein_coding	-	-
Os04g0615200	233.4645296	171.8481205	226.9512454	240.1894081	209.557199	203.8588351	50.76035735	20.05471888	21.42853739	99.89250207	75.86401255	97.02778854	-	4	31219893	31220898	-	610	protein_coding	-	-
Os01g0610100	147.168449	150.0478658	156.8455638	140.546299	139.8134386	131.0572365	99.48788129	98.05408517	72.63189453	149.2308217	140.6297642	140.2437828	-	1	24126625	24129621	+	1029	protein_coding	PF00137:ATP synthase subunit C	-
Os09g0442300	139.4862331	149.4609558	135.1476077	149.4461469	140.0795248	157.611642	98.4785872	165.6174769	107.9756719	123.6263619	122.7098467	140.8731277	-	9	16439142	16443578	+	1484	protein_coding	PF00112:Papain family cysteine protease|PF08246:Cathepsin propeptide inhibitor domain (I29)	Peptidase_C1
Os01g0195400	66.54689019	83.61318718	69.06658045	60.18820922	70.56060245	89.60858743	286.7495925	285.5049431	350.9517781	233.1746545	148.5867009	226.2038798	-	1	5131629	5132915	-	1287	protein_coding	PF03168:Late embryogenesis abundant protein	-
Os03g0788200	84.08373346	83.16732607	92.25541938	90.14417615	98.33499888	92.24186786	246.7176871	283.1876293	352.8647955	106.9793923	98.12949556	102.6847133	-	3	32739765	32742267	+	678	protein_coding	PF02221:ML domain	-
Os12g0236400	200.0234912	166.8252653	218.6410922	171.726854	128.4473455	120.7422186	108.6604786	111.6371549	159.0016483	102.0394254	94.14879486	89.48053646	ADENYLATE KINASE A	12	7476475	7480266	+	1069	protein_coding	PF05191:Adenylate kinase, active site lid|PF00406:Adenylate kinase	ADK
Os10g0467600	167.8433779	153.6736073	151.6034073	153.2153198	124.0506508	139.6158337	148.9985479	113.701669	110.057371	137.851782	158.3102276	123.78156	cap-binding protein p28	10	17258200	17261223	+	955	protein_coding	PF01652:Eukaryotic initiation factor 4E	-
Os03g0110300	86.0966092	88.85046729	103.8269218	85.27081746	80.43319395	76.90951003	369.535137	227.859638	775.9031597	69.10324251	55.58771405	69.21990292	-	3	598920	599960	+	1041	protein_coding	-	-
Os12g0502000	153.883474	129.263802	127.2326108	132.5638713	121.74989	123.402176	116.885561	145.4667151	185.8026701	136.6674574	107.5299244	134.9033292	-	12	19121770	19124386	-	983	protein_coding	-	-
Os03g0111200	56.79224937	91.83954865	51.81865056	41.56356566	55.5633842	69.36878584	218.611644	204.0085364	140.0658912	311.1381127	199.3206719	278.6509262	REMORIN 1.3	3	647000	649463	-	1031	protein_coding	PF03763:Remorin, C-terminal region|PF03766:Remorin, N-terminal region	-
Os01g0721900	58.91202401	88.44068917	64.83849388	82.39009063	82.85798526	73.67633432	388.8403108	260.2968674	183.1200761	130.3471235	143.1782893	108.3549478	-	1	30095422	30098794	-	1609	protein_coding	PF04774:Hyaluronan / mRNA binding family|PF09598:Stm1	-
Os03g0795500	143.37617	129.7812683	129.0000895	128.0926947	124.2482687	129.3261899	177.2464278	191.3881442	123.1093771	104.5481418	117.9936663	97.47833865	-	3	33096176	33099400	+	1121	protein_coding	-	-
Os09g0509200	125.2990527	112.6095032	122.7116793	115.7911505	109.9857428	105.8919168	219.4994863	198.4289771	202.4340274	116.0793518	132.9813784	113.1717761	-	9	19752711	19758951	+	1911	protein_coding	PF02780:Transketolase, C-terminal domain|PF02779:Transketolase, pyrimidine binding domain	-
Os08g0500700	82.23866394	84.95501617	90.3359985	61.86589508	64.33229752	70.51579521	175.6374618	184.8999684	255.5422888	241.7420751	207.4317148	184.156411	HEAT SHOCK PROTEIN 82A	8	24719203	24723184	-	3146	protein_coding	-	-
Os12g0541700	37.78869031	54.42278456	46.18913593	35.63545335	36.66011234	37.82865009	367.4258393	281.5794467	381.1118491	149.0366425	143.0406018	147.5835624	RAPID ALKALIZATION FACTOR 37	12	21691749	21692645	+	897	protein_coding	PF05498:Rapid ALkalinization Factor (RALF)	-
Os12g0162100	222.5489789	166.3813991	224.3933104	200.5148513	223.8315806	171.8486331	35.13724962	41.21115063	78.63589323	46.9597555	49.19847697	57.04835383	WITH NO LYSINE KINASE 9	12	3128685	3131709	-	1634	protein_coding	PF00069:Protein kinase domain	Pkinase
Os11g0139700	184.4602471	207.1871541	208.7697133	146.9503598	230.5798757	221.9057315	31.69882387	24.10203911	19.99002407	24.49577251	29.37382716	35.91961016	-	11	1835867	1837930	-	2064	protein_coding	-	-
Os05g0414501	128.6767687	136.1588767	137.3112916	129.8106804	155.2319563	130.4690975	71.12383955	109.2154707	49.03343847	105.8194124	115.5271837	102.0582368	-	5	20277236	20278478	-	1157	protein_coding	PF05699:hAT family C-terminal dimerisation region	hATC
Os08g0195400	231.1966943	206.7972623	235.212841	193.2398091	187.7218768	214.6753531	49.48555385	40.7243465	80.50865341	108.9824614	88.08773808	99.70570018	-	8	5563255	5564422	-	1168	protein_coding	PF12620:Protein of unknown function (DUF3778)	-
Os03g0744600	93.58990486	98.3908378	103.0595744	96.95257824	90.33158207	85.79994928	272.3971242	214.4279079	336.8188645	123.0074337	137.0903638	133.5821178	-	3	30560821	30563674	-	1110	protein_coding	PF12481:Aluminium induced protein	-
Os08g0248900	97.30502107	95.94688633	79.91291416	79.13858699	90.83986305	94.69453145	223.6597237	263.6655422	213.5966965	118.0795796	134.9048708	112.430033	AUXIN RESPONSE FACTOR 3	8	9081566	9086469	+	1052	protein_coding	PF00025:ADP-ribosylation factor family	Arf
Os01g0300200	115.3590349	123.2002768	105.9103271	109.5824678	110.3578628	119.7292361	106.6349105	120.3408827	107.1521373	181.0204314	173.3427261	164.9880963	ACLB-1	1	10999316	11005978	-	2468	protein_coding	PF00549:CoA-ligase|PF00285:Citrate synthase	Citrate_synt
Os03g0850900	80.20644994	89.54151545	93.57166309	68.80205578	85.01011896	94.63989873	313.4554029	282.5547773	310.461479	138.0332115	78.32480126	99.35113901	UCLACYANIN-LIKE PROTEIN 12	3	35820760	35821517	+	758	protein_coding	PF02298:Plastocyanin-like domain	Cu_bind_like
Os07g0632700	112.2959205	136.3935972	111.2195666	102.9656785	134.6983047	100.0547962	138.434543	204.3786164	186.3218765	117.4947891	126.2452266	116.2046152	-	7	26242533	26245116	+	970	protein_coding	PF01105:emp24/gp25L/p24 family/GOLD	-
Os05g0498700	141.8140696	127.2698391	138.8870077	116.1583478	118.2004648	115.2886852	132.5347687	155.4044086	284.6571475	124.8309935	118.1240562	156.8037558	-	5	24552461	24555115	-	1543	protein_coding	PF10539:Development and cell death domain	-
Os07g0188800	161.6067102	131.3696218	172.2865255	170.1296089	158.7557999	138.8049417	74.63611237	106.1236043	179.8091602	81.5708306	63.37237505	107.2045641	-	7	4734626	4741454	+	1944	protein_coding	PF00171:Aldehyde dehydrogenase family	Aldedh
Os01g0866100	234.7419994	211.8361537	226.8124877	131.6328792	190.1113232	179.1005803	83.75100485	95.63101787	144.2745522	84.43524216	64.78239985	65.97996186	Actin 7	1	37509885	37513263	+	800	protein_coding	PF00022:Actin	Actin
Os02g0636700	220.1955401	196.7781131	243.6240073	183.6217078	197.6388871	186.1334022	11.03750061	28.01461473	9.184162848	73.49924883	63.83526594	89.92249274	-	2	25527702	25529056	-	1157	protein_coding	PF02893:GRAM domain	GRAM
Os05g0474400	79.56826605	87.99094328	73.88851058	67.79538068	75.87237068	67.13679393	167.3142357	247.8971739	194.2566233	151.466867	161.8133477	136.7946993	Prenylated rab acceptor	5	23284633	23285729	+	1097	protein_coding	PF03208:PRA1 family protein	-
Os04g0564600	140.8222423	151.8316209	138.1243359	144.6565133	147.5652876	143.3563653	101.4122623	80.90607044	74.22625651	141.5217243	141.8402532	120.8411398	-	4	28293203	28296131	+	1301	protein_coding	PF00505:HMG (high mobility group) box	HMG_box
Os01g0104400	90.00066535	100.2689552	78.42295355	85.07489526	95.46335953	84.87527961	123.9395096	125.2859426	242.0698655	168.3875546	168.0819219	211.9772956	-	1	226897	229301	+	1462	protein_coding	PF14200:Ricin-type beta-trefoil lectin domain-like	-
Os11g0591100	99.92186275	87.98646397	94.77261208	116.7778089	105.1749803	106.865317	359.5403088	223.1049435	396.921673	110.3929041	86.09158463	123.4498455	GDP-D-mannose epimerase 2	11	22459933	22464679	-	1531	protein_coding	PF01370:NAD dependent epimerase/dehydratase family	Epimerase
Os10g0573400	65.22106483	70.42478237	75.27442527	62.18255091	61.24415927	72.98616455	403.9771597	255.9629272	573.8230691	111.6211238	121.1596766	95.86579521	PYRABACTIN RESISTANCE 1 LIKE/REGULATORY COMPONENTS OF ABA RECEPTOR 10, pyrabactin resistance-like 10	10	22766332	22767420	+	1089	protein_coding	PF10604:Polyketide cyclase / dehydrase and lipid transport	-
Os03g0135200	201.0338462	182.5736362	212.7594082	98.27062112	113.4916822	165.6605573	77.12745586	98.34216312	167.6959722	95.32615615	94.56557395	130.0097771	PHI GLUTATHIONE S-TRANSFERASE 16	3	1952302	1952932	-	631	protein_coding	PF00043:Glutathione S-transferase, C-terminal domain	GST_C
Os04g0649600	147.3503972	177.9795126	179.6256392	142.1691557	177.5002655	124.669534	77.62821598	117.870491	151.9841386	75.369174	41.52352897	92.48525374	-	4	33107761	33108336	-	576	protein_coding	-	-
Os03g0286300	103.1036572	119.2623186	94.68076457	106.6625511	105.7204302	111.4376083	131.9372614	159.2819621	200.3059573	165.7740472	156.6164755	167.0762129	-	3	9872301	9876576	+	1524	protein_coding	PF03151:Triose-phosphate Transporter family	-
Os12g0425800	222.951928	189.0501619	209.671968	192.3662613	195.5826264	182.9940712	51.56833356	58.17001213	33.34542808	91.75188424	92.75850868	101.5701383	-	12	13512112	13513425	-	920	protein_coding	-	-
Os09g0433600	53.96107644	92.01976152	65.33764812	47.73270531	57.19673568	61.82288226	402.1681971	387.7920863	298.9001698	75.98958763	96.86499559	58.49053937	-	9	15916011	15916479	+	469	protein_coding	PF15511:Centromere kinetochore component CENP-T histone fold	-
Os07g0134800	149.8348458	128.4503484	146.7977209	147.4306671	138.5056143	121.0245255	78.8021695	124.0772892	102.5968151	131.5961874	144.3718833	122.508116	SUCCINATE DEHYDROGENASE SUBUNIT 1	7	1860647	1866531	-	2279	protein_coding	PF00890:FAD binding domain|PF02910:Fumarate reductase flavoprotein C-term	-
Os05g0100800	108.5491394	128.846364	97.69855319	112.0788854	108.0095278	88.4542545	147.0584463	113.5269777	111.1809492	164.5501581	159.1417962	133.8513674	-	5	71163	73225	-	753	protein_coding	-	-
Os06g0595800	62.73294419	57.11019563	75.84593218	47.95985298	54.22564226	58.04810451	483.0626025	298.7138723	553.4248736	132.1021823	98.35645457	129.4918098	ACYLTRANSFERASE 8	6	23438800	23440545	+	1506	protein_coding	PF02458:Transferase family	-
Os06g0274200	52.50320164	76.77342749	64.05377854	74.85540792	73.43510975	58.60596807	268.6386182	274.2412566	143.6593155	115.1313469	140.4419842	95.22427478	Nucleolar protein family A member 2, high-mobility group-like protein	6	9283162	9285239	+	783	protein_coding	PF01248:Ribosomal protein L7Ae/L30e/S12e/Gadd45 family	-
Os05g0350600	144.9445131	178.5437491	130.9700462	141.8162324	144.588253	161.628599	114.2243612	86.33482755	56.3089023	174.5608738	150.7836567	131.7821179	-	5	16559837	16562519	+	1137	protein_coding	PF00638:RanBP1 domain	-
Os08g0141300	163.8850451	168.4776941	169.6082277	144.4425094	152.5275591	149.4921975	82.06374939	100.7811686	168.4311739	108.8898812	72.64341739	102.1613793	-	8	2305809	2308492	+	1285	protein_coding	PF00635:MSP (Major sperm protein) domain	Motile_Sperm
Os06g0687700	91.48055802	124.0112592	89.80957939	98.11837755	90.96056847	93.85137414	231.4081918	196.5261873	109.705398	139.5159325	168.913456	120.3407932	-	6	28682065	28684964	-	1153	protein_coding	PF00118:TCP-1/cpn60 chaperonin family	-
Os05g0192700	213.0722242	189.8426339	193.3679473	163.152916	181.9126807	177.785309	93.32119709	37.50537388	84.97639589	51.68137444	53.40555203	61.94088732	-	5	5673470	5674010	+	541	protein_coding	-	-
Os03g0402400	104.7968512	113.1417715	104.3537789	97.50286685	103.6865397	97.48694384	124.8371163	184.7297368	78.25215641	145.2640504	162.1456227	113.5316618	-	3	16384695	16386794	-	1146	protein_coding	-	-
Os05g0543400	106.1019093	98.42078884	89.41140476	95.89112911	86.74112143	86.9266006	71.55984361	94.25355459	75.14215966	220.8135946	251.2318938	211.9594724	farnesyl diphosphate synthase 2	5	26966573	26969894	-	1523	protein_coding	PF00348:Polyprenyl synthetase	-
Os07g0224000	60.062669	92.57812369	68.99810625	74.12657101	78.67031455	69.76307593	245.6925226	260.8568655	130.1397957	157.1907889	169.0499132	98.37793399	-	7	6865346	6866628	+	672	protein_coding	PF01246:Ribosomal protein L24e	-
Os08g0546100	83.77949725	77.84716501	77.93231946	68.98170374	68.0464907	84.67662477	274.1315086	167.8568723	263.9048106	237.1447341	168.3623701	248.5481032	BCL-2-ASSOCIATED ATHANOGENE 2	8	27357179	27358774	-	1462	protein_coding	PF02179:BAG domain	-
Os01g0149600	78.20933312	111.0807906	81.85971059	75.76802021	78.36297676	63.36607254	262.8377732	208.8581024	138.3896338	153.5381931	160.5892823	117.0177286	PYRICULARIA ORYZAE RESISTANCE T	1	2686729	2687456	+	728	protein_coding	PF00125:Core histone H2A/H2B/H3/H4	Histone
Os12g0571000	9.948201823	7.140731891	14.68907654	8.153544782	7.809628432	9.449691433	222.46946	112.2017601	980.6124295	95.0336481	56.68337472	178.374968	METALLOTHIONEIN 1G	12	23512501	23513406	+	502	protein_coding	-	-
Os12g0566400	87.56190416	96.33423024	93.86880879	83.41408403	82.90865696	91.02573549	232.2428624	270.7353199	121.433327	146.2612792	145.5254287	131.1131132	-	12	23279939	23282625	+	707	protein_coding	PF10270:Membrane magnesium transporter	-
Os09g0362800	151.193008	133.7257324	159.2634702	246.5188779	179.348363	138.8564674	131.3036547	88.38714475	126.1550354	57.73714613	66.02417302	59.4671371	-	9	11862271	11866452	+	2424	protein_coding	-	-
Os05g0541900	94.76403488	101.8861318	91.2034547	90.00328618	91.93347964	82.72895653	247.4616541	245.5662199	140.8257562	128.8520874	140.6677127	103.9509661	-	5	26902013	26905007	-	2401	protein_coding	PF01778:Ribosomal L28e protein family	-
Os01g0962400	103.3953896	113.6245313	110.816619	116.1590537	112.7801466	90.67810681	290.5498351	154.1209082	153.6460541	119.8354874	133.6965627	115.6932242	-	1	42419408	42421376	-	588	protein_coding	PF03671:Ubiquitin fold modifier 1 protein	-
Os03g0851300	124.6659241	126.4099847	125.5743245	112.0694648	112.0303633	106.8742512	120.2134727	135.8746612	129.5903183	126.9068762	124.9156444	126.6700132	19S REGULATORY PARTICLE NON-ATPASE SUBUNIT 5	3	35833974	35837995	-	1888	protein_coding	PF01399:PCI domain	-
Os08g0490600	101.9214367	139.1947894	120.0487984	77.06590651	96.12630296	130.4124475	181.9076576	178.7907698	163.5110839	154.2581267	154.6749346	163.8733643	FASCICLIN-LIKE ARABINOGALACTAN PROTEIN 4	8	24253045	24253832	+	788	protein_coding	PF02469:Fasciclin domain	-
Os05g0168500	77.83125411	73.46437414	77.99785924	66.80272816	61.38298372	71.245371	343.3397772	293.3751993	311.8683515	170.5083024	138.2789665	169.2953401	-	5	4107120	4109864	-	2415	protein_coding	PF02990:Endomembrane protein 70	-
Os04g0531100	94.72468846	89.92649059	98.64859521	83.56887124	93.91532817	78.56350134	169.872864	198.4106549	181.4693297	111.1918001	159.8339912	143.4384185	PHLOEM PROTEIN 16	4	26558962	26561236	+	760	protein_coding	PF00168:C2 domain	C2
Os03g0826600	98.96138342	95.09714843	99.32462044	97.02922283	93.54533604	96.36776681	154.4604242	171.0453379	242.1420001	153.7650619	106.7567339	187.808863	NON-SPECIFIC PHOSPHOLIPASE C1	3	34724328	34727241	+	2129	protein_coding	PF04185:Phosphoesterase family	Phosphoesterase
Os01g0152300	68.70939523	104.3495388	81.37319266	74.11255363	95.96147506	68.6046046	216.1812445	173.8332678	236.2174885	129.7238488	116.7922053	90.87121527	H2B.10	1	2820074	2820744	-	671	protein_coding	PF00125:Core histone H2A/H2B/H3/H4	Histone
Os04g0684800	121.579889	113.4378411	127.1163607	105.4367002	115.168135	109.1064954	153.9702904	103.4027435	94.67744232	153.2072289	132.8968261	109.9712788	-	4	34975665	34977774	+	811	protein_coding	PF00179:Ubiquitin-conjugating enzyme	UQ_con
Os01g0263000	72.91740217	138.5485865	96.87328759	60.39383139	62.71717414	108.8560193	143.2489219	184.7597287	93.61212614	188.8886906	160.3563917	112.1956456	class III peroxidase 5	1	8903598	8905415	-	1071	protein_coding	PF00141:Peroxidase	-
Os06g0686600	147.6286158	150.3582164	159.2941967	132.9807201	114.6460566	154.9040693	84.34130333	108.6743313	42.96319404	147.629463	120.4906466	170.2589179	-	6	28629133	28629904	-	772	protein_coding	-	-
Os03g0794900	103.9781996	101.6092741	109.7013006	107.9004248	99.29009077	96.83255234	244.1836192	173.3090179	319.4115109	75.17773476	76.69105112	75.99730439	-	3	33061357	33064912	+	2259	protein_coding	PF07899:Frigida-like protein	-
Os01g0878800	198.279776	160.6463771	183.7320875	187.1193673	171.9749732	179.2640074	87.44028749	50.23907645	127.949231	103.6849983	72.84031893	146.3132539	-	1	38139223	38142619	-	1244	protein_coding	PF02900:Catalytic LigB subunit of aromatic ring-opening dioxygenase	-
Os10g0390500	190.7140686	154.5806521	203.9047834	173.6660351	134.4608482	110.195894	106.0694129	99.13836325	96.9442873	93.96499184	90.59339858	83.62927637	ALANINE AMINOTRANSFERASE	10	12968039	12974099	+	1801	protein_coding	PF00155:Aminotransferase class I and II	Aminotran_1_2
Os01g0138900	156.7455498	123.3412779	129.014239	212.3601168	172.8331658	166.4509342	109.273918	124.4324578	146.0623681	92.80215171	82.77301936	104.3549722	-	1	2074795	2077903	-	1704	protein_coding	PF02746:Mandelate racemase / muconate lactonizing enzyme, N-terminal domain|PF13378:Enolase C-terminal domain-like	MR_MLE_N
Os03g0146100	88.71343553	107.3352236	90.13782517	76.01098471	104.7778789	100.326237	43.92030919	92.51678196	444.4823204	145.6188108	68.17150474	194.9545316	TONOPLAST INTRINSIC PROTEIN 1;1	3	2562812	2564646	-	1081	protein_coding	PF00230:Major intrinsic protein	-
Os08g0344300	98.49044123	108.2253837	97.67517314	96.40004322	92.9240896	88.05176605	207.6644267	134.7886698	265.7732115	106.1467128	98.68368541	100.4390678	-	8	15571222	15574549	+	898	protein_coding	PF03650:Uncharacterised protein family (UPF0041)	-
Os04g0402700	94.57744941	107.9642545	80.68432437	71.09126323	100.7280941	96.63947354	194.6637433	130.6010338	196.7616749	204.5197157	154.3615102	181.1262098	-	4	19962993	19963556	+	564	protein_coding	-	-
Os02g0319300	177.6560089	118.0850884	185.9856331	205.6369997	155.6335869	140.2720325	65.08402297	99.02056809	75.21644948	70.61021673	69.16863163	86.78968093	-	2	12731587	12732144	-	558	protein_coding	-	-
Os03g0819900	121.8554797	122.1619334	112.1862604	112.1936532	118.5452783	109.5756049	101.8125473	112.2507462	135.556887	149.0874858	136.8054593	153.9572727	small GTP-binding protein OsRab8A5	3	34407093	34410374	+	1022	protein_coding	PF00071:Ras family	Ras
Os07g0424400	177.9946129	154.6440674	167.8319242	177.1532762	164.2488619	207.946801	43.64111163	58.54240396	64.46885632	149.0803186	103.2848689	194.1423187	CELLULOSE SYNTHASE A3	7	13741551	13747205	-	4322	protein_coding	PF14569:Zinc-binding RING-finger|PF03552:Cellulose synthase	-
Os05g0159100	77.61178087	84.55548604	71.08161781	77.7988738	73.29901918	67.37893358	328.8424634	272.0212127	180.7570574	120.6328864	129.7308754	105.6104353	-	5	3489170	3492289	+	1083	protein_coding	PF05832:Eukaryotic protein of unknown function (DUF846)	-
Os07g0174400	79.68755781	75.57345764	78.83131971	80.01656787	91.26077919	56.71762848	42.67398301	101.8234914	321.4409448	222.4219274	67.36949905	356.3778106	non-specific lipid transfer protein-like AGP 6, non-specific lipid transfer protein-like arabinogalactan protein 6, GPI-anchored non-specific lipid transfer protein 14, type G nsLTP 14, type G non-specific lipid transfer protein 14	7	3910661	3911056	+	396	protein_coding	PF14368:Probable lipid transfer	-
Os03g0223000	71.09666898	97.85928737	70.09151627	55.03339645	64.38964834	74.78272646	178.7235188	178.7328527	245.8400146	218.2517653	170.0464963	200.0708191	RECEPTOR-LIKE CYTOPLASMIC KINASE 377	3	6428279	6438500	+	3317	protein_coding	-	-
Os07g0673100	132.1088162	119.5743781	118.4758979	116.6127294	118.1987524	115.8685883	95.46429832	165.6650874	70.41711005	102.338564	130.704215	95.833045	TGF-b-inducible nuclear protein 1	7	28448559	28451200	-	1223	protein_coding	PF01201:Ribosomal protein S8e	-
Os01g0531500	114.9186756	115.7444672	115.7730929	121.2473714	95.2814765	101.2015001	103.7056425	125.5443724	128.1823638	146.7667231	138.030896	144.4652841	-	1	19135843	19139893	+	1086	protein_coding	PF01738:Dienelactone hydrolase family	-
Os02g0669000	88.7429621	103.3633106	96.70800768	67.57750084	70.15150805	91.7772127	201.1291565	172.9073354	197.1636468	149.1903533	131.7018486	114.9001697	GDSL ESTERASE/LIPASE PROTEIN 42	2	27158353	27162721	-	1452	protein_coding	PF00657:GDSL-like Lipase/Acylhydrolase	Lipase_GDSL
Os03g0120400	112.8565252	135.0712508	142.5473186	88.14005961	84.67463446	111.7183242	247.6052721	185.055893	185.7507563	110.511469	92.21108555	89.53991947	-	3	1124982	1127056	-	1130	protein_coding	PF00403:Heavy-metal-associated domain	HMA
Os01g0866800	190.7157027	127.1740993	177.4398693	159.264772	177.7601924	168.3988686	98.9201001	78.89007004	144.8762876	74.55421264	62.69609766	82.26773293	tubby-like protein 5, tubby-like protein 3, F-box protein 50	1	37535953	37539344	+	1992	protein_coding	-	-
Os02g0187500	109.859857	103.1302269	126.4112835	118.6288929	106.9831124	100.200781	212.7634785	197.1783539	234.6400803	89.64468561	97.53066361	101.2510698	-	2	4855965	4859029	-	764	protein_coding	PF01894:Uncharacterised protein family UPF0047	-
Os01g0611000	61.13627805	76.25749391	44.339525	34.71019339	35.88677943	46.11009989	181.511214	191.9362554	150.4332768	227.8123561	261.6611455	265.9343439	-	1	24181111	24183979	+	1687	protein_coding	PF04862:Protein of unknown function (DUF642)	-
Os05g0226900	51.51269309	23.4112946	37.55285392	44.52469215	45.19004786	46.3044593	372.4334282	236.1545444	559.7494523	181.7545447	93.37876293	177.0941662	REPETITIVE PROLINE-RICH PROTEIN 1.1, proline rich protein	5	7721638	7723146	-	1509	protein_coding	-	-
Os07g0490600	128.1698059	128.2616886	132.2372263	109.5248495	127.2955946	111.8385853	158.168269	123.6110676	213.7409305	89.29768947	98.29034235	96.80563928	-	7	18241609	18246904	-	1158	protein_coding	PF00641:Zn-finger in Ran binding protein and others	zf-RanBP
Os03g0385400	68.10453263	86.28069004	67.01507487	64.87283474	84.83822435	77.59456446	188.6645061	243.8685064	241.5485176	141.4509793	137.5259279	117.4827933	non-specific lipid transfer protein-like AGP 1, non-specific lipid transfer protein-like arabinogalactan protein 1, GPI-anchored non-specific lipid transfer protein 6, type G nsLTP 6, type G non-specific lipid transfer protein 6, non-specific lipid transfer protein-like protein 1	3	15307624	15309776	+	864	protein_coding	PF14368:Probable lipid transfer	-
Os01g0860300	66.42834657	102.019205	63.51772861	69.62492756	75.30350009	70.53381926	175.9734874	196.2534357	143.2147909	173.6737953	200.3940197	109.9580046	-	1	37231558	37234572	+	945	protein_coding	PF00687:Ribosomal protein L1p/L10e family	-
Os07g0549900	50.94248277	72.2529319	60.35667248	40.10212842	38.48016918	45.17531057	425.8422308	321.0707846	219.1144464	87.16621074	100.7885942	60.27843748	-	7	21827202	21827703	+	502	protein_coding	PF15511:Centromere kinetochore component CENP-T histone fold	-
Os01g0794500	144.883778	125.7452759	144.6230399	131.1790508	120.4363319	113.76287	136.2193629	194.370619	170.4021876	95.93814302	86.57720633	103.3849678	-	1	33651161	33655179	-	741	protein_coding	PF01253:Translation initiation factor SUI1	SUI1
Os04g0522100	65.01979305	75.54400809	85.05212107	65.02051204	84.92314266	61.37133784	243.4697676	240.0294381	47.88061468	96.6179768	162.7294715	78.66663022	defensin-like 12	4	26120339	26120817	+	364	protein_coding	-	-
Os02g0604100	141.8472695	114.6301292	160.576834	117.0340351	144.4234102	140.1232132	89.22031962	67.15889268	74.27302897	103.9976366	137.2271445	95.1014915	-	2	23664751	23667133	+	689	protein_coding	-	-
Os03g0661300	52.71836998	73.57038299	50.38886063	44.51209725	53.62782993	57.27110081	295.9540762	161.416013	546.6170231	224.1906191	123.311066	235.2175165	BETA TUBULIN 8	3	25942767	25946686	+	1739	protein_coding	PF03953:Tubulin C-terminal domain|PF00091:Tubulin/FtsZ family, GTPase domain	Tubulin
Os06g0106100	121.9098892	125.1676638	129.915053	111.5946022	112.053779	108.2167905	138.4560967	129.6135191	189.615814	105.2838125	94.81303614	114.0983017	-	6	413321	416043	-	1148	protein_coding	PF04889:Cwf15/Cwc15 cell cycle control protein	-
Os03g0157900	106.0072651	103.5672147	111.8134765	100.5238314	81.72937251	59.7342134	205.0765428	229.9909003	198.7869616	109.1216872	115.5781771	99.87648687	-	3	3110725	3112384	+	1660	protein_coding	PF00266:Aminotransferase class-V	Aminotran_5
Os02g0220500	83.31465055	87.12646254	88.01210196	92.64484167	89.71741117	82.80048227	136.7482698	184.9026212	104.0455586	158.9304379	179.7333444	132.9454817	ELONGATION FACTOR 1 GAMMA-LIKE PROTEIN	2	6716992	6720422	+	1705	protein_coding	PF00647:Elongation factor 1 gamma, conserved domain|PF00043:Glutathione S-transferase, C-terminal domain|PF02798:Glutathione S-transferase, N-terminal domain	GST_N
Os05g0589600	147.0864445	136.1179303	146.3374043	148.3321024	140.1936026	146.1728107	92.85267078	90.82811104	72.09113775	116.6191783	112.5607736	112.3404058	-	5	29355978	29359193	+	1696	protein_coding	PF09598:Stm1|PF04774:Hyaluronan / mRNA binding family	-
Os01g0587000	156.3896825	117.3852215	151.7092868	141.5302851	114.262892	113.9320629	53.25729443	116.0816792	86.89110905	131.3662472	136.3025841	143.5960078	-	1	22855514	22859716	-	1555	protein_coding	PF01992:ATP synthase (C/AC39) subunit	-
Os04g0173800	8.790968737	1.335304851	5.240599417	3.458259928	6.401150544	2.254505638	228.9355889	241.2282036	133.2192993	159.8158962	321.946173	151.9748992	-	4	5005112	5006206	-	1095	protein_coding	PF00187:Chitin recognition protein	-
Os04g0649500	179.3070474	184.6055406	190.1257794	158.8030388	140.1822958	171.45853	115.6847183	62.41036151	249.7717779	54.19332745	24.73107489	72.22765393	-	4	33101621	33102439	-	819	protein_coding	-	-
Os07g0563800	137.6814798	130.5717707	134.744598	132.8276175	135.3317677	127.0309235	88.73418903	102.5282314	138.5784024	98.14898601	89.38178979	103.0399845	-	7	22572135	22577904	-	2156	protein_coding	PF01412:Putative GTPase activating protein for Arf	-
Os05g0552300	73.95204193	78.33172965	71.23179685	70.29197005	77.82351755	76.04379845	247.9409787	210.395256	113.4706973	129.0945902	149.3786115	105.442635	G-protein beta-subunit-like polypeptide, receptor for activated C kinase 1B	5	27459362	27461861	-	1409	protein_coding	PF00400:WD domain, G-beta repeat	WD40
Os12g0555000	133.7065643	302.7649305	203.4131768	351.8612185	79.4716259	103.4350435	213.2848182	195.4928512	365.2201886	17.40465121	5.898464121	20.69892503	root-specific Oryza sativa PR10, root specific rice PR10, root-specific OsPR10a	12	22580880	22581936	+	760	protein_coding	PF10604:Polyketide cyclase / dehydrase and lipid transport	-
Os02g0252100	103.043927	108.6505362	131.8710881	117.4073617	118.9700593	116.2116146	116.3295312	123.7902267	118.9012735	132.8378223	125.9756812	116.0324414	-	2	8553859	8558162	-	1265	protein_coding	PF00076:RNA recognition motif. (a.k.a. RRM, RBD, or RNP domain)	RRM_1
Os02g0465000	115.0072971	170.1541038	106.2334305	116.5658897	116.3313158	124.91758	236.509571	133.5287393	114.0995293	119.2003818	114.3339846	89.81858255	-	2	15626805	15628300	+	279	protein_coding	-	-
Os01g0106200	81.85285404	79.5369931	68.74573252	65.82671117	65.42883889	67.62390648	320.6060873	207.6679191	330.6695954	118.425043	115.4020104	115.2077085	-	1	319754	322205	+	942	protein_coding	PF03248:Rer1 family	-
Os03g0231150	215.3035005	181.4943175	230.5728319	197.4519961	223.3801765	180.0081846	42.72495528	39.26877546	113.8233362	26.56025599	19.41658467	25.66599265	-	3	6933005	6933836	+	832	protein_coding	PF02183:Homeobox associated leucine zipper	HALZ
Os05g0506300	147.148145	143.6254347	141.3967039	138.1609797	155.3355198	146.7781565	84.93624163	121.4842514	90.13470551	81.27887991	107.8451862	98.28696133	-	5	25013673	25014881	+	1209	protein_coding	-	-
Os01g0712700	177.8230006	164.6702127	185.9669452	204.7644986	183.8344028	160.9758173	37.02595868	51.09096324	91.22026793	121.8409093	63.50805791	112.7998157	-	1	29605141	29606513	-	1373	protein_coding	PF08211:Cytidine and deoxycytidylate deaminase zinc-binding region|PF00383:Cytidine and deoxycytidylate deaminase zinc-binding region	-
Os05g0539700	136.8089623	143.1316796	131.4098794	129.0034102	147.0641589	131.9604591	86.9981521	77.41984383	49.06200081	143.2637482	145.1218635	131.2329873	nucleosome assembly protein 1-like protein 2, Nucleosome assembly protein 1;2, NAP1-like protein 2	5	26809206	26812469	-	1488	protein_coding	PF00956:Nucleosome assembly protein (NAP)	-
Os09g0248100	82.00192721	110.7751792	85.62940243	67.41197855	70.21533634	106.8759587	98.98309746	150.5010378	131.1283501	266.8896489	151.6621052	273.7892706	FASCICLIN-LIKE ARABINOGALACTAN PROTEIN 11	9	3654992	3658609	+	1539	protein_coding	PF02469:Fasciclin domain	-
Os12g0438000	63.05485543	78.65844742	58.08182441	54.43635682	51.47562784	44.93541865	183.0566142	233.518842	229.0556745	150.440139	158.0277253	110.4214267	-	12	14423865	14424890	-	823	protein_coding	PF00125:Core histone H2A/H2B/H3/H4|PF16211:C-terminus of histone H2A	Histone
Os01g0168800	76.60288533	97.7275151	87.45355049	74.28621902	76.45609833	95.98163083	194.7887569	185.1038698	185.22416	160.0665269	121.3286886	146.322885	-	1	3516766	3519077	-	1313	protein_coding	PF12697:Alpha/beta hydrolase family	-
Os01g0908400	159.454277	167.7361831	150.8324623	137.0921807	123.9969823	130.8800074	87.80268656	94.55501321	22.93825626	137.2918593	157.5061886	119.3826509	-	1	39549164	39550832	-	471	protein_coding	-	-
Os05g0245300	36.02404308	35.27842083	46.12655658	56.56065456	45.99897585	66.83792551	237.5232146	180.7156725	638.8632697	136.8241986	98.09082721	230.7496418	BRASSINOLIDE ENHANCED GENE 3	5	8846666	8848604	-	734	protein_coding	PF04535:Domain of unknown function (DUF588)	-
Os08g0113000	217.9419879	169.1508451	188.8720283	229.6887301	173.8389646	174.3916927	43.15191826	38.25518502	54.99489355	65.40464891	32.1085624	49.64940306	class III peroxidase 117, Putative peroxidase 47, Peroxidase 47	8	697180	698576	+	1397	protein_coding	PF00141:Peroxidase	-
Os07g0435100	164.4855327	140.3488395	148.663343	129.6447441	135.0274943	127.8615217	108.2901613	73.70736007	86.96921405	105.2474073	117.9821484	109.2134977	19S REGULATORY PARTICLE NON-ATPASE SUBUNIT 12	7	14527450	14530522	-	1230	protein_coding	PF10075:CSN8/PSMD8/EIF3K family	-
Os08g0299000	151.7662256	127.3557374	147.270119	140.5282471	139.3425103	132.1514686	133.4950174	88.3842282	96.15468573	87.01455257	95.66090702	99.0782474	-	8	12170867	12177361	+	1469	protein_coding	PF01875:Memo-like protein	-
Os02g0792900	138.541899	126.7258518	139.586302	131.7152913	152.8026839	135.7303093	118.2934874	78.14459765	130.5198825	124.5147919	101.498396	132.680955	-	2	33690791	33694134	-	1740	protein_coding	PF03348:Serine incorporator (Serinc)	TMS_TDE
Os01g0247700	181.5021777	152.0843003	180.7634575	192.7666945	183.7449941	165.6169264	59.45059146	51.2810714	53.65597184	62.50776584	40.27749594	49.89762035	-	1	8132699	8135454	-	2756	protein_coding	PF03595:Voltage-dependent anion channel	C4dic_mal_tran
Os07g0525100	145.5974446	99.88086489	124.3529004	124.4771612	111.2720612	112.6973121	75.49399872	85.24869966	43.08833093	212.4055627	148.3328841	218.4663606	OsCOLE1-INTERACTING PROTEIN	7	20392485	20395761	-	1458	protein_coding	PF00892:EamA-like transporter family	DUF6
Os04g0403900	119.0030977	137.5974794	163.1217134	115.4122769	140.9957573	135.8261494	115.0023928	76.56920819	160.982418	84.16762902	71.71763968	107.1676493	-	4	20046002	20046917	-	683	protein_coding	-	-
Os09g0420800	123.5827301	112.7050974	135.3826479	126.6343047	125.8510745	106.1927581	92.72535231	128.0493403	101.6081226	126.9625521	109.0612792	112.0759789	RUB1	9	15160893	15162859	+	792	protein_coding	PF00240:Ubiquitin family	ubiquitin
Os07g0239400	119.3725504	100.5754401	111.7397762	109.7174269	105.1469611	107.4523171	165.6754634	191.3721319	207.8850217	98.78598005	97.71101033	106.7727355	small GTP-binding protein OsRab8A3	7	7742969	7746758	-	1326	protein_coding	PF00071:Ras family	Ras
Os12g0611700	138.0944456	135.0609889	120.2652355	138.2964543	111.8843942	111.8511634	239.2650267	110.7650527	145.5865749	117.8623825	115.7277662	88.78118638	-	12	25873348	25880813	-	663	protein_coding	-	-
Os03g0824500	94.61914235	122.1450892	118.0984004	110.8476274	99.35173435	98.90461398	144.3782402	223.936308	125.7840198	104.0199993	101.8406222	68.22770474	-	3	34633640	34635244	-	474	protein_coding	-	-
Os11g0579800	64.34360296	91.42635569	72.42862488	77.36138455	72.74475083	88.85691316	212.534058	269.5798313	116.1742698	96.03390281	123.1375346	84.11983954	-	11	21890420	21892390	+	925	protein_coding	PF04410:Gar1/Naf1 RNA binding region	-
Os03g0429000	47.47494013	57.85018257	46.19568152	48.19856505	48.59068514	44.63653197	281.9702437	203.4877086	567.6876739	95.56756215	115.704844	97.21451799	-	3	17949269	17950045	+	777	protein_coding	PF16845:Aspartic acid proteinase inhibitor	-
Os04g0611300	128.7235739	125.9242344	129.6906481	110.1106725	97.96318936	97.36118768	278.8231049	209.845221	212.6736928	53.13542045	62.05042699	47.18937764	-	4	31000143	31001903	+	748	protein_coding	-	-
Os02g0509500	104.789406	101.5707619	99.72317457	79.57067847	75.62698717	88.05483374	352.5759257	241.2841832	289.8070131	75.75010124	72.83603153	72.40381894	-	2	18211500	18211991	+	492	protein_coding	-	-
Os02g0121100	95.80966819	105.0700535	96.88058401	79.30651285	92.70182513	87.45959871	214.8034777	180.7011739	157.0162077	123.8880895	117.1407901	101.9334245	cold shock domain protein 1, CSD protein 1	2	1103076	1104294	-	1219	protein_coding	PF00098:Zinc knuckle|PF00313:'Cold-shock' DNA-binding domain	CSD
Os08g0157400	91.35372971	94.91131896	86.56951747	65.8194847	80.37282032	87.07460092	398.2208668	195.0085387	299.4090441	64.66320989	78.42699907	73.27002359	-	8	3326359	3327581	-	1223	protein_coding	PF13639:Ring finger domain	-
Os12g0592200	80.5973444	92.93530321	82.12368659	68.18705348	59.10130461	57.51297913	488.0089496	284.446241	220.7220336	67.89066545	98.03918739	63.99370138	-	12	24815283	24817377	+	675	protein_coding	-	-
Os05g0251500	127.962432	129.1253351	136.5982861	117.4779468	131.1577865	127.2513507	85.63265557	136.2001972	66.41640819	134.2315012	151.2247379	125.7463392	-	5	9195027	9198314	+	648	protein_coding	PF06842:Protein of unknown function (DUF1242)	-
novel.3831	124.4197959	128.9431514	114.0645034	110.1728355	125.6863383	120.8712566	144.6236068	103.8696097	162.73093	115.7112176	112.559507	95.75130684	-	7	16763817	16769655	+	1018	-	- && - && -	-
Os02g0832500	134.0269077	130.8493487	135.9716345	149.1200279	151.3953747	152.9218324	37.0741404	78.69858384	37.81387042	115.5948285	120.919016	122.456924	-	2	35802733	35804494	+	1291	protein_coding	PF02364:1,3-beta-glucan synthase component	-
Os08g0138500	140.2676584	117.0870213	142.5058844	120.8036321	118.4273571	108.7669849	103.1819792	117.3041681	181.2971286	92.26584152	102.3331156	86.23220181	basic helix-loop-helix protein 060	8	2148965	2151526	-	1081	protein_coding	PF00010:Helix-loop-helix DNA-binding domain	HLH
Os05g0135500	74.79275871	71.16835584	80.69704258	57.50751357	59.58613375	87.59756575	418.6556283	209.4947172	316.3079101	262.9362595	108.502599	259.5347876	class III peroxidase 71, Peroxidase 63	5	2080597	2082747	+	1408	protein_coding	PF00141:Peroxidase	-
novel.455	223.3961699	190.3681572	227.5036885	183.7399908	199.9876281	184.8550732	9.086850871	21.48696772	18.47934018	63.74751114	70.43177046	76.32034863	-	1	28091212	28094716	-	2341	-	- && sp|Q0JKD0|GLT1_ORYSJ Glutamate synthase 1 [NADH], chloroplastic OS=Oryza sativa subsp. japonica OX=39947 GN=Os01g0681900 PE=2 SV=1 && PF14691:Dihydroprymidine dehydrogenase domain II, 4Fe-4S cluster|PF07992:Pyridine nucleotide-disulphide oxidoreducta	Pyr_redox_2
Os01g0132000	116.6070227	126.2788724	105.1541604	460.3159294	156.8004877	86.81245781	37.59280702	37.94179556	66.53319456	76.0835573	45.70263867	59.01153002	incompatible strain of P. avenae-induced gene 2	1	1760310	1761065	-	564	protein_coding	-	-
Os03g0321400	103.782039	129.8672907	100.8947163	97.3196308	125.2351118	128.5509419	73.56144236	115.5946932	50.39438002	125.8645049	144.9724885	112.3440385	-	3	11621927	11622952	-	517	protein_coding	-	-
Os03g0183200	88.32092154	162.8784085	102.3192052	186.3582957	264.4393205	206.3860654	61.98696033	11.84262136	60.07222646	48.29369743	35.43611468	54.67700905	ETHYLENE RESPONSE FACTOR 69	3	4367273	4368453	-	749	protein_coding	-	-
Os12g0489200	128.6821902	147.4131824	135.0744343	149.5012809	149.7623864	146.8177938	59.20938684	54.75595405	66.48565352	116.4582458	114.3416717	100.4075509	single domain MDC protein 13, single MATH domain containing protein 13	12	18347192	18349239	+	650	protein_coding	-	-
Os01g0866300	141.8123695	134.6029974	140.1053102	132.9359775	136.8070989	125.3002301	88.41946925	102.3522613	101.7392633	90.21332286	86.37112931	94.69616588	-	1	37514821	37518597	+	1214	protein_coding	PF13774:Regulated-SNARE-like domain|PF00957:Synaptobrevin	-
Os01g0264400	101.2854328	101.8599285	108.1742781	94.39081813	112.7186095	82.09963007	117.3105766	141.6353219	250.2481146	110.4582274	86.29077832	96.90543569	-	1	8986253	8987397	+	918	protein_coding	-	-
Os03g0387900	142.4873998	127.53346	156.0607257	128.2528159	127.0211077	120.1999736	114.2668135	111.2479882	129.6007593	90.27855527	85.25737816	101.5402994	-	3	15467843	15473834	+	2587	protein_coding	-	-
Os12g0567300	169.1688089	137.5147701	162.556787	187.2430672	155.3583076	142.5805347	7.021478043	47.38720154	26.27215546	131.6968401	111.7051101	120.6437211	R2R3-MYB	12	23325673	23327055	-	1166	protein_coding	PF00249:Myb-like DNA-binding domain	Myb_DNA-binding
Os02g0564200	130.9776601	115.2029209	141.2003653	125.9730394	122.3154818	117.0362045	212.474891	138.8643423	176.3246656	100.6787169	105.8471575	102.3285972	-	2	21418030	21420402	+	2373	protein_coding	-	-
Os11g0539200	38.35350347	58.6556678	37.63838813	22.5894008	36.13987779	26.23829707	234.9356701	248.1739226	398.594717	198.2281694	103.7864088	175.1798406	XYLOGLUCAN ENDOTRANSGLUCOSYDASE/HYDROLASE 2	11	19675012	19677815	+	975	protein_coding	PF06955:Xyloglucan endo-transglycosylase (XET) C-terminus|PF00722:Glycosyl hydrolases family 16	-
Os10g0406600	146.2764232	140.5982203	146.7023977	156.4726183	157.6777582	122.9838994	93.45462266	85.76662781	149.4081971	96.37766346	100.0745821	106.7397547	-	10	13905198	13906597	-	602	protein_coding	-	-
Os05g0439100	125.3190416	122.6557953	160.80805	121.567609	167.9520222	151.227835	70.66075667	97.22834061	193.3163053	70.73082475	51.49755042	81.62787065	-	5	21511930	21512541	+	612	protein_coding	-	-
Os02g0121800	96.50236358	86.96902584	115.8890144	102.9069158	88.32527633	68.89486146	214.8685683	186.8336893	267.1224602	89.85810496	88.73545407	75.85361825	SUCCINATE DEHYDROGENASE SUBUNIT 3	2	1151850	1154253	+	743	protein_coding	-	-
Os10g0506100	198.7632535	168.5776175	182.3146081	165.6309981	158.1665922	123.5814393	47.0500914	92.88721264	49.52394311	59.65794191	33.60290888	62.36818479	-	10	19352996	19354079	-	641	protein_coding	PF00403:Heavy-metal-associated domain	HMA
Os04g0685300	71.09007451	78.12854324	66.89764905	51.70335924	56.47536219	70.26336278	297.7813506	233.1856884	464.2473999	100.1642718	81.8572546	108.7748468	-	4	35001018	35002142	-	1125	protein_coding	PF03168:Late embryogenesis abundant protein	-
Os04g0661900	80.44671545	86.08199798	83.85279285	82.87113188	84.70379583	72.70975166	247.428104	173.8769242	181.7853644	122.2931465	125.4287619	99.02804772	19S REGULATORY PARTICLE NON-ATPASE SUBUNIT 8	4	33777470	33781125	+	1432	protein_coding	-	-
Os05g0208500	212.3778842	188.9389232	178.2877882	140.1560548	130.5709874	145.076462	64.96784743	93.510595	65.40289061	96.54074516	98.20410145	111.5364875	-	5	6721756	6723481	-	1726	protein_coding	-	-
Os07g0669100	129.876553	151.2610315	120.098158	128.4990014	140.0856355	134.5268966	66.23032901	72.034175	101.9370618	102.962394	80.81122315	135.0894343	xylose isomerase	7	28272363	28276606	-	1766	protein_coding	-	-
Os05g0112000	132.1448949	113.6942757	119.0636955	118.0361839	118.2338887	123.1682058	157.2604633	133.2429857	171.9392635	108.1249923	103.7509013	112.5706237	XA21 BINDING PROTEIN 3	5	640321	643316	-	2011	protein_coding	PF12796:Ankyrin repeats (3 copies)	-
Os02g0530100	209.1006483	144.9142455	223.6866822	207.9756311	132.1492405	158.6484045	103.0787719	71.53596485	72.13466372	29.41997605	24.30870946	34.6216332	COPPER CHAPERONE HOMOLOG	2	19472233	19486248	-	1319	protein_coding	PF00403:Heavy-metal-associated domain	HMA
Os11g0539800	169.1595034	152.3247676	167.6022714	155.8524139	153.4265743	141.3071149	32.24285927	33.56576329	32.1893499	101.3016642	111.0050806	100.0380286	-	11	19709715	19716079	-	1721	protein_coding	-	-
Os03g0360700	68.65491844	82.70364202	79.83251963	96.9173352	98.24811157	81.10932019	192.8642349	152.2643427	364.4419513	108.7571986	82.53014638	123.6973189	peptide methionine sulfoxidereductase 1, Methionine sulfoxide reductase B5	3	14010213	14013827	+	726	protein_coding	PF01641:SelR domain	-
Os07g0593332	102.811357	97.14504995	95.80100787	95.99799311	98.22209385	90.17814471	183.354287	211.0829574	232.534366	101.9036133	119.6878369	99.0032612	-	7	24177644	24178121	+	478	protein_coding	-	-
Os12g0608600	127.9600949	127.6190057	113.645688	119.5962857	101.6269211	117.7948906	155.7796659	121.4657461	202.2969786	102.5088273	103.2555342	101.6080141	SULFURTRANSFERASE 22	12	25702077	25706990	-	1609	protein_coding	PF00581:Rhodanese-like domain	Rhodanese
Os06g0114500	95.66914066	85.85471931	96.75199579	117.8455801	111.0798809	105.8539218	312.4695749	212.1217369	161.3702349	115.0460045	95.7774884	106.8447697	-	6	832537	834912	-	637	protein_coding	-	-
Os02g0628200	50.11172768	58.0035656	55.22669921	40.90541747	46.76322909	65.54341426	406.7141806	264.1532924	363.7322412	148.8931244	111.8286593	166.4895759	-	2	25119080	25122933	+	1569	protein_coding	PF03151:Triose-phosphate Transporter family	-
Os12g0460800	133.2238622	106.0802666	121.6896626	118.613687	121.3105189	118.4576568	32.57625066	62.65009128	36.73408956	130.1692557	137.9411899	150.3390212	serine/threonin-protein kinase AFC2	12	16196141	16199480	-	1335	protein_coding	-	-
Os06g0539500	20.47795514	21.9567786	40.1844159	31.46306968	49.22206482	52.89944732	411.1247393	172.5399777	269.5938058	212.1806549	93.82133589	279.9348449	non-specific lipid transfer protein 1.6, lipid transfer protein 1.6, type 1 non-specific lipid transfer protein 6	6	20257250	20257626	-	377	protein_coding	PF00234:Protease inhibitor/seed storage/LTP family	-
Os05g0556400	58.83200031	71.4618101	60.69293928	54.00642739	56.76682648	85.08348997	239.1483648	224.6448547	300.1775118	202.1604245	123.5767582	192.0923456	-	5	27666328	27669347	+	1457	protein_coding	PF03188:Eukaryotic cytochrome b561	Cytochrom_B561
Os04g0613700	88.28480879	100.3281601	87.98586516	68.39357217	84.60000732	96.15017464	119.8499656	119.6299537	164.1994664	191.6799466	144.706453	177.3110006	UDP-N-ACETYLGLUCOSAMINE PYROPHOSPHORYLASE 2	4	31108938	31113437	-	2014	protein_coding	PF01704:UTP--glucose-1-phosphate uridylyltransferase	-
Os03g0360500	113.9967865	102.791161	92.58470375	93.58099097	76.80253284	89.15817804	181.8561137	222.8267498	127.221812	128.9517424	125.5852854	105.3151825	-	3	14000674	14003970	-	895	protein_coding	PF06417:Protein of unknown function (DUF1077)	-
Os03g0405500	195.4571827	165.7247906	180.6525233	192.5250069	153.3781189	161.1792213	27.46576217	23.45880154	42.03859415	68.3001047	43.23506467	79.29584652	-	3	16590192	16595911	+	2056	protein_coding	PF13905:Thioredoxin-like|PF07649:C1-like domain	C1_3
Os08g0282400	119.4693281	107.5766878	114.7024527	122.699427	125.518655	115.2959751	149.028288	104.377969	105.0385289	111.151675	100.7199718	113.6452621	-	8	11102726	11108224	+	1291	protein_coding	PF14938:Soluble NSF attachment protein, SNAP	-
Os09g0494200	94.61100966	112.496553	106.9221058	93.86337039	99.16436552	115.6982738	131.6370817	133.1712871	147.297259	189.5511108	147.5498505	192.8361655	BRITTLE CULM 15	9	19148042	19149871	+	1671	protein_coding	-	-
Os05g0562200	173.7668731	128.7469652	170.7056305	140.5654181	135.0922565	133.1589205	74.11166419	73.86440176	103.2498186	72.24913318	62.55170438	89.3524297	drought-induced 19-1	5	27967637	27970823	-	1387	protein_coding	PF05605:Drought induced 19 protein (Di19), zinc-binding|PF14571:Stress-induced protein Di19, C-terminal	-
Os05g0151300	109.6673957	105.832409	130.8916904	106.0262547	108.7572053	88.29571387	115.5389755	112.8018112	301.428242	109.2118424	56.02257065	126.123917	-	5	2970911	2972775	-	1171	protein_coding	PF05755:Rubber elongation factor protein (REF)	-
Os01g0282800	72.41766352	72.20191909	71.82796649	48.97096899	53.14499613	67.19348385	282.1128094	216.9296421	251.5915688	158.2473184	123.0508861	130.2852215	BETA-TUBULIN 1	1	10099352	10102948	-	1770	protein_coding	PF00091:Tubulin/FtsZ family, GTPase domain|PF03953:Tubulin C-terminal domain	Tubulin
Os06g0562600	104.5442272	125.6643177	97.56199122	102.3080115	92.1091365	105.9898932	109.4798321	108.0661853	84.64731336	138.3761311	157.4175962	113.4865354	-	6	21598246	21602635	-	2091	protein_coding	PF00118:TCP-1/cpn60 chaperonin family	-
Os09g0293601	142.9034234	129.671466	122.514283	124.871295	129.2963187	134.6372502	86.12687231	63.65764682	41.18739992	106.822546	116.9675232	116.3507744	-	9	6973353	6974004	+	652	protein_coding	-	-
Os06g0550000	71.21983321	95.66333187	62.03845981	71.43635834	92.69495222	69.12641998	143.7492159	107.1754449	95.94453213	168.3957797	174.8395752	129.7347211	-	6	20851191	20853613	-	709	protein_coding	PF00281:Ribosomal protein L5|PF00673:ribosomal L5P family C-terminus	-
Os05g0429400	101.9979907	125.4348656	105.2050333	122.4331297	143.5851837	127.1763551	85.08360958	85.06710983	125.2482042	119.7555963	92.23238184	131.8535833	-	5	21065449	21068343	-	2274	protein_coding	PF03765:CRAL/TRIO, N-terminal domain|PF00650:CRAL/TRIO domain	CRAL_TRIO_N
Os05g0119300	123.9152752	112.7636744	135.8145515	132.8413315	114.5647842	121.0809803	115.1108548	111.3203901	255.0167981	83.03132862	52.04257456	94.6549243	-	5	1000593	1002757	-	2165	protein_coding	-	-
Os01g0267200	98.95849927	97.48887146	90.69399421	85.45251554	83.29726292	78.49013581	143.7986445	161.4294488	148.9684641	138.1953605	129.4678503	114.4256823	19S REGULATORY PARTICLE NON-ATPASE SUBUNIT 11	1	9166370	9169867	+	1218	protein_coding	PF13012:Maintenance of mitochondrial structure and function|PF01398:JAB1/Mov34/MPN/PAD-1 ubiquitin protease	Mov34
Os03g0795800	74.26897589	74.51200316	73.06047159	65.63956022	73.88533672	64.23875416	205.9327613	210.3887334	358.8150342	109.5394235	94.62263777	102.374009	-	3	33103037	33105394	-	1122	protein_coding	PF01027:Inhibitor of apoptosis-promoting Bax1	-
Os08g0433100	106.3942334	107.6191402	119.304214	112.9667801	116.9604352	97.60652104	139.7578232	123.6010283	167.0576376	85.81823028	105.0169315	80.41684568	-	8	21000076	21003946	-	1278	protein_coding	PF01169:Uncharacterized protein family UPF0016	-
Os09g0467700	96.19941666	112.8817185	99.17834396	86.55185464	84.62538007	80.70356581	190.8728506	190.7009026	135.817908	97.14762629	106.029803	89.75275421	-	9	17773479	17774354	-	876	protein_coding	-	-
Os05g0350500	70.75374765	87.42478145	66.81461278	85.01517048	71.92997644	81.63138439	158.6322714	151.176449	64.46315412	167.8389262	184.6935974	122.2656768	-	5	16552223	16555649	+	1427	protein_coding	PF00557:Metallopeptidase family M24	Peptidase_M24
Os11g0637501	102.8537947	102.2741104	102.0625453	90.3511922	79.5724345	78.04162075	264.9757374	181.8526149	259.9582352	85.78259178	104.4841427	99.2319523	-	11	25177818	25180272	-	490	protein_coding	-	-
Os08g0525600	88.95090421	90.8048957	86.37757443	82.43120596	85.69067923	81.02569934	81.74275261	109.3270529	87.09950787	185.4857665	180.7140155	167.4518496	FK506 binding protein 62a, FK506 binding protein 64	8	26138531	26143010	+	2099	protein_coding	PF13414:TPR repeat|PF00254:FKBP-type peptidyl-prolyl cis-trans isomerase	FKBP_C
Os02g0285300	10.25337613	24.76236697	15.83388885	11.80795164	16.94014464	11.85488075	446.9311915	299.674655	622.9419972	178.60771	76.46023986	165.4916121	developmentally regulated plasma membrane polypeptide 2	2	10715073	10716741	-	1080	protein_coding	PF05558:DREPP plasma membrane polypeptide	-
Os06g0112100	120.9080503	105.5403257	91.93966461	109.1565446	108.3369621	104.7351	116.1461364	93.25529629	92.63765984	183.483938	142.193606	123.7960745	-	6	678930	682173	-	1292	protein_coding	PF01048:Phosphorylase superfamily	-
Os01g0299500	152.7412915	139.1821819	135.9311332	126.5725084	150.0762208	154.6632635	44.71130958	55.88595579	73.00389817	71.6966429	72.03317541	79.24384629	-	1	10980741	10983339	-	1486	protein_coding	-	-
Os02g0593700	145.1352794	125.0283104	144.2059556	159.3280444	135.2075848	126.6280317	30.68037604	34.87698836	116.6105097	61.29112294	49.65162836	82.09952853	-	2	22981859	22987590	-	3160	protein_coding	PF00569:Zinc finger, ZZ type|PF16158:Ig-like domain from next to BRCA1 gene|PF00564:PB1 domain	ZZ
Os02g0203700	99.35419701	100.5152687	109.7363533	82.81556117	80.49929551	84.72127003	217.9289253	217.8070497	144.3591078	101.2358606	118.6399209	87.53041474	stress repressive zinc finger protein 1	2	5798921	5806347	-	1049	protein_coding	PF00641:Zn-finger in Ran binding protein and others	zf-RanBP
Os01g0253300	146.6561235	138.4509206	143.8898519	142.1308308	134.8998545	136.2380535	30.93843051	46.978955	32.32364408	107.5788684	123.495631	123.988559	IMPORTIN ALPHA 1A	1	8382115	8387231	+	2143	protein_coding	PF16186:Atypical Arm repeat|PF01749:Importin beta binding domain|PF00514:Armadillo/beta-catenin-like repeat	Arm
Os03g0125300	173.3039171	151.8270072	159.4274199	154.2454233	151.0099481	143.4803674	37.60650643	49.80106711	23.13170058	92.72449848	115.8853493	87.77484793	-	3	1444996	1448651	+	1603	protein_coding	PF01585:G-patch domain	G-patch
Os02g0550100	61.41059501	65.65779122	58.42791931	63.75661065	60.75051869	62.43217402	277.5929342	205.2475996	376.0454867	104.6847402	101.6961916	93.44452727	-	2	20685666	20687790	-	880	protein_coding	PF00137:ATP synthase subunit C	-
Os06g0591400	188.111035	158.9885946	204.4417754	158.71844	65.54009447	54.53443187	168.3371409	176.2469071	179.6230036	69.65526551	43.19109182	58.66397241	-	6	23232535	23233439	+	774	protein_coding	-	-
Os10g0577800	128.402894	97.88259522	119.5308722	126.9371866	121.0477336	117.6978163	99.91181523	92.70380155	133.5876277	99.18818404	87.01415871	115.6339372	SRO protein 1a, SIMILAR to RCD1 a	10	23035367	23039711	-	2591	protein_coding	-	-
Os06g0184300	129.069924	119.7653917	112.6609299	112.972645	128.4460127	123.6136112	79.18557161	97.87092496	64.44219138	106.582884	119.7847779	110.8617144	brassinosteroid receptor kinase (BRI1)-interacting protein 110, BRI1-interacting protein 110, brassinosteroid receptor kinase-interacting protein 110	6	4213272	4218300	-	3035	protein_coding	PF00443:Ubiquitin carboxyl-terminal hydrolase	UCH
ENSRNA049468923	206.1984097	131.9185621	202.8633987	193.6033555	275.8411051	232.0063471	0	0	0	19.59054342	23.49045353	19.04440094	MIR169_2	8	26807346	26807473	+	128	pre_miRNA	-	-
Os02g0236600	97.13186367	169.4668	86.7693532	53.78102756	64.30598936	91.50640532	40.03120556	68.39677125	107.4246276	261.5548404	205.8902103	278.3803609	class III peroxidase 27	2	7751287	7753674	+	1533	protein_coding	PF00141:Peroxidase	-
Os02g0752800	101.0970196	85.6495298	108.2465771	84.84531658	90.60193439	84.4463421	225.8525366	144.952868	409.7684044	65.58923414	48.81841467	65.77127023	ETHYLENE RESPONSE FACTOR 49	2	31648754	31650407	+	1654	protein_coding	PF00847:AP2 domain	AP2
Os12g0625000	193.7586519	145.6447254	190.1536145	177.9628148	174.1362993	169.2682004	46.63159735	47.58451614	93.74928165	63.57131341	45.46470506	100.1735489	CYSTEINE SYNTHASE 1	12	26698650	26703087	-	1280	protein_coding	PF00291:Pyridoxal-phosphate dependent enzyme	PALP
Os04g0554600	11.15567323	39.5443209	14.09364882	10.78122704	3.269403914	9.371316849	172.0818558	305.7235864	281.7733133	265.9047968	145.6373951	231.0533758	hybrid proline- or glycine-rich protein 7	4	27743339	27743963	+	625	protein_coding	PF14547:Hydrophobic seed protein	-
Os03g0855600	80.39178535	87.71850483	90.38787273	82.57930675	67.80979432	83.33595335	257.294395	220.0871602	285.0598031	79.01628199	91.83701366	73.82232959	OEP24	3	36074928	36079713	+	1198	protein_coding	-	-
Os03g0262400	80.21824318	94.53723139	92.26293868	74.84415792	78.07659295	70.53681604	138.5469327	205.3358287	257.1294981	102.5585112	94.17466961	90.32369398	NCBP	3	8597173	8600595	-	923	protein_coding	PF01652:Eukaryotic initiation factor 4E	-
Os03g0767800	95.00151438	105.9602014	94.33553377	83.86832809	85.8411786	93.64251525	166.5229645	125.9071601	231.8389651	116.0371352	92.78957169	143.2883987	COR413-plasma membrane group multispanning transmembrane protein 1, cold-regulated 413-plasma membrane group multispanning transmembrane protein 1	3	31790621	31793202	+	1077	protein_coding	PF05562:Cold acclimation protein WCOR413	-
Os02g0609200	132.8315608	114.7960759	188.9001588	76.9233286	47.61285788	31.07750105	393.1654085	212.5493252	441.8377344	91.10746109	44.98999349	44.26402916	-	2	23904194	23904763	+	257	protein_coding	-	-
Os06g0163300	106.6785607	123.243677	104.3664753	114.8073362	125.1070397	132.7520633	90.12148271	58.29922467	139.2114554	236.0273623	113.698788	231.0857037	-	6	3195612	3198736	+	1266	protein_coding	PF03168:Late embryogenesis abundant protein	-
Os03g0793800	76.58778492	56.54252453	78.63424141	81.16970646	89.79916671	125.7664517	155.0470379	144.4306961	155.9622931	204.2925614	142.8675147	308.2413624	GPI-anchored non-specific lipid transfer protein 7, type G nsLTP 7, type G non-specific lipid transfer protein 7	3	33023016	33023942	-	825	protein_coding	PF14368:Probable lipid transfer	-
Os06g0166400	189.5239205	175.9236818	196.9917855	183.549271	188.0720535	165.5422064	41.28857197	44.64481677	75.95900499	34.08949486	23.30898951	30.91774798	ETHYLENE RESPONSE FACTOR 7	6	3337151	3338155	+	1005	protein_coding	PF00847:AP2 domain	AP2
Os03g0136900	123.2011525	126.7342914	126.7095034	120.9638078	113.2491543	103.4288393	69.27368837	106.0345233	127.5157677	100.3538269	91.83632437	103.869556	-	3	2026817	2033506	-	3244	protein_coding	PF00694:Aconitase C-terminal domain|PF00330:Aconitase family (aconitate hydratase)	Aconitase
Os09g0497400	105.0596408	131.5607507	107.917239	110.2273469	116.2560233	109.0931328	32.59139088	70.67284445	64.40732377	144.0377935	159.2303646	133.6338424	-	9	19235215	19238701	+	1139	protein_coding	PF01956:Integral membrane protein DUF106	-
Os12g0287200	85.08391621	107.1644346	85.15013818	85.12332447	84.17900444	93.92483008	233.3070498	124.0990867	196.8415829	106.2999921	100.542855	97.18432715	mago nashi, Mago protein, Mago nashi protein, rice mago nashi homolog, MAGO NASHI 2	12	10959539	10962329	+	805	protein_coding	PF02792:Mago nashi protein	-
Os05g0107700	105.9926513	116.6130936	117.4956866	100.4848167	104.859945	110.1293399	122.0885066	152.7360106	109.2600104	104.0788208	91.3661839	105.4084795	XANTHOMONAS ORYZAE PV. ORYZAE RESISTANCE 5	5	437043	443269	+	905	protein_coding	PF02268:Transcription initiation factor IIA, gamma subunit, helical domain|PF02751:Transcription initiation factor IIA, gamma subunit	-
Os05g0514300	152.942314	127.6856232	163.7336812	115.429045	116.3367859	116.3074131	60.98563673	100.466213	138.9622082	81.0496684	84.11311399	100.6292529	tubby-like protein 10, tubby-like protein 9, F-box protein 267	5	25497335	25501617	+	1697	protein_coding	PF01167:Tub family|PF00646:F-box domain	Tub
Os07g0617100	149.600865	159.4036682	184.6955625	132.729133	178.1286374	191.6919658	142.1495855	84.91465266	144.7014282	54.27662215	35.5094954	66.30099828	-	7	25446542	25447193	+	652	protein_coding	PF03018:Dirigent-like protein	-
Os03g0421800	62.36139225	87.83151014	69.60592473	60.02280187	77.13717752	80.24857264	158.6724281	147.1961018	162.6535908	159.333596	135.6965584	141.078177	-	3	17569815	17572007	-	925	protein_coding	PF07983:X8 domain	-
Os04g0496300	67.04485873	86.51476134	78.32302309	64.64456644	81.36699668	74.99154937	180.6787337	154.1030282	92.13164228	117.5261135	151.0566535	80.43821546	-	4	24830462	24831375	-	914	protein_coding	-	-
Os01g0132766	104.8292239	102.6723426	115.3438571	158.2478922	152.9036784	142.1960006	232.2158313	112.3002269	268.7501065	94.83151189	70.82080536	98.00814088	-	1	1801983	1803280	-	1298	protein_coding	-	-
Os12g0438900	91.09549357	106.5425718	91.24552597	95.38077817	94.13084625	83.7656538	140.5946169	171.740687	144.3549596	111.952314	111.353534	89.57765846	-	12	14503051	14503903	-	705	protein_coding	PF06645:Microsomal signal peptidase 12 kDa subunit (SPC12)	-
Os04g0464200	128.5095712	112.6231059	129.0475622	144.4475431	137.1662681	134.6573192	69.88299586	76.86354962	84.91106385	119.4129401	103.7329111	130.9471837	BETAINE ALDEHYDE DEHYDROGENASE 1	4	23171516	23176332	-	1907	protein_coding	PF00171:Aldehyde dehydrogenase family	Aldedh
Os01g0314300	109.0147042	106.1000166	103.5417126	118.2364476	115.6772609	102.4734729	56.24780307	125.836076	136.5114419	111.5890333	125.9756812	115.272644	-	1	11812190	11815785	-	966	protein_coding	PF01472:PUA domain	-
Os09g0249700	103.7433173	108.3290167	104.7677433	104.1663474	97.2673221	99.45162708	92.11702787	123.9602087	70.90746529	138.7319099	140.97791	133.7470432	PROTEIN PHOSPHATASE 2A REGULATORY SUBUNIT A	9	3758081	3764491	-	2209	protein_coding	PF13646:HEAT repeats	-
Os02g0664000	102.8614228	97.72558164	110.0351894	95.88559289	87.29603709	80.71651852	148.8898931	112.5869117	276.3354187	98.76471952	83.54300093	107.0553345	GLUTATHIONE PEROXIDASE 3	2	26929770	26932403	+	994	protein_coding	PF00255:Glutathione peroxidase	GSHPx
Os09g0505700	133.5209828	122.7854402	139.1052934	153.086065	132.9897994	121.1118926	79.57146664	107.2479916	105.1663501	91.36966002	88.03430035	93.95443404	-	9	19566172	19568826	+	988	protein_coding	PF00834:Ribulose-phosphate 3 epimerase family	-
Os02g0124800	123.4911083	105.2985588	143.9638031	112.0263687	136.6905056	128.9245422	135.6611252	69.17200639	95.32207975	73.78850597	90.19270563	92.51182094	-	2	1288998	1289511	-	514	protein_coding	-	-
Os06g0589600	73.5791315	87.22975891	74.4196345	62.11371268	64.40739715	73.05411505	136.0072215	173.8627473	171.2912131	139.4048637	122.3086118	131.3831198	-	6	23134854	23136224	+	923	protein_coding	PF07714:Protein tyrosine kinase	Pkinase_Tyr
Os03g0806800	113.9367274	92.04354764	125.5121542	101.9805449	87.42583119	136.1546284	73.85622493	81.03611706	103.9240152	166.4320805	121.1303219	181.1422818	-	3	33716907	33717725	+	649	protein_coding	-	-
Os01g0270100	108.7474413	109.1535618	120.9666601	110.8070557	105.6642622	99.60789029	86.20886724	99.70675744	99.78928107	99.80206442	98.47653693	102.3899222	-	1	9325669	9329331	-	1125	protein_coding	PF16845:Aspartic acid proteinase inhibitor	-
Os08g0374000	130.1199902	130.9715537	184.7450074	141.9240399	135.6099346	110.0570349	53.65023428	56.06745716	60.60766331	114.2724056	80.79660385	80.33391017	-	8	17510752	17511689	-	793	protein_coding	PF00407:Pathogenesis-related protein Bet v I family	-
Os02g0782700	119.7980113	107.8449129	123.2100358	129.559189	124.5930923	108.1947576	117.6828865	84.8124442	150.0214633	125.8628508	104.3114957	131.3592261	ETHYLENE-RESPONSIVE ELEMENT-BINDING PROTEIN 1	2	33199818	33202681	-	1686	protein_coding	PF00847:AP2 domain	AP2
Os01g0222600	177.7969886	154.8490193	181.6836273	156.8218256	223.7277673	152.3478633	23.24160672	8.975720104	24.69149555	18.69497572	13.13024831	18.74694553	-	1	6704187	6704746	-	560	protein_coding	-	-
Os07g0209000	91.7416975	99.91719243	74.92744629	88.14755507	83.83153543	96.94338011	98.10057762	114.9382009	59.25376615	149.7017264	168.2713621	121.3661398	dolichyl-diphosphooligosaccharide-protein glycosyltransferase 48kDa subunit, dolichyl-diphosphooligosaccharide-protein glycosyltransferase 1, Glycosyltransferase 48 kDa subunit precursor	7	5885350	5889810	+	1647	protein_coding	PF03345:Oligosaccharyltransferase 48 kDa subunit beta	-
Os08g0151400	67.98078649	73.20513818	86.69923765	93.86051489	76.33158448	73.60585494	209.0893502	236.9054107	70.69327197	105.9334201	134.4185731	80.51581639	-	8	2965682	2967788	+	461	protein_coding	-	-
Os03g0578200	81.91257936	88.13407857	65.54995606	62.8417731	71.09278091	62.03756346	334.0394468	280.770375	226.0811237	87.65413105	97.88504905	77.4020659	-	3	21165030	21170759	-	506	protein_coding	-	-
Os03g0815900	139.4808407	134.8700883	139.5295784	114.5070591	114.6433963	119.4321356	69.85179468	83.44959731	87.04648642	79.87104478	97.90805425	94.01269192	-	3	34195226	34197990	-	1423	protein_coding	PF08711:TFIIS helical bundle-like domain|PF01096:Transcription factor S-II (TFIIS)|PF07500:Transcription factor S-II (TFIIS), central domain	-
Os01g0256400	96.1668199	95.15282679	98.24811934	85.12000509	92.29797859	84.28896234	255.4223625	207.8742409	158.0545464	104.4102398	87.51552757	79.69653581	-	1	8540755	8544460	+	719	protein_coding	PF01221:Dynein light chain type 1	-
Os05g0123200	92.16567089	94.40776185	87.1187803	63.48652033	72.04637092	84.44056998	170.1723175	116.6141393	186.3186516	156.3117277	107.4017696	159.1188658	-	5	1291479	1295477	+	2203	protein_coding	-	-
Os04g0653100	68.1469613	82.43913144	80.70480564	75.39597771	77.22065931	72.66073033	195.3839861	147.6353962	181.7879182	104.075822	108.7161486	111.5073034	-	4	33311330	33313304	-	924	protein_coding	PF03647:Transmembrane proteins 14C	-
Os07g0166600	71.63021531	99.55646843	75.60930287	63.62417194	63.88940543	71.74114273	218.3576262	206.1629522	200.6518593	86.88756979	112.0084924	65.42837315	-	7	3574979	3576767	+	614	protein_coding	-	-
Os02g0621700	102.7148567	126.4131886	96.59004791	111.8155828	104.5569843	89.43327924	106.1016324	109.4094737	77.99266537	127.3574748	123.1367075	117.7862115	-	2	24741811	24747949	+	1965	protein_coding	PF08442:ATP-grasp domain|PF00549:CoA-ligase	-
Os04g0337300	113.9692914	112.5390621	131.4680352	113.7709031	127.307167	141.3442417	47.65279106	63.1996292	59.84392826	109.8951124	113.3828669	101.7976554	-	4	15879378	15879964	+	500	protein_coding	-	-
Os03g0274000	87.18515698	72.19095394	69.402669	77.92821015	76.7011396	69.90497687	180.0429892	175.5058443	170.5336961	130.1191921	123.4078031	118.3993149	-	3	9218819	9224101	+	1898	protein_coding	PF01237:Oxysterol-binding protein	-
Os07g0139400	106.539245	99.3031621	95.10026884	112.0640092	106.7122613	109.5368458	109.4171271	102.0729531	180.0872735	132.4673408	100.6810074	172.5376734	UEL-1	7	2080061	2083382	+	1822	protein_coding	PF16363:GDP-mannose 4,6 dehydratase	-
Os05g0128200	146.8447234	110.2773121	141.8121264	147.2484276	128.3614609	121.1905682	83.86113844	88.75518849	163.806373	76.44601835	59.54448075	83.16889138	ZINC FINGER CCCH DOMAIN-CONTAINING PROTEIN 33	5	1662022	1664213	+	2192	protein_coding	PF00642:Zinc finger C-x8-C-x5-C-x3-H type (and similar)	zf-CCCH
Os10g0481000	158.3842513	145.9241811	185.9885437	160.0596691	188.4129294	154.1468533	54.27809238	76.70704195	101.2246957	34.63049521	29.71249133	40.16811509	-	10	18129498	18130451	-	954	protein_coding	-	-
novel.2696	106.5494439	107.0480542	119.0018006	94.90977535	89.45747397	114.9474122	214.6287571	113.4337473	376.405746	111.343851	45.99735235	145.9215481	-	4	18846203	18846968	+	766	-	- && - && -	-
Os12g0600701	137.7938323	130.4647052	124.6612772	150.7302557	135.957678	159.9469633	30.80242068	53.95926722	69.09571553	112.5051999	97.48528825	121.6912095	-	12	25282668	25284327	-	1137	protein_coding	-	-
Os07g0691300	45.5827869	44.98826079	53.39316295	41.27400402	38.39020235	51.0824947	375.8049918	144.0004354	918.1589478	53.57578033	32.66407586	90.83636363	-	7	29404417	29405293	+	877	protein_coding	PF07107:Wound-induced protein WI12	-
Os05g0503000	133.7078791	139.4583854	124.4251836	134.1746811	133.0536212	151.1062688	41.74158259	51.00977027	35.74603582	140.0086293	143.4850984	139.3614419	SCAMP3	5	24762188	24767756	-	1352	protein_coding	PF04144:SCAMP family	-
Os08g0190800	96.5425729	104.6308268	115.868998	98.1039685	95.83281823	87.69474359	223.8608234	92.70510911	89.06934345	75.80234269	83.14196886	81.90615956	-	8	5318646	5320835	-	600	protein_coding	PF10235:Microtubule-associated protein CRIPT	-
Os06g0133900	92.52020422	82.26699991	85.76762627	87.1963444	72.4126886	80.70796948	196.8659446	163.2017173	190.779477	126.0017527	98.74784414	138.010946	ENOLPYRUVYLSHIKIMATE PHOSPHATE SYNTHASE	6	1816266	1819747	+	1763	protein_coding	PF00275:EPSP synthase (3-phosphoshikimate 1-carboxyvinyltransferase)	EPSP_synthase
Os07g0529600	69.16866859	63.06805161	54.97587642	137.4439047	122.9339173	105.8323088	87.12770264	63.14527066	453.7426685	135.6733941	85.08710099	156.9678151	PATHOGEN-INDUCED DEFENSE-RESPONSIVE PROTEIN 8	7	20724581	20726069	+	1489	protein_coding	PF01946:Thi4 family	-
Os05g0401500	133.7681625	153.5180019	131.1503599	110.6448568	96.16432368	91.13131244	148.1601549	78.51327846	138.6764913	79.65219897	78.93929323	77.98309746	-	5	19525140	19525710	-	571	protein_coding	-	-
Os03g0146300	81.18393067	110.7417348	79.67591516	73.88888743	82.03015436	76.23309685	266.9628736	134.2857345	150.5139447	110.6116923	126.4799844	82.65052131	CDK subunit protein 1	3	2571794	2572787	+	641	protein_coding	-	-
Os08g0548900	98.40457363	111.9748792	112.7827385	112.2865996	87.22736014	89.71319347	125.7190219	121.3600617	161.2978207	120.4667724	100.9268157	97.35107105	-	8	27533329	27536724	+	1040	protein_coding	PF10584:Proteasome subunit A N-terminal signature|PF00227:Proteasome subunit	Proteasome
Os01g0705500	140.9027299	121.8616851	149.6412851	151.5360404	140.3679677	145.7286686	50.4625456	45.62996171	64.46782762	88.06702751	76.79899885	93.44452727	-	1	29247022	29250112	+	520	protein_coding	-	-
Os10g0452500	67.15401254	71.64885658	62.7136344	61.78439962	87.4422226	60.22414047	267.3757668	205.4784633	165.6470712	75.79829446	88.32389514	93.38955696	-	10	16500928	16501740	-	813	protein_coding	-	-
Os07g0508900	126.0347083	130.5484639	120.8339644	109.7690142	104.1777995	138.3338924	57.67866107	119.0338433	60.7275538	100.2344001	100.4734447	85.33960961	DNA BINDING WITH ONE FINGER 22	7	19363561	19364738	+	1178	protein_coding	-	-
Os03g0858700	166.7822391	171.1655914	153.4903001	109.3725797	133.6788984	149.9441458	15.82606041	32.98663491	23.01977216	33.45405696	33.43986806	28.91806256	-	3	36243208	36245053	-	1070	protein_coding	PF07386:Protein of unknown function (DUF1499)	-
Os03g0766000	73.88193433	94.69014788	72.31887072	74.87128665	67.95587433	69.15696637	183.7304405	226.4635263	114.7970352	102.3317798	120.8606864	83.37079733	-	3	31726005	31732261	-	1122	protein_coding	PF09767:Predicted membrane protein (DUF2053)	-
Os08g0225000	47.41844443	65.88878147	36.81327281	40.17345785	35.40598277	41.19723887	271.445365	222.5549534	191.2593784	128.7488968	160.2860167	106.7387963	-	8	7612317	7614842	-	1014	protein_coding	PF07977:FabA-like domain	-
Os06g0574500	99.06220099	102.9880005	102.6332929	93.04292958	81.20947244	87.57677848	187.8282448	146.895303	172.4139576	104.148796	94.6769569	85.34253717	PROTEIN PHOSPHATASE 2A CATALYTIC SUBUNIT 1	6	22307181	22313271	+	1376	protein_coding	PF00149:Calcineurin-like phosphoesterase	Metallophos
Os06g0530200	104.9039272	104.0524229	90.66027702	106.6615004	86.0453353	68.89673475	133.2426167	146.6545961	79.33299929	94.88582693	94.92790423	99.89569133	-	6	19730665	19734991	+	626	protein_coding	-	-
Os04g0670200	84.16634513	86.16016379	80.47161483	81.52985722	84.45231789	83.59964033	148.1316692	100.0986226	454.0970074	78.93014415	79.27889006	105.4581006	-	4	34173356	34176732	-	1766	protein_coding	PF00112:Papain family cysteine protease|PF08246:Cathepsin propeptide inhibitor domain (I29)|PF00396:Granulin	Peptidase_C1
Os05g0467300	104.4558551	113.121645	108.3843063	89.57531718	85.38006964	96.85545191	166.798738	148.2753762	146.410451	75.72139715	77.8978796	80.42271466	-	5	22932713	22935696	+	1092	protein_coding	PF10262:Rdx family	-
Os03g0774200	129.2737223	118.2522957	113.5145217	126.2247229	102.3360068	103.8510969	72.26952855	47.49844278	58.53411646	136.8507467	139.3739844	126.2095863	-	3	32092409	32095619	-	1052	protein_coding	PF12838:4Fe-4S dicluster domain	-
Os07g0645400	90.77354434	96.01874978	93.17794526	99.13050547	86.74659349	85.78226518	113.299385	136.2162205	115.3335458	116.6521857	126.3070759	119.8323813	-	7	26913496	26917496	+	2392	protein_coding	PF01512:Respiratory-chain NADH dehydrogenase 51 Kd subunit|PF10589:NADH-ubiquinone oxidoreductase-F iron-sulfur binding region|PF10531:SLBB domain	-
Os02g0824700	103.5866034	112.554763	115.5844695	98.67880993	93.14385345	82.59731256	153.9159993	143.8844441	143.7297748	107.5650731	105.0467421	91.04202928	-	2	35427553	35430580	+	739	protein_coding	PF01990:ATP synthase (F/14-kDa) subunit	-
Os12g0566300	123.6263018	108.4854644	127.1507218	113.6993224	109.8465075	93.09297571	75.08795815	98.09618151	80.42809811	126.6599645	113.9612604	127.5973402	ACLA-3	12	23275214	23279087	+	1738	protein_coding	PF08442:ATP-grasp domain|PF16114:ATP citrate lyase citrate-binding	-
Os07g0549700	94.58546079	94.21236751	98.42006313	98.89230462	98.00746562	82.15484328	135.4022938	125.3915949	142.4151314	112.6244998	114.6118886	101.0674757	-	7	21816593	21822322	+	1762	protein_coding	-	-
Os01g0238600	101.4011045	103.02429	103.6559195	111.4416741	101.1203	104.4242059	177.4417887	112.8719732	149.454313	91.56969499	91.7882203	91.67062626	-	1	7670071	7672734	+	852	protein_coding	-	-
Os01g0918300	148.5170395	125.561402	153.8273706	131.028459	135.6673778	124.7279503	60.96121668	60.3773855	36.68900759	102.4760621	84.01700128	72.63503551	smt3, SMT3	1	40064408	40066375	-	1968	protein_coding	PF11976:Ubiquitin-2 like Rad60 SUMO-like	-
Os05g0345175	65.61721077	85.57641954	84.11609723	57.40066214	56.01779036	73.10452793	166.807642	211.56625	160.1188209	70.40100525	83.31060331	58.56362965	-	5	16219688	16220126	+	439	protein_coding	-	-
Os05g0432700	137.335936	125.7053115	150.4052033	161.8092697	142.0187468	128.8604693	16.18897861	54.56633495	73.15354186	105.9141708	64.65384105	107.203648	-	5	21214834	21216797	-	657	protein_coding	PF05922:Peptidase inhibitor I9	-
Os05g0178300	87.3618847	92.27090686	101.7556879	56.60107679	75.6085144	105.892678	395.8861768	170.4550125	337.5440054	82.61571245	45.65682189	128.7665142	CADMIUM TOLERANT 5	5	4665325	4667853	-	549	protein_coding	-	-
Os05g0113900	47.82525711	68.07308953	49.13508032	46.24293929	56.80875742	65.86330599	260.6183667	145.5982844	130.2980662	127.9487295	124.2971645	90.58058239	-	5	738208	739079	+	793	protein_coding	PF00125:Core histone H2A/H2B/H3/H4|PF16211:C-terminus of histone H2A	Histone
Os01g0851600	78.54389043	81.91502649	87.34230159	61.10158632	68.00850145	56.92337269	272.6558108	221.5867535	305.7814773	66.97814594	69.70135195	66.37987943	-	1	36666965	36668075	+	1111	protein_coding	PF02544:3-oxo-5-alpha-steroid 4-dehydrogenase	-
Os03g0245500	101.1031461	138.2841928	100.7282234	64.53068061	99.45957259	129.3294395	73.11780288	70.94700747	109.5923289	175.1755826	132.5360366	124.4774461	-	3	7681570	7682838	-	1269	protein_coding	-	-
Os02g0324300	113.6384679	114.9904312	118.9796436	114.5988116	117.3811535	105.5255903	111.419672	113.2528678	91.47711989	89.93274579	81.25868343	82.46081549	-	2	13007000	13013048	+	1322	protein_coding	PF04502:Family of unknown function (DUF572)	-
Os12g0198000	32.88084566	39.36874012	40.49313965	29.71531991	36.47063397	31.88000739	356.7394496	221.2563262	841.3445913	82.65945419	56.2852392	100.4779863	-	12	5070769	5071512	-	744	protein_coding	PF04398:Protein of unknown function, DUF538	-
Os04g0387600	116.9899685	129.380092	119.2665285	139.8280985	103.9037443	126.8725153	91.21705862	98.26360245	64.66190154	96.70887309	111.289837	80.28877602	-	4	19061597	19062100	-	504	protein_coding	-	-
ENSRNA049473661	74.17123813	59.83507801	57.62168991	69.26502072	52.23317324	49.00563119	307.6574901	146.6136099	115.0095756	97.92033605	124.2470269	59.90119894	SNORD14	4	27239857	27239977	+	121	snoRNA	-	-
Os11g0104050	69.37957504	83.59016955	78.06765019	58.80566801	65.66853614	64.81296907	247.970266	184.1140132	213.7789714	71.92012997	86.69850825	60.66790594	-	11	162815	163466	-	652	protein_coding	PF03911:Sec61beta family	-
Os07g0196900	145.0176942	113.7559785	145.9047907	130.2100197	139.2660066	150.3399032	29.02844635	47.07532034	42.35112763	77.2563328	79.50902812	97.15146663	F-box protein 349	7	5249181	5251071	+	822	protein_coding	-	-
Os08g0559400	146.4142556	125.4130726	146.6933306	141.9037372	130.6365096	130.1618904	25.00348609	56.29401426	13.7443817	77.1656549	93.53204226	69.60160468	CYCLOPHILIN 18-2	8	27999844	28002323	-	799	protein_coding	PF00160:Cyclophilin type peptidyl-prolyl cis-trans isomerase/CLD	Pro_isomerase
Os05g0359700	192.8706961	164.7330656	185.1714854	162.5784782	175.3414971	165.5201309	44.1877461	26.35028941	55.57571347	31.40291553	23.94286227	33.40528994	-	5	17135217	17135756	+	540	protein_coding	-	-
Os04g0543500	112.1205093	92.5951166	96.27015606	100.0921334	109.0468258	107.1928437	143.5402683	194.3257297	280.5696019	70.77341582	49.99308005	70.30791892	-	4	27210846	27211225	+	380	protein_coding	-	-
Os06g0194900	153.5828037	125.6218327	156.8846041	129.0695584	120.3027879	139.00209	132.4662706	110.9078282	141.9501575	53.68604902	46.60104912	57.54876913	SUCROSE SYNTHASE 2	6	4796628	4802509	-	3544	protein_coding	PF00534:Glycosyl transferases group 1|PF00862:Sucrose synthase	Glycos_transf_1
novel.1448	147.8225251	137.7700932	148.1378454	110.8966662	152.0275171	150.8077002	37.89267617	41.05631689	28.20025602	37.79659615	36.76372939	46.60023591	-	12	1772429	1774714	-	2264	-	- && - && -	-
Os03g0366000	84.95203984	84.50649046	81.62297814	70.61112616	82.96659073	74.15067745	112.2225448	119.9350835	77.07951894	138.4398402	128.810872	88.79752748	-	3	14298449	14301345	-	612	protein_coding	PF00166:Chaperonin 10 Kd subunit	-
Os05g0148300	83.76941283	88.27325263	84.23376482	72.55896046	63.11303886	76.05387817	131.992264	141.4189234	65.99615974	109.4893705	133.9193129	85.99605046	-	5	2763255	2764819	+	576	protein_coding	PF08293:Mitochondrial ribosomal subunit S27	-
Os03g0648400	195.1147211	140.7209162	174.1896118	189.3642363	172.6339492	159.6478279	10.5654914	10.10371133	8.877440699	74.96561743	74.6958364	102.5847223	DnaJ domain protein A4, YDJ1 protein	3	25127262	25130981	+	1818	protein_coding	PF00226:DnaJ domain|PF01556:DnaJ C terminal domain|PF00684:DnaJ central domain	DnaJ_C
Os10g0397400	50.57982578	62.05459417	38.52250705	41.36661516	47.39643946	41.03949842	191.9285146	214.0399341	131.6999429	159.4091036	171.243735	117.9273467	BRASSINOSTEROID DEFICIENT DWARF 2	10	13359632	13363225	-	2300	protein_coding	PF01565:FAD binding domain	FAD_binding_4
Os05g0168700	98.50343479	91.27472383	89.12707631	78.24641339	81.53691112	81.11890073	72.6110442	138.7252067	90.47933912	138.1407945	141.6212899	118.8655395	glucose-6-phosphate/phosphate-translocator	5	4117811	4121262	-	1712	protein_coding	PF03151:Triose-phosphate Transporter family	-
Os04g0498000	85.45067964	75.48464972	87.30731364	51.12889195	72.39219704	64.58792856	266.5314273	180.2554316	195.1758389	95.43993397	103.6360679	91.36164646	-	4	24898873	24900756	+	513	protein_coding	PF05703:Auxin canalisation	-
Os06g0665500	187.2946145	161.5278348	200.0296668	160.7776398	147.8252815	170.4743106	52.20572313	51.27704506	38.70115059	39.65543415	37.31171312	39.82139661	ALLANTOATE AMIDOHYDROLASE	6	27495307	27499531	-	1652	protein_coding	PF01546:Peptidase family M20/M25/M40	Peptidase_M20
Os07g0450000	46.21568934	72.70673251	62.38487828	63.66011217	56.7550074	55.87059708	192.0675678	185.1009499	147.8944297	96.37571902	109.1483495	67.38750202	-	7	15448861	15451411	+	723	protein_coding	PF00935:Ribosomal protein L44	-
Os10g0543800	104.9986814	98.94903163	124.4507162	82.30080087	73.38224816	126.6235592	118.4584494	116.2644826	189.4216946	89.74747231	77.25702522	114.8100263	PHLOEM PROTEIN 31	10	21231593	21233093	-	1221	protein_coding	PF02798:Glutathione S-transferase, N-terminal domain|PF00043:Glutathione S-transferase, C-terminal domain	GST_C
Os11g0148500	95.36401759	71.76665319	86.83382089	80.90463484	68.50798218	67.1562709	82.04545957	124.6400098	142.7881344	141.8073065	139.1957535	148.9076975	pyruvate kinase 1	11	2239301	2243356	-	1971	protein_coding	PF02887:Pyruvate kinase, alpha/beta domain|PF00224:Pyruvate kinase, barrel domain	PK
Os07g0448600	170.2079632	149.3795525	175.2090501	187.0358637	201.8599365	159.347319	0	18.00443244	22.09423713	68.06095282	28.50533994	87.24340304	-	7	15377040	15378085	-	817	protein_coding	PF00230:Major intrinsic protein	-
Os12g0169700	96.78548032	114.12058	82.34901333	90.25402348	89.12565618	78.3496569	99.56588769	111.3722185	105.319005	124.4598883	135.7552386	116.7418053	-	12	3549170	3552554	+	1193	protein_coding	-	-
Os01g0856800	79.45928537	88.38809709	96.94062432	81.85696819	83.18535754	69.67086888	236.9631803	153.2411965	184.0224869	93.93706216	85.00868163	93.05679064	-	1	37017072	37018035	+	964	protein_coding	PF00169:PH domain	PH
Os06g0131300	115.2236322	109.2685996	112.887049	114.3625418	105.4441801	110.0674854	255.7669326	149.5566613	200.7360503	52.23459555	47.38013061	47.59705269	ARGININE DECARBODYLASE	6	1674358	1677406	-	3049	protein_coding	-	-
Os05g0120700	85.05152422	81.84163543	73.88941015	86.5728172	93.30425321	98.1846271	137.9639344	121.9038168	184.4941656	102.4705019	99.32497497	124.504204	-	5	1084753	1086017	+	1163	protein_coding	PF00689:Cation transporting ATPase, C-terminus	Cation_ATPase_C
Os05g0121000	112.3238562	122.6155853	109.2853668	112.4608191	121.4266889	113.9328383	58.40734928	86.2373108	129.2336699	95.68134976	66.75126506	100.510276	-	5	1115776	1118059	+	1104	protein_coding	PF06749:Protein of unknown function (DUF1218)	-
Os03g0160200	118.8664361	111.3203883	118.1749574	113.8016719	122.818538	122.1816743	101.0032342	93.13882061	65.96946346	84.34473418	83.04178961	100.9074604	-	3	3208862	3211539	+	2342	protein_coding	-	-
Os02g0695600	68.2438372	48.02040127	77.12549288	52.23673147	49.07573935	54.67536347	287.4031734	216.1938154	328.1908427	103.9881324	76.29251983	97.28099266	-	2	28578290	28579120	+	718	protein_coding	-	-
Os12g0510900	35.49625874	65.91699561	47.62448415	49.58299973	38.17212919	56.4896879	238.1721852	175.5545256	269.5877642	210.8713248	136.5597036	171.3038661	-	12	19681340	19682064	+	488	protein_coding	PF00412:LIM domain	LIM
Os06g0568000	92.15464225	103.7327761	93.55914364	91.58045192	99.72568538	103.0542447	103.9977788	128.1152982	87.31867574	125.1136557	130.4321581	127.873574	-	6	21955256	21956670	-	1415	protein_coding	PF02990:Endomembrane protein 70	-
Os01g0869900	146.6357998	130.3636145	140.891951	116.816675	130.2620077	139.9787714	29.76537018	62.75983396	57.88319899	83.31695971	64.60845401	86.7466864	STRESS/ABA-ACTIVATED PROTEIN KINASE 4	1	37710241	37714835	+	1474	protein_coding	PF00069:Protein kinase domain	Pkinase
Os12g0203200	107.1570506	86.16587952	112.3129786	115.2766502	135.0263669	140.5550616	43.972447	121.0869634	63.1443904	88.72915387	100.2968413	137.6611307	-	12	5399052	5401325	+	514	protein_coding	-	-
Os02g0146600	96.47417948	116.7175875	87.06565653	100.9835753	87.11611763	99.66682645	62.41320827	105.76016	93.93334374	124.4274141	118.3104575	106.6961079	EUKARYOTIC INITIATION FACTOR 4A-2	2	2557668	2561013	+	1712	protein_coding	PF00270:DEAD/DEAH box helicase|PF00271:Helicase conserved C-terminal domain	DEAD
Os07g0633800	119.0930474	118.7624126	97.82523487	115.1918141	94.69196672	108.2610536	118.1465668	166.7670019	87.54308144	88.05198245	94.13181771	73.59444151	-	7	26302466	26306042	+	613	protein_coding	PF05839:Apc13p protein	-
Os03g0681400	104.6557789	94.86813264	115.5289481	133.216182	108.0145414	106.1198864	118.1540521	112.5077652	145.2117003	72.17620639	71.11066286	74.02196009	UBIQUITIN-CONJUGATING ENZYME 25	3	27111495	27116436	-	793	protein_coding	PF00179:Ubiquitin-conjugating enzyme	UQ_con
Os10g0536000	119.5519305	111.1898369	128.845857	119.9386932	105.1361089	101.4982828	137.0338461	130.6573341	120.6488728	67.61956585	62.6572507	52.30146842	SUMO-conjugating enzyme 1, Ubiquitin-conjugating enzyme 1	10	20848042	20851319	-	852	protein_coding	PF00179:Ubiquitin-conjugating enzyme	UQ_con
Os03g0695600	129.7248973	129.9756275	108.9298922	120.724789	129.9692915	97.4361963	34.26448551	44.02226359	48.82395323	157.9872089	123.5693159	131.82293	20S proteasome beta4 subunit	3	27858693	27861038	-	968	protein_coding	PF00227:Proteasome subunit	Proteasome
Os03g0297300	86.44755505	112.2746743	80.73463265	102.5183936	91.34933728	97.52735967	81.62280455	63.89186705	53.01278907	114.8281223	139.4354983	123.9982276	-	3	10397906	10400008	+	811	protein_coding	PF01251:Ribosomal protein S7e	-
Os09g0434000	133.9304048	125.7926378	131.4401368	125.738574	137.9594388	134.4067489	95.00521629	66.68661612	64.49418764	80.28251155	85.51436681	83.56853754	AT-rich Interaction Domain-containing protein 5	9	15937013	15937693	-	506	protein_coding	-	-
Os03g0286500	41.23059983	47.71406394	33.16894406	23.19666303	27.89840946	27.68039408	234.2477714	234.2783257	182.1657348	147.9441445	153.0961407	110.0554463	-	3	9878106	9880793	-	1378	protein_coding	PF00076:RNA recognition motif. (a.k.a. RRM, RBD, or RNP domain)	RRM_1
Os04g0403300	128.6947155	108.6433792	144.2608844	136.4618441	145.5036572	151.8106333	96.51313366	80.0965735	73.09152656	83.06875626	81.24139966	69.23121256	-	4	20009203	20009525	+	323	protein_coding	-	-
Os01g0811100	123.4913453	104.3973769	112.836987	108.0012726	103.8808869	90.39372039	56.83974272	81.94411135	95.88214	115.9865709	111.8683417	115.4548104	20S proteasome alpha7 subunit, 20S proteasome subunit alpha7	1	34471055	34475473	+	1188	protein_coding	PF10584:Proteasome subunit A N-terminal signature|PF00227:Proteasome subunit	Proteasome
Os07g0599700	24.90484125	24.13165331	54.93793493	32.84450039	35.42541874	44.15287718	297.1213822	92.92237366	574.7706346	141.3353934	75.22242484	273.5832357	-	7	24477380	24478153	-	774	protein_coding	-	-
Os12g0632700	101.1925364	91.83937702	101.2450026	108.6602802	111.6859195	97.40546289	143.3384133	119.4733822	239.9839676	85.22554552	69.77157057	101.1655206	-	12	27094649	27099336	-	1466	protein_coding	PF00056:lactate/malate dehydrogenase, NAD binding domain|PF02866:lactate/malate dehydrogenase, alpha/beta C-terminal domain	-
Os03g0225600	73.34179632	88.47426155	86.19765503	90.68376593	77.08310024	91.15531667	164.3301289	155.9274323	122.3367705	96.80615479	104.3308825	91.62267974	-	3	6587240	6587714	+	475	protein_coding	PF06419:Conserved oligomeric complex COG6	-
Os01g0866133	212.3853373	156.9808729	185.3962824	150.6111497	169.5822171	176.0836951	1.651501492	8.108977901	15.04042036	95.67857012	41.43160475	95.71742547	-	1	37510909	37512831	-	1144	protein_coding	-	-
Os04g0677500	103.5072791	87.48539345	99.22255478	84.55076482	66.70674238	67.91608035	95.95528805	126.2211394	122.8713716	133.763908	124.7856012	125.4769716	-	4	34605435	34609072	-	2187	protein_coding	PF00224:Pyruvate kinase, barrel domain|PF02887:Pyruvate kinase, alpha/beta domain	PK
Os09g0482740	124.8733765	113.9493878	120.6900787	102.9542167	104.5281009	105.0212552	130.8502723	111.9474349	145.510179	77.42072002	66.87738912	82.3242122	-	9	18576959	18581277	+	1415	protein_coding	PF07889:Protein of unknown function (DUF1664)	-
Os07g0176500	185.4388232	140.121589	154.9956622	152.4040585	165.0612709	157.1041403	115.1006318	88.09330212	189.564017	40.28333725	31.95660273	33.72659474	-	7	4029361	4030853	-	1301	protein_coding	PF13855:Leucine rich repeat	-
Os02g0523500	100.1334418	94.95763531	94.34164587	105.5453795	97.00966706	90.29656529	83.60284105	91.08460046	59.86137164	125.176284	129.4067104	112.5676537	cytoskeleton-associated 120 kDa RNA-binding protein	2	19098871	19105461	-	3548	protein_coding	PF00565:Staphylococcal nuclease homologue|PF00567:Tudor domain	-
Os11g0704600	71.26289441	106.5822361	56.72220244	57.41197635	63.04058022	72.03692407	194.9820517	150.2980204	174.7398403	101.9941661	102.7547684	76.77125084	-	11	28838859	28842804	-	1906	protein_coding	PF00332:Glycosyl hydrolases family 17|PF07983:X8 domain	Glyco_hydro_17
Os04g0105300	61.97752283	106.2143174	60.74492094	36.97106974	49.18345527	65.89932572	152.896967	147.1694648	146.0143069	139.7377307	132.6937583	126.2257087	-	4	354021	355463	+	1443	protein_coding	PF06966:Protein of unknown function (DUF1295)	-
Os07g0623000	61.59001343	73.77651951	56.04909774	67.58767053	81.36780333	63.69871589	143.4037836	198.1390399	248.5151509	86.03260367	89.48239337	74.54016133	-	7	25774523	25775231	-	709	protein_coding	PF03966:Trm112p-like protein	-
Os01g0885000	143.2261698	107.193309	149.1585815	141.4238787	124.7154245	118.959281	33.72882664	48.01991263	47.21136868	81.7221633	71.06929941	78.89442227	-	1	38443627	38446419	+	695	protein_coding	PF00034:Cytochrome c	-
Os01g0172400	100.1504672	99.12941096	97.18568832	93.25776639	84.49124981	81.71354383	129.8334719	115.6422563	90.5612623	102.0140601	118.3670746	108.6979384	PHOSPHOLIPASE D ALPHA 1	1	3724667	3728791	-	3009	protein_coding	PF00614:Phospholipase D Active site motif|PF12357:Phospholipase D C terminal|PF00168:C2 domain	C2
Os04g0629200	48.94999201	75.0108614	58.53225488	55.88018432	110.0834778	67.56748825	40.97141082	66.27103687	196.1171108	199.65601	83.85046254	215.2782584	stellacyanin-like protein 2	4	32008449	32009263	+	725	protein_coding	PF02298:Plastocyanin-like domain	Cu_bind_like
Os05g0429100	141.6590167	120.6829383	141.5776604	140.8114807	126.0662922	133.4610502	35.83812155	42.35101976	72.59640918	72.35043733	57.32735164	83.49868053	-	5	21055247	21056891	+	1645	protein_coding	-	-
Os01g0498200	92.31599092	92.66639246	107.8142002	126.1700355	131.0636593	124.326093	70.13120291	60.95895775	121.133183	83.15642475	87.28409209	97.42011694	-	1	17155310	17157677	+	1118	protein_coding	-	-
Os04g0218400	73.30678413	62.51421443	78.46460739	139.4729445	106.0858037	96.59159811	99.40854486	88.6677112	112.5124648	91.47584358	95.88715	91.61119779	-	4	7914163	7914802	+	441	protein_coding	PF03141:Putative S-adenosyl-L-methionine-dependent methyltransferase	-
Os02g0731400	128.1129023	124.0568128	138.7323487	109.4866173	106.3285533	154.8709817	60.71906964	73.5593682	62.87291241	78.96996895	78.63356855	77.92483522	UCLACYANIN-LIKE PROTEIN 5	2	30467578	30468413	+	722	protein_coding	PF02298:Plastocyanin-like domain	Cu_bind_like
Os07g0173200	106.5073539	86.87595488	100.5126066	105.5559501	111.0255707	99.45121641	86.85474644	100.3270204	143.1668836	82.37630523	80.17724534	87.73004779	-	7	3847014	3850323	-	2081	protein_coding	PF07899:Frigida-like protein	-
Os03g0758500	47.36024646	81.29216128	50.91555547	36.96308132	42.83301877	51.81606103	239.7093517	197.1497705	184.6258687	122.2114833	148.9177291	101.7715019	EARLY NODULIN LIKE PROTEIN 12	3	31359440	31360468	-	1029	protein_coding	-	-
Os07g0624700	67.08203423	80.44843868	78.8490187	65.73115383	70.03365139	62.9087555	174.6697456	163.3524633	184.333187	125.3794779	110.0155259	126.2571094	URA6	7	25878568	25882402	-	1048	protein_coding	PF00406:Adenylate kinase	ADK
Os03g0277100	121.3502776	110.525687	125.9081468	152.114255	132.1987335	136.0379873	44.24051037	53.99975321	95.26631282	75.67189548	58.16050451	83.68892835	-	3	9404128	9405129	+	1002	protein_coding	-	-
Os11g0433500	80.88955626	73.81260397	66.474761	76.59211873	72.77899977	71.33642543	137.5329151	166.0928386	134.5499706	101.1648603	107.5520323	99.48383279	SEC23 protein	11	14018013	14022442	+	1332	protein_coding	PF00626:Gelsolin repeat|PF08033:Sec23/Sec24 beta-sandwich domain|PF04815:Sec23/Sec24 helical domain	-
Os11g0251400	156.1519666	135.1144035	158.8642332	134.6012667	167.4644955	157.1253544	17.47046591	30.45978008	35.96379281	45.59253742	44.98286523	62.99909735	-	11	8163352	8170110	-	3014	protein_coding	-	-
Os11g0586900	63.74235068	55.22306856	69.16350035	67.67842906	56.77437948	57.62346356	285.6910862	221.6823503	314.3298535	87.85561981	84.22640563	91.00684395	ADP-RIBOSYLATION FACTOR C1	11	22215791	22219119	+	1045	protein_coding	PF00025:ADP-ribosylation factor family	Arf
Os01g0167500	119.5728163	108.1733255	108.1726156	106.5710696	119.1661238	138.2934325	65.38418911	63.84793806	44.43429384	107.6136801	101.5829593	110.5121524	-	1	3446940	3450180	-	1692	protein_coding	PF03151:Triose-phosphate Transporter family	-
Os06g0551400	115.9708752	107.9665012	116.2822525	125.0074432	113.8361958	107.5036964	54.97019827	76.9700177	44.2393739	107.5706018	107.596689	98.89798465	ras-related small GTP-binding protein ric2	6	20896135	20901653	-	1005	protein_coding	PF00071:Ras family	Ras
Os01g0530366	95.42885954	135.3134807	95.61854101	94.16123835	88.19653757	93.92039418	47.03219551	126.8026032	90.06649583	101.4487345	94.42192094	81.75087856	-	1	19085856	19088186	+	427	protein_coding	-	-
Os01g0328700	115.2244738	98.57966175	116.8681687	115.1055699	102.5419222	108.0476436	48.23806648	87.4574866	85.79363938	115.2192951	98.63130337	121.1022417	-	1	12655016	12658349	-	1777	protein_coding	PF07992:Pyridine nucleotide-disulphide oxidoreductase|PF02852:Pyridine nucleotide-disulphide oxidoreductase, dimerisation domain	Pyr_redox_2
Os02g0173500	102.2826366	98.41552925	82.91210141	84.3864719	87.49100266	74.28786432	120.9862569	181.6085954	83.43258314	96.20974547	107.4605185	94.75329078	-	2	4024691	4028669	+	1369	protein_coding	PF01467:Cytidylyltransferase-like	CTP_transf_2
Os02g0761900	120.4465591	126.0472999	132.2125553	127.9451838	105.453446	96.42117633	84.06738496	92.61545777	79.70428853	92.04819887	86.70066974	98.65940655	-	2	32088117	32090119	-	931	protein_coding	PF03737:Demethylmenaquinone methyltransferase	-
Os06g0643800	137.043305	132.4372767	144.4832522	141.229757	150.8004628	142.0864301	42.33241626	45.54909508	82.37914566	60.92714086	61.91856992	64.45658114	SUCROSE PHOSPHATE SYNTHASE 6	6	26242050	26243863	-	1067	protein_coding	PF05116:Sucrose-6F-phosphate phosphohydrolase	-
Os06g0216700	65.49588233	57.96154308	71.83173368	61.50534622	62.10560068	70.93232917	214.1949479	83.93822757	378.1757704	113.7171262	73.2124148	134.5875861	stellacyanin-like protein 3	6	5930467	5931984	-	852	protein_coding	PF02298:Plastocyanin-like domain	Cu_bind_like
Os11g0661400	107.572215	89.08570724	107.3096016	105.5896458	111.345694	110.38204	83.23400024	117.7140799	75.51412346	88.31231767	76.61191169	87.22946127	-	11	26552934	26554756	-	1227	protein_coding	PF00004:ATPase family associated with various cellular activities (AAA)	AAA
Os04g0397100	106.0289602	104.8693446	92.09053655	110.0957043	105.562741	100.086928	93.07742489	99.29351339	129.262829	88.98894942	86.76230301	80.40190714	CLASS I CLP ATPASE C1	4	19601504	19603306	-	1522	protein_coding	PF10431:C-terminal, D2-small domain, of ClpB protein|PF07724:AAA domain (Cdc48 subfamily)	-
Os09g0558100	125.180687	122.9750114	119.4894704	126.3312769	130.6044699	112.5819689	43.90349989	46.55622562	76.51520809	107.6847935	92.09911071	104.4796313	rare cold-inducible 2-11	9	22181713	22183208	+	620	protein_coding	-	-
Os12g0421000	110.5240745	95.92702934	101.3704781	95.88574525	90.64692779	95.08101114	169.8803757	103.8982985	194.0443093	118.7062112	76.37475366	141.6015579	-	12	13177329	13178929	+	1287	protein_coding	PF00403:Heavy-metal-associated domain	HMA
Os08g0177700	110.9530161	94.57429284	102.8711332	96.78905646	99.62255707	85.57706907	115.5896562	119.0756042	95.59781429	99.97194719	106.8651647	88.4110856	-	8	4562440	4565329	+	586	protein_coding	-	-
Os01g0762900	61.18899867	63.84572782	60.72951874	38.37577603	39.48748741	40.03491125	205.8453518	276.7126146	153.4811154	94.4000279	101.1583242	67.0257659	-	1	32088269	32089040	-	772	protein_coding	-	-
Os02g0162000	118.9511404	115.741695	122.664592	109.3225648	101.9161042	75.86971102	81.93494969	98.34723104	122.0931419	99.41436617	95.1467871	91.09904947	-	2	3344787	3347407	-	705	protein_coding	-	-
Os10g0547500	158.101865	129.5297583	137.0667302	144.3014266	122.8246399	115.9260217	76.80194807	94.15064068	66.3771441	50.13653819	47.33962879	39.66721665	LOW SILICON RICE 3	10	21417294	21419832	+	2055	protein_coding	PF03600:Citrate transporter	-
Os01g0971100	155.9402719	145.6888821	135.6391557	150.5135752	192.4178216	154.9789258	51.44510869	29.31930918	22.60286	37.22859917	32.09876823	38.56714616	drought-induced 19-5	1	42845781	42848071	+	895	protein_coding	PF05605:Drought induced 19 protein (Di19), zinc-binding|PF14571:Stress-induced protein Di19, C-terminal	-
Os02g0690200	83.21934316	59.67369195	97.81082772	82.60678083	75.36653944	71.2792889	243.7992396	128.7150613	410.1680402	66.31342329	52.97017036	62.32766408	-	2	28332949	28335404	+	692	protein_coding	-	-
Os12g0235300	123.0269344	114.7524323	91.1370227	117.122745	126.0895569	132.570393	21.8588978	35.60669453	28.02767688	85.38977576	101.5935071	71.68221996	-	12	7391763	7396007	+	1066	protein_coding	-	-
Os05g0389300	69.61348915	78.36827699	71.79390337	71.51144287	79.8286992	79.60973525	192.9185835	158.6354056	83.43701828	92.46966635	104.4003433	82.13906988	-	5	18838375	18840754	-	681	protein_coding	-	-
Os06g0286375	108.8593736	130.2349033	119.0263154	134.2967425	127.3005991	117.9639616	56.89002431	47.62583192	63.43764366	118.3714786	89.00329711	102.5280356	-	6	10374132	10375321	+	492	protein_coding	PF05627:Cleavage site for pathogenic type III effector avirulence factor Avr	-
Os05g0137400	93.61695308	97.53855223	109.3723176	117.8165391	129.8799287	109.3205704	32.16699254	34.42741958	70.83707377	133.4056141	72.65636207	175.6810199	Aspartic acid protease 1, aspartic proteinase	5	2174913	2179088	+	1898	protein_coding	PF03489:Saposin-like type B, region 2|PF05184:Saposin-like type B, region 1|PF00026:Eukaryotic aspartyl protease	Asp
Os01g0339900	87.05174427	114.333581	88.17266174	96.14936341	96.8378016	98.40691224	63.8909541	78.93473309	61.61827003	124.9945054	123.8968543	95.21724462	PROTEIN DISULFIDE ISOMERASE-LIKE 2;2, PROTEIN DISULFIDE ISOMERASE-LIKE 2-2, PDI-like protein 2-2	1	13353629	13357499	+	1547	protein_coding	PF07749:Endoplasmic reticulum protein ERp29, C-terminal domain|PF00085:Thioredoxin	-
Os01g0728400	84.3470823	72.68690415	83.56273529	82.86129265	75.49654821	81.62142723	126.8052471	179.045983	104.9912274	101.8965746	88.97883472	91.84699476	-	1	30381185	30383228	+	913	protein_coding	-	-
Os06g0729400	59.92265947	57.77719314	37.83819956	42.02138726	48.82738445	37.44774455	219.7936862	198.0347836	153.0095807	81.87686639	158.8013694	75.31948651	-	6	31082752	31083640	+	709	protein_coding	PF02704:Gibberellin regulated protein	-
Os04g0497200	63.34563218	57.16951945	59.39605956	63.8523149	54.53951328	66.19481979	161.2072151	124.7768497	283.2303027	145.2809823	94.29626214	158.4135886	endo-1,4-&beta;-glucanase 3, endo-1,4-beta-glucanase 3	4	24863994	24867715	-	2268	protein_coding	PF00759:Glycosyl hydrolase family 9	-
Os04g0677650	85.74309492	78.35449616	86.22449009	70.78031517	68.67228444	90.16885178	111.6234971	150.8783139	124.3828318	84.3031824	103.7579889	93.32605781	OsWD40-111	4	34613751	34614333	-	583	protein_coding	-	-
Os11g0112000	122.5957841	128.8804931	138.4063251	104.6537617	122.8321091	119.9873602	133.2145347	90.61851186	225.349092	22.70329861	19.08499194	28.15464585	Hypoxia-Induced Gene Domain 3, Hypoxia-Induced Gene Domain Protein 3	11	563239	563851	-	613	protein_coding	-	-
Os09g0534200	108.7257287	106.3402496	103.1919586	107.8089347	112.0406238	103.4356794	102.7208077	81.29716535	76.1230072	98.51989758	93.32791655	87.96210583	GLABRA1B, GLABRA 1B	9	20988362	20992532	+	1202	protein_coding	PF00810:ER lumen protein retaining receptor	ER_lumen_recept
Os12g0227400	112.7486184	98.7749342	136.8972087	193.0627792	114.4408154	88.8283155	34.33683189	13.35537981	103.5496398	71.22912539	27.79838899	62.77149503	-	12	6932587	6937071	+	1237	protein_coding	PF00107:Zinc-binding dehydrogenase|PF16884:N-terminal domain of oxidoreductase	ADH_zinc_N
Os08g0549300	67.80525685	88.62458153	68.05983859	68.51260711	59.02257863	59.38552379	257.2998886	258.2518638	273.8352997	58.74453408	73.60991912	53.99092056	-	8	27565854	27568595	-	723	protein_coding	PF00550:Phosphopantetheine attachment site	PP-binding
Os12g0620400	109.778136	102.218143	99.33441425	100.5547398	125.3383681	104.0973411	74.1404063	53.6256689	155.2417215	97.2058352	94.85237251	95.40199249	methyl-CpG binding domain protein, Methyl-CpG binding domain containing protein	12	26425353	26430083	-	1621	protein_coding	-	-
Os08g0512700	53.343594	67.47229751	56.37060523	33.97403034	36.97922691	41.40131899	220.350224	177.3283384	217.4406424	98.10614831	97.34107812	92.61799663	3-hydroxy-3-methylglutaryl coenzyme A reductase III, 3-hydroxy-3-methylglutaryl-CoA reductase 3	8	25427055	25431499	+	2094	protein_coding	PF00368:Hydroxymethylglutaryl-coenzyme A reductase	-
Os05g0113500	138.0006546	111.2871649	134.8385076	126.2089857	116.7848274	127.0610353	41.64671609	55.71050788	53.81379633	75.69314975	73.25669138	95.63035017	brassinosteroid receptor kinase (BRI1)-interacting protein 130, BRI1-interacting protein 130, brassinosteroid receptor kinase-interacting protein 130	5	719134	721868	-	1697	protein_coding	-	-
Os02g0664200	82.27336191	84.53417028	87.4407391	88.53240325	84.95945778	90.84565025	81.64745113	156.7497599	63.99034614	90.94426919	123.7986002	88.12282425	-	2	26949070	26951331	+	1136	protein_coding	-	-
Os05g0121500	62.88883008	70.93267198	66.36714084	61.63158813	67.77651658	64.18590077	204.5832983	191.4879485	115.9540888	92.65592077	128.6446966	88.17286627	-	5	1146334	1147106	-	773	protein_coding	PF00466:Ribosomal protein L10	-
Os03g0240700	113.9802601	115.6416482	107.7195884	103.4162947	90.1305514	95.8107799	31.73366052	67.72252651	52.01529462	120.3772542	111.0634331	108.3663584	-	3	7446000	7449581	-	871	protein_coding	PF05529:B-cell receptor-associated protein 31-like	-
Os01g0925800	94.45449366	84.73500991	96.35268588	98.6198394	86.25506203	96.81112447	105.6537056	99.659962	103.1381845	89.4786681	84.32327877	97.73409404	UBIQUITIN-CONJUGATING ENZYME 44	1	40596070	40599069	-	860	protein_coding	PF00627:UBA/TS-N domain|PF00179:Ubiquitin-conjugating enzyme	UQ_con
Os12g0123900	78.92288488	103.4496023	90.3461565	81.37944635	84.78111774	84.82448087	169.2714746	127.1589231	197.0728582	96.70955353	103.9941272	89.04389546	-	12	1151632	1155729	-	1371	protein_coding	-	-
Os11g0525200	51.84885763	66.31340269	49.13483346	40.9112551	43.28247481	48.15787296	186.5481286	201.9768595	165.2537881	116.4587158	130.1578431	100.104994	P-450 51G1	11	19048566	19052876	+	2052	protein_coding	PF00067:Cytochrome P450	p450
Os01g0756400	94.24462112	99.4719478	86.07684542	89.74875975	93.42079763	91.34284906	98.32010846	114.7305399	102.3544156	60.76211329	67.75117293	67.04715442	-	1	31738060	31739670	-	748	protein_coding	-	-
Os04g0679100	70.53760208	73.23484573	77.75651258	73.23117401	66.02424085	62.40627418	183.7751875	179.6840829	158.8684521	102.6087656	110.5222806	87.20760458	-	4	34677521	34681308	+	1338	protein_coding	PF01086:Clathrin light chain	-
Os03g0112400	103.5074399	92.05910933	79.28976979	87.34050507	93.54913953	98.16778261	54.87368113	100.1866516	74.06772216	122.006039	105.4762541	102.9365528	-	3	706174	708606	+	892	protein_coding	PF02296:Alpha adaptin AP2, C-terminal domain	-
Os02g0116900	111.474984	101.9713284	119.5132644	123.8005103	116.890511	103.2524082	44.41770794	82.91673485	36.20288832	99.43032775	110.1422455	95.55644997	-	2	894656	895615	-	883	protein_coding	PF03874:RNA polymerase Rpb4	RNA_pol_Rpb4
Os05g0564200	120.1852831	109.4599752	126.1319728	121.0621347	119.1098243	118.1273354	42.95849244	58.82899118	50.23908532	97.34163595	94.31185258	93.15876419	ZINC FINGER CCCH DOMAIN-CONTAINING PROTEIN 38	5	28080214	28082860	+	1308	protein_coding	PF00642:Zinc finger C-x8-C-x5-C-x3-H type (and similar)|PF13893:RNA recognition motif. (a.k.a. RRM, RBD, or RNP domain)	zf-CCCH
Os08g0246800	89.22838623	91.65787951	97.31797666	103.3679172	128.6598485	120.509681	37.74100016	24.27563189	47.34227443	65.95482953	68.79460095	60.24613946	-	8	8969014	8970904	+	1728	protein_coding	-	-
Os05g0199100	55.44319548	93.62607431	55.91374475	54.04122729	65.0407446	63.50366939	94.03544145	103.6479982	245.9707445	154.4748339	100.5636623	146.0815693	-	5	6165002	6166269	-	1268	protein_coding	PF03168:Late embryogenesis abundant protein	-
Os12g0601400	91.54448205	136.1255943	97.5981658	79.67763707	84.45802119	108.6940033	37.1533927	22.24522205	18.99991717	175.8331285	176.979901	230.4236053	IAA31	12	25325555	25327111	+	1163	protein_coding	PF02309:AUX/IAA family	-
Os09g0510000	95.26117563	97.74518765	94.74911066	85.09902326	86.14028531	90.23512767	136.9119715	107.3113803	180.1296436	87.83618569	67.67667641	85.90678196	-	9	19796232	19798756	+	622	protein_coding	PF12734:Cysteine-rich TM module stress tolerance	-
Os09g0369000	124.4295627	100.8598959	106.4802458	125.8889834	97.58483318	106.3455534	0	31.88167248	24.61049776	127.5324588	129.216908	186.8726392	ETHYLENE RESPONSE FACTOR 50	9	12216436	12216930	+	495	protein_coding	-	-
Os06g0347100	117.9617841	120.458697	103.4971594	113.8905351	147.2524163	123.851698	20.62934254	43.23487819	41.49453539	84.97332204	97.58582529	77.11664843	-	6	13947426	13951272	+	1484	protein_coding	PF00441:Acyl-CoA dehydrogenase, C-terminal domain	-
Os03g0575500	129.5800407	109.330315	137.3011058	161.313708	187.8913592	169.3629853	48.82717442	25.78925414	29.46744947	46.56011534	48.99131312	48.54507429	-	3	21030442	21031298	+	857	protein_coding	-	-
Os03g0743650	114.0571635	110.8378757	116.1687507	98.41636547	106.0677349	112.7003487	121.1283434	116.2601144	75.60706818	85.56130022	92.00340824	86.36489595	-	3	30519650	30521125	-	1476	protein_coding	-	-
Os03g0174900	126.4526987	114.3832501	145.221812	90.14381619	101.061325	98.10322514	48.53625688	58.6335182	87.14980406	74.75314291	64.62231424	80.2849221	HAP2 SUBUNIT OF CCAAT-BOX BINDING COMPLEX	3	4002089	4005420	-	1255	protein_coding	PF02045:CCAAT-binding transcription factor (CBF-B/NF-YA) subunit B	CBFB_NFYA
Os03g0579300	84.10934668	82.82604458	93.23836503	72.41253805	75.10672822	73.30987324	145.7525171	172.2960764	78.25346836	92.01561523	101.1062683	64.63851638	-	3	21238864	21240807	-	621	protein_coding	PF01280:Ribosomal protein L19e	-
Os09g0528100	93.82174237	99.73731142	78.05695415	69.41683359	63.23678992	80.50786219	268.6009163	147.8995546	130.9888691	102.0340803	91.35176373	74.82333524	-	9	20659712	20660287	+	576	protein_coding	PF17067:Ribosomal protein S31e	-
Os01g0652800	77.6564109	82.03325641	69.44817664	53.80096423	54.57613513	68.49345351	128.1932229	189.0611693	193.2668579	114.7931578	109.1018781	78.20375591	trichome birefringence-like 57	1	26401569	26403477	-	1741	protein_coding	PF14416:PMR5 N terminal Domain|PF13839:GDSL/SGNH-like Acyl-Esterase family found in Pmr5 and Cas1p	-
Os02g0734300	100.8599491	87.16690394	105.160047	92.9358317	94.1914345	83.35501569	133.8274938	87.75553251	479.6555274	63.63332863	43.7658107	67.29809956	-	2	30625668	30626865	+	1063	protein_coding	PF00293:NUDIX domain	NUDIX
Os07g0678600	109.0692075	106.4155806	111.7309606	116.0830986	118.0676747	101.3735671	103.6662665	79.11229082	116.7670546	105.3759145	82.70391845	132.7877638	CALCINEURIN B-LIKE PROTEIN-INTERACTING PROTEIN KINASE 2	7	28726817	28729527	-	2106	protein_coding	PF03822:NAF domain|PF00069:Protein kinase domain	Pkinase
Os06g0222400	66.55455639	86.01736064	69.20147158	63.81605183	70.97158862	65.1936185	156.7858652	109.6481415	299.6591071	85.60954236	63.47730333	79.04857472	ETHYLENE RESPONSE FACTOR 120	6	6304589	6305923	-	692	protein_coding	-	-
Os08g0520500	109.517485	109.1111189	131.4276395	118.9784785	110.7897617	123.4421451	41.02959081	88.26356341	57.62323975	80.99143084	74.18037957	70.24376936	AUXIN RESPONSE FACTOR 7B	8	25870837	25871444	-	608	protein_coding	-	-
Os08g0561700	63.40521384	55.34556009	65.87062384	74.49229757	54.93688524	62.90857751	178.3074765	136.9400072	387.809256	73.07763404	69.91588482	75.30672299	SUPEROXIDE DISMUTASE 4	8	28132469	28135505	+	1038	protein_coding	PF00080:Copper/zinc superoxide dismutase (SODC)	-
Os09g0533900	98.37037039	90.28240252	98.5716542	87.56969095	93.81433454	118.7196955	68.30006485	69.26965597	61.94436163	174.8899569	124.6271727	177.4136235	glycoside hydrolase OsGH9B5	9	20976449	20980651	-	2131	protein_coding	-	-
Os11g0602500	87.00456109	115.9674815	98.34863545	84.81786609	91.60525358	91.95880505	126.2606001	122.9566518	41.32726202	87.29336676	104.5879166	59.75236717	-	11	23181023	23182739	+	823	protein_coding	PF01479:S4 domain|PF00163:Ribosomal protein S4/S9 N-terminal domain	S4
Os03g0243300	85.65982984	92.53115904	85.60821489	89.72306726	81.74611418	83.7278508	161.093036	97.03157905	129.657144	101.0203196	103.9799671	97.55870653	Subunit 5 a, 26S proteasome subunit 5a, 19S regulatory particle non-ATPase subunit 10, RP non-ATPase 10, Regulatory Particle Non-ATPase 10	3	7579448	7583738	-	1898	protein_coding	PF13519:von Willebrand factor type A domain	-
Os02g0580300	136.8462224	134.6663868	130.5444274	111.0375251	113.3352642	123.3237528	55.40774716	49.98578727	50.88453157	98.55160673	78.30302746	90.10468485	GIBBERELLIN-INSENSITIVE DWARF 2	2	22333308	22337676	+	2630	protein_coding	PF00244:14-3-3 protein	-
Os01g0756900	110.7892369	135.787682	105.3096406	100.3692003	119.580646	105.8115337	90.03779699	58.78766678	27.78785673	101.9198022	100.581851	79.78334366	ARABINOGALACTAN PROTEIN 17	1	31766460	31767099	+	640	protein_coding	-	-
Os05g0573700	49.62697924	57.79326556	45.448925	50.35751803	41.81021441	49.07101549	130.2050155	197.8352157	138.4525717	107.3928853	126.1638726	76.85404846	-	5	28579255	28582615	-	1964	protein_coding	PF07991:Acetohydroxy acid isomeroreductase, NADPH-binding domain|PF01450:Acetohydroxy acid isomeroreductase, catalytic domain	-
Os04g0623800	70.83861998	63.8364554	66.69016852	59.21931787	50.20433717	67.20758416	137.5975718	121.1471577	248.3691344	142.800535	100.6426749	159.8093154	aminomethyltransferase	4	31700976	31703589	+	1443	protein_coding	PF01571:Aminomethyltransferase folate-binding domain|PF08669:Glycine cleavage T-protein C-terminal barrel domain	GCV_T
Os01g0720700	184.4394286	170.4549521	212.9850149	119.943721	77.18551108	63.0847638	113.243128	149.0381927	184.8139111	28.37730787	22.40122433	24.42491374	serine acetyl transferase	1	30043446	30043783	+	338	protein_coding	-	-
Os05g0482700	54.44627089	65.62925773	48.3246312	54.20585141	54.48973455	57.98056646	87.77884307	85.68434266	92.44828495	173.0675231	186.9606489	147.9064779	-	5	23748753	23753405	-	1916	protein_coding	PF06415:BPG-independent PGAM N-terminus (iPGM_N)|PF01676:Metalloenzyme superfamily	-
Os10g0418300	67.06914269	59.42968073	72.11326827	50.45965709	65.71016104	65.96602454	202.5768431	182.8230989	160.3544586	75.43665254	75.38205177	84.28967214	-	10	14693332	14694231	+	900	protein_coding	-	-
Os10g0569200	56.98663273	65.37147606	55.94660543	62.87093314	68.57597012	55.29780721	233.0859884	190.5520066	113.9841906	101.7794946	131.1814978	93.65603308	EUKARYOTIC INITIATION FACTOR 3B	10	22563367	22567751	-	2574	protein_coding	PF00076:RNA recognition motif. (a.k.a. RRM, RBD, or RNP domain)|PF08662:Eukaryotic translation initiation factor eIF2A	RRM_1
Os06g0713000	69.70197891	76.49161806	74.49597515	69.34789596	76.27369471	76.46675774	199.1744486	107.0735306	369.1838264	67.84574285	41.77401128	81.44453064	B-box-containing protein 22	6	30196103	30197569	+	1380	protein_coding	PF00643:B-box zinc finger	zf-B_box
Os01g0205700	78.6535154	86.01874693	81.72437216	70.74283571	75.00572515	81.20238173	146.8876322	143.9202578	162.6201894	74.72298122	86.14951907	81.20102178	GSK3/SHAGGY-Like Kinase 1, glycogen synthase kinase3-like gene 1	1	5774293	5776922	-	1180	protein_coding	PF00069:Protein kinase domain	Pkinase
Os03g0123600	83.02680831	79.19012877	89.93068179	83.37260404	84.9607254	70.17022536	135.5652937	133.5785372	217.9332646	83.92004777	72.24237044	80.84350798	-	3	1346049	1349514	-	1221	protein_coding	-	-
Os01g0866700	96.88803022	79.71375175	83.8344646	67.4588322	67.81997514	69.98601716	120.4360804	159.9799491	104.1625095	91.64059531	118.1251574	79.37985945	-	1	37527433	37529093	-	563	protein_coding	PF01423:LSM domain	LSM
Os01g0911200	80.33058672	79.35662965	64.85433041	72.11683975	75.3369936	72.13724299	127.6627372	136.7597256	66.18603216	111.982279	129.4889818	97.83683852	RPN2	1	39696056	39703152	+	2466	protein_coding	PF05817:Oligosaccharyltransferase subunit Ribophorin II	-
Os05g0198200	75.64478102	53.79038168	81.33290241	88.88473138	70.09733156	69.25755991	182.1155072	126.4478497	224.8712932	82.13979243	84.31720054	102.8812429	GLUTAREDOXIN 16	5	6085887	6087017	+	1004	protein_coding	PF00462:Glutaredoxin	-
Os10g0486600	133.5111416	115.9854181	135.5114065	129.5766607	124.9056508	116.6244843	70.5035062	25.32193077	42.27673921	92.8108163	76.35715273	92.51325447	-	10	18411516	18414285	+	794	protein_coding	PF02966:Mitosis protein DIM1	-
Os10g0503500	105.3386064	99.30830796	105.2633509	111.3763124	114.5705392	111.9034278	45.98136215	61.9135815	55.32268583	88.95062351	89.75888065	106.8881196	-	10	19218597	19224021	+	2460	protein_coding	PF00390:Malic enzyme, N-terminal domain|PF03949:Malic enzyme, NAD binding domain	Malic_M
Os05g0178600	151.3222949	135.5494383	125.8542386	120.7658641	129.919444	119.8047741	51.7964487	59.05414515	44.20143339	74.40817892	73.21781087	80.45775754	IAA15	5	4681468	4684497	-	1201	protein_coding	PF02309:AUX/IAA family	-
Os07g0677300	54.748025	74.86341079	50.16536409	37.87152745	49.33489068	42.60778991	207.7304482	85.44505255	557.258215	122.8094002	52.44942422	138.3182797	PEROXIDASE GX9	7	28678458	28680010	+	1244	protein_coding	PF00141:Peroxidase	-
Os06g0237800	93.53821513	84.12855446	99.99382826	76.39272709	101.8185616	97.06970119	165.7788072	125.0125119	112.8614489	84.62444997	83.02515542	76.4293588	DnaJ domain protein C54	6	7160043	7161351	-	936	protein_coding	-	-
Os01g0595400	122.6157289	100.1887018	145.3720689	121.7471316	107.2159041	90.14579875	136.7508407	62.52969795	260.0893209	57.24153365	43.90155108	70.43419074	-	1	23333024	23337221	+	886	protein_coding	PF04398:Protein of unknown function, DUF538	-
Os04g0338000	79.13404979	71.12805212	82.77022213	72.66674795	69.99814688	78.4869182	248.5098176	150.1267846	236.9933269	85.32388978	74.34702842	102.4621183	-	4	15915699	15918901	+	1371	protein_coding	PF00248:Aldo/keto reductase family	Aldo_ket_red
Os02g0750600	103.7107568	97.78993529	114.5280156	101.834971	92.62263956	93.37618261	70.75876049	92.82847782	214.0832525	87.97635635	71.76860948	87.97813813	MUB3	2	31535313	31538770	-	1071	protein_coding	PF13881:Ubiquitin-2 like Rad60 SUMO-like	-
Os07g0639600	141.801801	122.0325146	125.3941647	130.6355116	129.8477644	130.8647928	45.66050891	23.84539018	109.0118073	71.51027727	53.91064311	79.82451851	-	7	26618661	26622023	-	1226	protein_coding	PF01470:Pyroglutamyl peptidase	-
Os05g0217700	108.0773254	140.3070741	104.0095215	163.0721192	125.8548246	133.9161235	78.68941364	33.96952894	178.90476	32.72773137	12.6371103	85.49815762	BURP domain-containing protein 7	5	7249980	7251356	+	1088	protein_coding	-	-
Os02g0236800	92.18018932	94.79373614	108.5773889	67.52415682	75.51797377	79.58536658	87.268973	100.342669	167.7046937	73.15504554	66.71094035	93.80184242	class III peroxidase 26	2	7760994	7762414	+	1228	protein_coding	PF00141:Peroxidase	-
Os06g0193000	118.666185	99.14739124	114.5209241	100.4410084	106.7564824	104.5367527	71.82094899	49.29977753	110.497595	83.81227643	65.38016132	79.85029561	UBIQUITIN-CONJUGATING ENZYME 46	6	4690951	4695231	-	1156	protein_coding	PF00179:Ubiquitin-conjugating enzyme	UQ_con
Os01g0937200	114.8290213	90.10206209	110.4059701	99.43477364	123.7961516	127.3402107	100.0094335	100.5943684	56.36241943	74.02397347	105.6212918	65.57430767	-	1	41145301	41146727	-	1427	protein_coding	PF14541:Xylanase inhibitor C-terminal|PF14543:Xylanase inhibitor N-terminal	-
Os01g0921600	103.2436563	120.1832417	98.78600528	107.223467	107.4439362	107.4012003	67.74283151	66.77829497	60.87862521	105.0743109	109.386502	83.9281445	TOM20	1	40240810	40244636	+	1113	protein_coding	PF06552:Plant specific mitochondrial import receptor subunit TOM20	-
Os12g0428000	158.2761696	137.3767685	164.6201901	148.3046934	198.9265392	161.6259325	23.07729946	19.12025302	47.48124649	14.01978592	5.455262245	14.10049422	SULFURTRANSFERASE 7	12	13657101	13658736	+	1413	protein_coding	PF00581:Rhodanese-like domain	Rhodanese
Os01g0786500	51.72056986	75.54974163	42.72103021	32.83383546	43.23620986	34.16233264	105.2717176	172.0794127	91.08515163	125.8995808	159.6216949	105.5969898	UCLACYANIN-LIKE PROTEIN 1	1	33350154	33351195	-	904	protein_coding	PF02298:Plastocyanin-like domain	Cu_bind_like
Os10g0213800	89.72746824	84.20750513	78.51988845	94.70000344	111.3857736	99.94016713	78.1167084	92.2304372	38.52536529	96.3152634	136.573109	100.2044689	-	10	7993384	7995891	-	1663	protein_coding	-	-
Os06g0169001	96.00606571	78.56576841	108.506012	59.18855459	74.70207781	53.3014391	131.0726655	43.54808201	715.2308505	52.91013968	48.3271236	101.6676457	-	6	3474629	3476370	+	875	protein_coding	PF01419:Jacalin-like lectin domain	-
Os02g0254700	104.0334349	80.50440873	101.3453176	102.8138809	89.1881821	101.1042592	165.6411887	121.5548152	101.3880096	67.81271917	81.49488573	69.00790065	SPERMINE SYNTHASE 2	2	8726689	8730601	-	1291	protein_coding	-	-
Os06g0128200	82.99685999	95.79136049	72.18085628	74.79534758	89.38979459	88.34730516	177.8166397	124.456692	125.7188854	110.7262147	93.35194994	98.86714402	-	6	1486145	1490634	-	2199	protein_coding	-	-
Os09g0361300	122.8158144	125.6614981	140.9297371	175.5268845	163.1475694	133.7678221	36.61667851	26.49623257	52.85141379	35.49345514	31.4545966	45.9256351	-	9	11799226	11800571	-	816	protein_coding	PF12937:F-box-like	-
Os05g0209500	69.80572431	61.24748119	62.41094875	110.8072363	92.57807511	89.74461904	131.4196935	56.49038441	206.5307098	63.37612296	40.50271696	64.10336088	-	5	6773865	6774671	+	685	protein_coding	-	-
Os02g0817500	36.96721548	52.26548499	37.8255607	29.03560396	33.91001926	31.97965073	237.2941854	193.5899992	174.2373719	120.9554273	111.2458628	95.53083281	K+ channel beta 1 subunit, K+ Channel beta Subunit	2	35067978	35072582	+	1332	protein_coding	PF00248:Aldo/keto reductase family	Aldo_ket_red
Os08g0444100	77.54111743	72.08591914	72.46833401	71.1733203	71.48006465	65.75131198	187.0153589	165.5197913	99.23151525	79.56268548	87.73952171	68.62006072	-	8	21632069	21636313	-	953	protein_coding	-	-
Os04g0376300	60.86671989	70.972103	70.60930806	77.64069756	77.71699778	69.15080319	130.566056	144.9962332	56.92391137	114.3116129	129.8934013	97.41972514	-	4	18382740	18384360	-	742	protein_coding	PF00106:short chain dehydrogenase	adh_short
Os04g0682050	124.7304341	132.0438824	110.2258096	107.6406014	136.2968267	130.2456996	28.05539093	46.38594821	25.4555842	85.7460665	84.75352969	96.54392182	-	4	34820696	34823113	-	1282	protein_coding	PF05093:Cytokine-induced anti-apoptosis inhibitor 1, Fe-S biogenesis	-
Os03g0328400	89.44676624	102.1197344	73.89615975	75.03891488	65.07904621	69.10731212	88.01852818	108.0871955	69.62693159	108.7213555	115.6122493	87.18422944	-	3	12021878	12022283	-	318	protein_coding	-	-
Os07g0127700	143.5694673	89.34128896	190.1083702	254.1839768	177.8371012	128.5865549	35.63130418	41.3803047	32.73170854	22.40292819	9.558636306	12.36289291	pathogenesis-related protein	7	1444739	1445064	+	326	protein_coding	-	-
Os01g0971000	83.30584676	70.88260793	67.52394139	154.6602458	106.2956444	83.39040938	126.7305494	137.7620199	109.3964044	105.0524479	129.5298611	84.86070505	-	1	42838976	42839507	+	532	protein_coding	-	-
Os03g0249400	65.1766317	100.1368972	61.5646273	73.72576266	83.78244094	70.41742682	137.1286963	90.43678381	88.85825531	122.941051	121.9413395	86.15216486	-	3	7884815	7886786	+	707	protein_coding	PF00338:Ribosomal protein S10p/S20e	Ribosomal_S10
Os07g0462000	100.7913575	69.7566428	96.24498739	80.79667575	83.81376824	99.16063422	129.5964734	137.9796973	118.4575207	85.05274525	77.91087839	79.03225922	-	7	16213607	16215091	-	855	protein_coding	PF04107:Glutamate-cysteine ligase family 2(GCS2)	-
Os03g0559700	78.45885442	69.16419427	73.71126418	122.8080948	121.6819033	89.54738464	79.76111169	55.37171868	102.9051386	97.72224014	69.04137315	112.4124153	-	3	20018827	20019659	-	833	protein_coding	-	-
Os06g0698748	131.4231814	137.3326918	148.9447493	137.0500957	156.9517789	148.4446558	51.53162124	44.53413089	115.9517311	23.32767711	18.44910531	34.94200417	-	6	29342111	29343842	+	1732	protein_coding	-	-
Os04g0686800	153.895151	110.5028885	142.7529576	195.9662515	147.6833122	150.4801595	75.78934421	50.26122469	50.49842606	25.59979843	27.33434593	30.86651877	-	4	35111460	35112512	+	1053	protein_coding	PF01988:VIT family	DUF125
Os02g0176700	172.8130349	116.3931638	151.4107858	184.8939198	193.6645107	184.3759484	7.118641354	18.95940878	6.463784279	40.48146924	35.33151568	49.56270993	CA2+-ATPASE 9	2	4196026	4208370	-	2772	protein_coding	PF12515:Ca2+-ATPase N terminal autoinhibitory domain|PF00690:Cation transporter/ATPase, N-terminus|PF00689:Cation transporting ATPase, C-terminus|PF00122:E1-E2 ATPase|PF00702:haloacid dehalogenase-like hydrolase	E1-E2_ATPase
Os05g0314100	84.35253498	79.49548443	74.73242231	79.19289745	99.6351364	82.70156665	77.4972658	113.9164477	70.31570789	104.8899745	108.6274007	83.48391168	-	5	14449684	14452183	-	693	protein_coding	PF01423:LSM domain	LSM
Os08g0416000	110.2562051	98.2725445	123.6516677	118.8252538	117.6907245	106.7730947	70.49245571	47.94000038	150.8335251	83.4520532	70.53921747	113.3788535	HOMEOBOX GENE 5	8	19884020	19888355	-	2568	protein_coding	PF02183:Homeobox associated leucine zipper|PF00046:Homeobox domain	Homeobox
Os02g0815500	90.25014656	88.11959122	86.71536712	92.76695367	94.71673117	94.83042307	79.06692381	75.96064634	57.80193372	116.8963366	122.4649339	129.8231155	-	2	34930323	34934022	+	1393	protein_coding	PF08240:Alcohol dehydrogenase GroES-like domain|PF00107:Zinc-binding dehydrogenase	ADH_N
Os09g0465600	118.1100435	104.4457999	115.8341246	115.8872962	100.1456236	104.684955	118.5292477	109.2787582	111.8309553	71.24456141	62.21249388	77.42394475	-	9	17648509	17653621	-	2290	protein_coding	PF00342:Phosphoglucose isomerase	-
Os03g0405900	74.04583872	90.56772826	57.23187126	78.77705308	50.16425994	59.42385785	89.30495282	70.3416091	128.6495761	108.3043337	85.26940616	82.44330687	-	3	16628549	16632054	+	2067	protein_coding	PF13905:Thioredoxin-like|PF07649:C1-like domain	C1_3
Os07g0123900	154.4037817	153.7166511	144.1787161	131.8726477	147.9732634	110.5260338	74.88267971	32.33899155	113.4979571	37.57030883	20.99429625	31.64474088	-	7	1245458	1246177	-	720	protein_coding	-	-
Os03g0406200	75.48253876	75.36425356	77.18253355	81.23818049	82.21862166	77.24450946	72.89334634	94.0909073	102.9781912	100.5230933	118.9086274	91.71647507	EUKARYOTIC ELONGATION FACTOR 1-BETA2	3	16654335	16658094	+	971	protein_coding	PF00736:EF-1 guanine nucleotide exchange domain	-
Os03g0101800	132.7237384	114.9493217	111.0550853	118.4325145	122.2015174	123.330489	67.00861783	51.07530792	50.01307596	75.69057361	86.11440249	88.38176048	-	3	135249	137565	+	1097	protein_coding	PF04749:PLAC8 family	-
Os12g0636800	91.01794872	73.91495963	112.9303232	102.2184052	97.45418152	92.30419788	106.7812686	93.71548148	194.0781868	68.10971034	51.76007947	58.52012033	UBIQUITIN-CONJUGATING ENZYME 26	12	27295433	27298714	-	827	protein_coding	PF00179:Ubiquitin-conjugating enzyme	UQ_con
Os04g0682100	83.12614055	81.39247106	86.81676099	72.60203745	65.4596993	54.54294369	181.402971	179.4992736	259.7567444	76.25155927	40.92319698	81.58206642	-	4	34824492	34826306	+	698	protein_coding	PF00168:C2 domain	C2
Os08g0272000	55.52127348	53.32249026	56.6135618	62.95647601	48.84295061	42.92393427	226.847061	259.7050684	173.9167816	63.41169372	78.54033753	45.60323754	-	8	10444349	10446816	-	521	protein_coding	-	-
Os02g0115900	89.17606169	97.14355976	80.35010019	80.47506817	86.38045997	80.77801682	69.20357982	92.30660725	34.51592066	155.9439241	142.841482	114.6473973	ER chaperone BiP1, Binding protein 1, binding protein, endosperm lumenal binding protein, endoplasmic reticulum (ER) chaperone BiP3, Polypeptide chain-binding protein, Mediator 37_2	2	838743	842672	-	2450	protein_coding	PF00012:Hsp70 protein	HSP70
Os10g0346600	106.093757	107.0332461	101.6826475	107.3558992	107.059997	105.3116135	57.17447443	82.21089978	41.66280803	91.31295635	97.64361718	93.97170106	-	10	10411380	10418438	-	2050	protein_coding	PF12662:Complement Clr-like EGF-like|PF02225:PA domain	-
Os07g0112800	54.84867826	74.95797893	57.35131647	73.78842018	74.33667177	59.59549232	82.74532082	153.8310315	60.53438083	102.2794351	102.5592261	88.39309003	-	7	703009	705502	+	863	protein_coding	PF01287:Eukaryotic elongation factor 5A hypusine, DNA-binding OB fold	-
Os11g0496500	108.3505185	75.95303206	123.3972333	113.3085527	84.13310267	105.7687374	78.93946398	87.6621774	147.7008641	80.81622042	47.71351131	97.21816515	-	11	17625788	17626349	+	562	protein_coding	-	-
Os11g0707800	113.4647743	108.4491403	114.6328218	110.8251628	103.2054417	105.5302578	50.25105306	49.57109077	37.49050505	93.63752378	89.98908184	82.04100738	uncoupling protein 2	11	28961344	28965025	+	1263	protein_coding	PF00153:Mitochondrial carrier protein	Mito_carr
Os02g0829900	120.6653585	124.2048883	113.9684124	103.9080558	129.7417589	107.7680424	52.9963652	67.1562314	29.15786269	85.67597657	77.6380182	84.00244123	-	2	35679730	35681439	-	645	protein_coding	-	-
Os01g0560000	86.32389726	93.59302047	90.15474975	83.22919375	82.90211627	87.11141834	149.917051	130.4680442	186.7799394	75.39223728	72.60576265	66.4198477	ILL1	1	21265812	21270762	-	1562	protein_coding	PF07687:Peptidase dimerisation domain|PF01546:Peptidase family M20/M25/M40	Peptidase_M20
Os01g0514000	108.9348474	127.9810567	98.77830955	93.1717846	104.3183481	99.47590287	95.15292443	60.0738588	58.49012659	58.4914477	81.66174629	59.13895365	-	1	18158750	18163519	-	881	protein_coding	PF01246:Ribosomal protein L24e	-
Os06g0691200	54.91240689	82.6873139	54.99777203	43.41704921	56.09931084	33.60545449	134.5620248	204.4511112	122.0895143	105.2133539	130.4307905	72.77095929	-	6	28825831	28826960	+	1130	protein_coding	PF00314:Thaumatin family	Thaumatin
Os02g0274100	146.058332	123.0938647	150.2850749	154.6882147	129.7194743	106.3986158	53.03242424	45.9735234	54.44509007	54.31464131	53.13162441	65.72664769	ABNORMAL INFLORESCENCE MERISTEM1	2	10001543	10010228	+	2792	protein_coding	PF02737:3-hydroxyacyl-CoA dehydrogenase, NAD binding domain|PF00378:Enoyl-CoA hydratase/isomerase|PF00725:3-hydroxyacyl-CoA dehydrogenase, C-terminal domain	3HCDH_N
Os09g0571400	43.17714879	48.38300727	39.9262969	39.0406386	48.33755557	41.4264534	232.4160672	244.0946105	129.088562	75.95740858	96.17640234	55.33154203	CYCLOPHILIN 19-3	9	22809907	22810986	+	756	protein_coding	PF00160:Cyclophilin type peptidyl-prolyl cis-trans isomerase/CLD	Pro_isomerase
Os05g0182700	82.86387642	82.55833733	86.84724776	81.63285596	68.93562486	79.52844187	159.9567483	129.3827868	219.4958367	62.23480616	68.65324474	70.00526458	-	5	4971602	4976514	+	1378	protein_coding	PF07889:Protein of unknown function (DUF1664)	-
Os02g0713400	80.13373072	89.65086642	83.56435283	80.44258392	75.20358327	75.43955104	99.3491486	139.4356519	107.4067532	106.3965556	103.1615756	96.52965233	NADPH-DEPENDENT THIOREDOXIN REDUCTASE B	2	29550953	29554247	+	1496	protein_coding	PF07992:Pyridine nucleotide-disulphide oxidoreductase	Pyr_redox_2
Os01g0276100	111.5451926	109.5642931	90.88402798	96.04560448	102.3468397	96.15914417	63.53815816	75.25326436	78.58011523	89.09192205	87.91171046	82.81503211	ISOCITRATE DEHYDROGENASE SUBUNIT A	1	9665409	9670111	+	1522	protein_coding	PF00180:Isocitrate/isopropylmalate dehydrogenase	-
Os07g0211200	122.2060946	100.5389336	124.2181644	118.8293137	114.1382978	127.0009093	73.28932237	68.99911151	65.35369614	97.38120352	86.89444705	95.82111577	Mediator 5_2	7	6042977	6044306	+	1330	protein_coding	-	-
Os11g0311100	116.1801089	111.0060566	103.2922145	108.6491969	129.4197717	133.9220555	34.92977258	17.70374423	22.02902354	73.13802878	91.00199941	65.48640623	-	11	11956178	11958426	-	1215	protein_coding	-	-
Os03g0811800	59.78374447	67.98528801	80.24379912	77.66763909	69.71400181	71.85477691	110.7933223	156.432045	63.43367149	118.0312301	111.2397741	87.32799586	-	3	34001075	34002388	-	546	protein_coding	-	-
Os04g0446300	86.74946514	97.05983936	76.73393774	75.23825359	78.20425698	74.93682553	145.1927097	102.8761999	101.876812	93.51267721	99.07120013	77.57290121	-	4	22246672	22249716	-	1081	protein_coding	PF06703:Microsomal signal peptidase 25 kDa subunit (SPC25)	-
Os03g0411300	66.61719191	62.936426	75.76719483	54.90811503	67.34469192	54.97952105	235.2804408	78.3293479	370.6852703	83.42087675	45.34638143	86.10574456	-	3	16974863	16975683	-	821	protein_coding	PF13499:EF-hand domain pair	-
Os03g0261500	100.5096651	118.9153216	110.9029638	105.9490768	115.9618714	106.123042	34.06820536	43.41098527	48.60520025	96.55813606	87.60889517	89.71225507	DnaJ domain protein C26	3	8501364	8505645	+	1180	protein_coding	PF00226:DnaJ domain	DnaJ
Os03g0411100	83.19996595	70.35873804	80.95662054	82.2554064	81.97926348	95.43383914	128.1581379	88.35410667	109.3582658	67.60793947	77.0647333	74.95315048	HAP2 SUBUNIT OF CCAAT-BOX BINDING COMPLEX	3	16965191	16970732	+	1810	protein_coding	PF02045:CCAAT-binding transcription factor (CBF-B/NF-YA) subunit B	CBFB_NFYA
Os03g0854100	70.38152871	67.32957423	62.49803958	65.28844404	58.32804606	63.07946739	132.4914659	122.995256	137.4212284	114.2800716	107.7931603	115.1498943	-	3	35975476	35978914	-	1717	protein_coding	PF01412:Putative GTPase activating protein for Arf	-
Os08g0335600	28.11609404	30.08452307	44.07754859	26.27878938	43.56465304	58.45298705	91.72363244	66.80561405	198.3662439	172.481498	104.8456858	296.4925673	-	8	15008765	15009689	+	925	protein_coding	PF04526:Protein of unknown function (DUF568)	-
Os07g0659100	114.1425806	109.5477986	78.05534728	88.9214107	78.6045421	82.32415513	96.56011115	187.0462102	40.47664866	72.35159836	77.10440948	60.3450399	-	7	27776219	27776497	-	279	protein_coding	-	-
Os03g0708250	72.19147629	76.50957362	72.81052157	72.75388148	70.14917037	71.56736352	171.7659269	164.6967996	175.5202256	72.75283837	70.33030634	64.75525379	-	3	28559564	28560214	-	651	protein_coding	-	-
Os01g0899700	55.60799778	79.06197239	68.73749734	43.39894889	53.06445307	82.81235539	158.5229992	190.6802761	181.2728827	86.21773975	89.3259428	61.35337937	-	1	39136937	39139380	-	1620	protein_coding	PF01190:Pollen proteins Ole e I like	-
Os03g0854600	80.15640163	68.90397766	72.12574318	59.62264549	69.47276707	75.92307207	156.6318411	122.7408681	231.6782351	87.85648923	57.7388539	82.59860293	XYLOGLUCAN ENDOTRANSGLUCOSYDASE/HYDROLASE 24	3	35994445	35995919	-	1380	protein_coding	PF06955:Xyloglucan endo-transglycosylase (XET) C-terminus|PF00722:Glycosyl hydrolases family 16	-
Os05g0564800	89.31687145	79.18620799	97.77336629	95.85590281	90.25714333	84.04526488	126.0942304	69.49001275	267.7251342	54.60578759	35.15715375	68.68236975	-	5	28112936	28114907	+	601	protein_coding	-	-
Os01g0260700	88.61857098	93.6954426	94.91247028	91.37692133	79.31743397	75.06628345	90.43417181	79.82021361	84.62437877	91.518804	91.60699716	75.49298276	-	1	8759419	8763457	+	1221	protein_coding	PF04845:PurA ssDNA and RNA-binding protein	-
Os04g0643100	94.73707644	88.38441513	103.7769622	92.34428043	87.83218359	84.58735221	68.10152178	66.06861196	116.5337744	103.1527769	94.75147753	112.2794134	-	4	32732642	32735542	+	1681	protein_coding	PF01813:ATP synthase subunit D	ATP-synt_D
Os06g0163600	83.98640408	84.58735119	76.58118865	85.72389697	98.18616927	77.80393143	48.69440059	116.231939	114.6907747	90.78236795	102.8827618	70.58670365	-	6	3219086	3219858	-	559	protein_coding	-	-
Os09g0319701	58.77014875	75.37929498	61.02555816	49.46702812	58.49854719	64.12949487	201.5378473	121.9401454	390.8865365	65.17149109	53.83858157	65.74518282	-	9	9087464	9088385	-	922	protein_coding	-	-
Os05g0462700	44.28477108	49.32487626	35.25746493	34.21518071	42.76836516	38.47831981	370.0358598	211.1039255	135.5670624	56.15513057	61.15480784	34.48564426	-	5	22736693	22737282	-	590	protein_coding	PF15511:Centromere kinetochore component CENP-T histone fold	-
Os04g0591100	136.1875684	130.1959514	137.9099492	148.8987123	146.9164479	131.3489696	12.49379088	34.77594203	55.99073916	38.2607436	28.46631816	43.9985566	-	4	29894815	29896857	-	1473	protein_coding	PF04640:PLATZ transcription factor	-
Os01g0834900	170.4601823	94.21834498	112.3316761	260.8016927	137.2555408	151.0324035	12.99288067	38.57355442	44.13682875	56.14687785	43.92072088	69.10713878	-	1	35781678	35782089	-	412	protein_coding	-	-
Os05g0302700	67.34415584	79.75604351	64.18010404	84.10412807	84.62475334	84.74080295	77.96927542	66.96715434	72.96898554	128.7996498	124.0923163	109.4193326	-	5	13610642	13614124	-	1558	protein_coding	PF00153:Mitochondrial carrier protein	Mito_carr
Os06g0601100	82.71631164	79.80957769	86.60305522	84.31165347	88.61913501	91.39119665	54.70997222	96.07159873	152.4791583	92.49156949	67.38602268	115.4213248	-	6	23736841	23737876	+	1036	protein_coding	PF15697:Domain of unknown function (DUF4666)	-
Os01g0949300	75.77738317	59.04962728	70.69574429	88.38408808	85.54727869	71.80247939	126.6690172	114.4452658	188.1062106	64.42918787	71.1421101	78.6768379	-	1	41818382	41819282	+	901	protein_coding	PF13499:EF-hand domain pair	-
Os10g0483900	42.84502844	60.00753103	57.14420942	48.2241939	52.670523	46.96099834	210.1440056	129.6075186	365.042236	67.64583874	67.03354781	71.98185301	-	10	18285448	18286402	+	955	protein_coding	-	-
Os07g0500300	116.7252854	105.6289844	140.0858465	142.0281967	191.7787803	117.0987498	21.64659449	14.32543563	51.51261509	68.18826123	49.38558298	65.5511481	-	7	18840251	18842537	+	952	protein_coding	PF00168:C2 domain	C2
Os06g0112800	98.16854252	110.8360853	107.388801	100.7998796	106.008347	120.1099257	69.48160284	57.76936133	47.3744771	71.48132321	89.78533218	80.55750281	BETA-1,3-GLUCANASE ACTIVITY 1	6	725044	728229	-	1419	protein_coding	PF02364:1,3-beta-glucan synthase component	-
Os09g0380400	90.91871154	94.12685969	99.82784074	101.1627641	97.81629368	94.88230021	118.2160421	95.38287714	136.0512881	74.11898176	79.88432756	80.5109673	-	9	12833971	12834961	+	916	protein_coding	-	-
Os07g0600700	50.08971116	57.57018183	52.0396847	47.45988926	36.01250053	55.08643154	124.3369777	193.5880022	115.6125426	121.690285	118.340822	128.9364533	-	7	24505215	24508630	+	1181	protein_coding	PF07983:X8 domain	-
Os04g0649900	65.78716434	74.90196782	65.76124182	54.01206421	57.88979449	69.43958194	155.2185882	136.6559643	300.8532076	88.60998843	66.248253	96.03995383	-	4	33118368	33119696	+	1329	protein_coding	PF04669:Polysaccharide biosynthesis	-
Os07g0449100	98.68124548	93.25244406	90.20793311	86.19272867	74.70158021	90.31692273	77.89726149	76.86859772	176.8529772	75.94156205	69.62387065	81.04339834	-	7	15421991	15425210	-	764	protein_coding	PF03650:Uncharacterised protein family (UPF0041)	-
Os06g0676000	45.98803438	48.35846061	45.71689164	47.96636951	52.81127058	65.1248787	226.0636254	142.9378378	146.4607327	79.73244121	95.62042141	66.72177539	BACTERIOCIDE EFFECT 3	6	28059549	28065154	-	2196	protein_coding	PF01566:Natural resistance-associated macrophage protein	-
Os04g0444600	49.23331353	45.98957566	48.58660195	51.6111835	49.90734666	44.87764536	251.3668728	182.561661	170.6608646	83.76468731	84.53366337	79.64486015	19S REGULATORY PARTICLE NON-ATPASE SUBUNIT 6	4	22168354	22170852	+	1523	protein_coding	PF01399:PCI domain	-
Os01g0738000	63.51334342	88.86559988	61.44319679	68.65288411	76.50878683	56.20370782	191.7087639	103.2524187	178.3663763	84.42792938	86.19179806	62.83380189	-	1	30786190	30787966	+	509	protein_coding	-	-
Os03g0162200	52.52434918	63.55572663	43.62073839	55.00318503	51.52427756	52.96032916	101.9926875	118.6956344	81.42901584	127.3457612	120.1971546	86.51327109	-	3	3371375	3372344	+	813	protein_coding	PF16211:C-terminus of histone H2A|PF00125:Core histone H2A/H2B/H3/H4	Histone
Os12g0165700	81.44223528	102.2321954	90.53271135	78.91981697	84.23151089	95.21922413	67.07687263	70.22631191	99.02089361	79.75570321	73.09690193	94.4589915	Transcription Elongation Factor II-S-like gene, Mediator 26_3	12	3325748	3328790	-	1642	protein_coding	PF08711:TFIIS helical bundle-like domain	-
Os08g0110100	63.19537372	74.02771747	65.74830568	55.38754537	54.12580626	59.28211569	182.208153	171.5269589	91.08116927	87.64719239	99.45127749	75.92676252	-	8	529394	531815	+	741	protein_coding	PF00327:Ribosomal protein L30p/L7e	-
Os12g0112800	102.9721336	86.82639237	103.3353608	91.48768518	87.83533641	76.00522492	135.7404535	124.0298165	128.3673622	85.86451714	65.15028315	84.06647239	-	12	656498	659155	+	399	protein_coding	-	-
Os03g0857750	52.10511005	56.20789826	52.52612612	53.37522958	56.02245915	43.53407594	253.9657929	125.8726243	538.2143855	47.16751925	42.00581595	48.90942891	-	3	36193368	36193680	-	313	protein_coding	-	-
Os10g0377400	42.25487948	56.79181184	42.57333585	45.50412098	44.26152504	48.10378192	298.8031484	203.9956337	250.9823243	74.33658572	87.6153266	62.95153379	small GTP-binding protein OsRab11E1	10	12048114	12052937	-	1203	protein_coding	PF00071:Ras family	Ras
Os11g0592000	23.57359218	35.3589397	25.29400348	33.57778462	18.19590233	16.48264771	341.2092146	92.07379098	849.7773426	108.7578378	17.40127271	160.9811506	PATHOGENESIS-RELATED GENE 4C	11	22502008	22502923	+	743	protein_coding	PF00967:Barwin family	-
Os08g0557600	129.3243884	112.5412559	115.5364789	136.8406931	110.4020589	107.2520917	45.84972128	48.32584186	89.72246579	74.24360364	51.25189861	86.47161917	monodehydroascorbate reductase 4	8	27899853	27903121	+	1720	protein_coding	PF07992:Pyridine nucleotide-disulphide oxidoreductase	Pyr_redox_2
Os02g0634800	97.15135609	85.23053628	96.21142917	92.94385835	88.92707505	74.75970168	110.7728619	110.1849149	100.3092877	79.88359134	74.74584886	79.37439021	UBIQUITIN CONJUGATING ENZYME E2	2	25450313	25454074	-	855	protein_coding	PF00179:Ubiquitin-conjugating enzyme	UQ_con
Os05g0585900	88.18164895	90.1272764	93.68074425	94.72158828	86.55187211	87.99921407	68.60989771	91.53894114	27.11681871	96.36363898	102.4995659	89.85969886	-	5	29156958	29161630	-	1615	protein_coding	PF00153:Mitochondrial carrier protein	Mito_carr
Os09g0367900	84.40657963	79.84323561	75.5886002	82.89768375	75.78573366	91.11894806	149.5813506	159.559801	128.0723825	97.54911978	56.41290718	126.5136162	-	9	12126815	12127993	+	1097	protein_coding	-	-
Os04g0679400	119.4460517	134.3795088	148.8554877	94.42774312	117.9425624	106.2669569	129.0440288	75.90935363	205.7492549	19.94324519	15.98548706	20.04284224	-	4	34694367	34696099	-	1633	protein_coding	PF12481:Aluminium induced protein	-
Os06g0104400	68.80703454	79.47981688	61.86674625	61.53878207	59.08684112	64.08811238	90.02799408	126.1235918	76.27751388	110.7760101	127.3798563	94.68258792	-	6	306006	308707	-	1818	protein_coding	-	-
Os08g0475400	53.10003562	57.49131682	51.73885813	60.38427619	57.52206527	53.18488866	193.647566	94.12428903	263.2640684	104.27731	87.41996368	101.618675	-	8	23418742	23420164	+	1423	protein_coding	PF07859:alpha/beta hydrolase fold	Abhydrolase_3
Os02g0715300	72.85450716	65.98627918	63.89004137	46.97654364	43.52116366	64.05349894	128.136894	117.9389757	150.1534722	149.182958	106.0897387	180.7264624	-	2	29676022	29677031	+	1010	protein_coding	-	-
Os11g0241200	3.137721359	4.771168974	7.007219112	3.58110253	10.85003483	3.357611253	357.4070561	218.4951518	637.5465951	101.3725692	59.96175884	145.4625288	-	11	7551980	7552671	-	692	protein_coding	PF04398:Protein of unknown function, DUF538	-
Os01g0155600	98.20307748	98.32620385	86.70240389	93.93329254	96.05959923	95.19291527	78.51815623	64.03335204	63.10428395	93.07786096	99.86174199	70.67391951	-	1	2986329	2989280	-	1376	protein_coding	PF00098:Zinc knuckle|PF00076:RNA recognition motif. (a.k.a. RRM, RBD, or RNP domain)	RRM_1
Os03g0275500	94.72886019	63.99910862	86.59530965	74.77307051	82.91188655	77.0115598	139.7483004	116.3406842	182.6991668	89.74802053	81.47543439	98.13469004	-	3	9313767	9316626	-	2435	protein_coding	PF07651:ANTH domain	-
Os03g0130400	51.12279445	65.64947968	45.79220835	43.69162967	48.51622312	35.92885613	96.13460378	99.78579024	63.01997081	148.3954927	164.3268474	140.8530066	-	3	1716495	1719588	+	1193	protein_coding	PF00406:Adenylate kinase	ADK
Os03g0328000	71.10245768	87.32331483	73.07926745	69.72236924	75.93905482	89.48745391	54.93987298	130.530576	51.58540709	114.6599254	121.4751058	113.7731039	-	3	12006546	12007780	+	1117	protein_coding	PF06920:Dock homology region 2	Ded_cyto
Os03g0747800	117.8831268	99.06358957	128.277694	128.7788612	95.27201104	104.0936978	52.14060151	62.79684416	65.89216327	83.73490956	65.47148725	81.74267421	CYSTEINE SYNTHASE 3	3	30760118	30763677	+	1336	protein_coding	PF00291:Pyridoxal-phosphate dependent enzyme	PALP
Os02g0629800	37.19027965	92.33491371	27.31009547	37.5571286	44.91546655	52.70738546	54.63143364	115.1126894	31.24056717	151.6737621	144.0728897	68.83823329	Cp-thionin 1, defensin-like 7	2	25190487	25191188	+	602	protein_coding	-	-
Os03g0392050	70.10077355	112.1314731	73.42246641	69.61019525	74.47478681	67.47096057	69.23207357	157.6852715	73.92618489	91.74288449	100.3763599	80.48954359	-	3	15735544	15739133	-	424	protein_coding	-	-
Os02g0541325	108.494261	107.7382261	106.5541246	83.11141699	103.1204774	82.4642198	84.75108974	89.99215593	41.17549082	63.32137361	99.35380648	67.76118314	-	2	20109369	20112225	+	1191	protein_coding	PF00282:Pyridoxal-dependent decarboxylase conserved domain	-
Os10g0180000	110.1500013	69.38306578	87.47606742	101.535835	97.46726936	105.2952893	66.62252683	62.5310621	106.7767925	142.6973834	100.3200292	150.3541068	glucuronyltransferase 1	10	5487011	5490446	-	1743	protein_coding	PF03016:Exostosin family	-
Os02g0131800	115.59428	116.6953443	102.0918544	118.7905039	114.3507309	115.9641258	22.51588161	32.7383601	80.83093096	65.08158332	44.85224852	65.9934901	NATURAL RESISTANCE-ASSOCIATED MACROPHAGE PROTEIN 4	2	1658576	1662644	-	1874	protein_coding	PF01566:Natural resistance-associated macrophage protein	-
Os02g0246300	75.65266622	65.84618092	84.98110057	61.87135317	61.80341311	67.81571343	128.7653799	157.1404463	80.99747547	94.87697409	101.914195	83.71563085	-	2	8262546	8265570	+	707	protein_coding	PF01920:Prefoldin subunit	-
Os08g0558800	71.48666634	95.54733451	65.2137412	83.40382194	72.12070801	68.53423954	142.2891222	125.3078219	68.69004401	90.083372	99.10538796	69.87650778	large ribosomal protein 10Ac1, 60S Ribosomal Protein L10a	8	27963204	27965477	+	1301	protein_coding	PF00687:Ribosomal protein L1p/L10e family	-
Os02g0231000	56.34394329	62.68953664	83.71608805	64.49957332	72.93479994	93.59429913	240.5934938	106.8999576	435.1789411	59.21799708	51.81415573	43.9194421	ETHYLENE RESPONSE FACTOR 38	2	7365983	7366298	+	316	protein_coding	-	-
Os04g0165700	105.0261786	91.8841173	117.7883151	164.4255873	90.71926934	67.81838528	53.73669153	58.46451832	125.1712236	39.20839074	34.17269449	54.76718484	beta-cyanoalanine synthase	4	4457411	4461765	-	1435	protein_coding	PF00291:Pyridoxal-phosphate dependent enzyme	PALP
Os01g0574800	73.45842686	70.7726055	77.40763746	61.87572911	76.4911794	78.10468644	205.5251935	87.64217928	192.3158022	71.64105158	61.9951491	54.10738286	-	1	22098634	22099659	-	1026	protein_coding	PF03168:Late embryogenesis abundant protein	-
Os08g0151800	117.3097501	109.6606915	124.9761023	131.316358	120.4964166	119.3620095	42.1150908	40.6088681	50.20780071	76.61178802	61.11360486	78.46634555	monodehydroascorbate reductase 5	8	2977391	2982261	+	1934	protein_coding	PF07992:Pyridine nucleotide-disulphide oxidoreductase	Pyr_redox_2
Os02g0602300	101.9195981	109.880502	92.61314199	94.47357569	116.2109661	107.5854696	106.6292474	91.19089001	92.14250144	59.06830169	69.99519522	54.03637438	-	2	23572965	23575487	+	1532	protein_coding	PF04979:Protein phosphatase inhibitor 2 (IPP-2)	-
Os03g0784400	102.8470292	103.8994528	95.05615254	100.557213	90.30751661	110.6390119	36.27552566	95.32515364	41.82976777	94.69406657	102.5262614	88.33997673	-	3	32554569	32560144	+	1521	protein_coding	PF07970:Endoplasmic reticulum vesicle transporter|PF13850:Endoplasmic Reticulum-Golgi Intermediate Compartment (ERGIC)	-
Os09g0535000	96.08679242	89.66668931	93.28998889	93.40988211	93.71342583	97.62239088	64.11092572	56.47064127	90.41144001	89.91949987	85.65525253	91.78762892	-	9	21033103	21036506	-	2148	protein_coding	-	-
Os03g0226200	322.2844038	231.4973639	353.9329415	146.6287763	62.02695632	50.67651728	32.28911058	45.50973765	87.60675449	41.8603077	41.14205537	57.48504282	HEMOGLOBIN 2	3	6624980	6626080	-	778	protein_coding	PF00042:Globin	-
Os03g0851100	64.07372032	77.8447385	66.22930689	65.01711228	68.15319728	59.83810101	81.57737742	140.9490406	50.84465273	106.2689307	126.3142709	85.35827102	-	3	35826423	35830202	-	1755	protein_coding	PF00009:Elongation factor Tu GTP binding domain|PF03143:Elongation factor Tu C-terminal domain|PF03144:Elongation factor Tu domain 2	GTP_EFTU
Os09g0402100	67.07697717	74.21840103	71.30593817	63.13451901	69.26087789	59.17776472	131.0271805	117.7952952	131.9379115	60.89347136	74.4580273	57.83386215	positive factor 1	9	14106185	14107309	-	1047	protein_coding	PF00538:linker histone H1 and H5 family	-
Os02g0114200	52.25820035	75.42817995	51.32840724	39.64649875	48.23293777	53.8630521	109.0379009	121.4057643	347.9667854	86.33396576	58.48351983	92.48388698	TYPE III CARBOXYPEPTIDASE	2	767270	772098	-	1734	protein_coding	PF00450:Serine carboxypeptidase	Peptidase_S10
Os06g0573600	150.0033492	132.7292588	131.4216467	98.17320943	131.2791722	162.8008443	22.38555016	30.35690981	23.8258986	85.95152095	71.00360465	101.7509127	BETA-GALACTOSIDASE 2	6	22245386	22251772	+	3079	protein_coding	PF01301:Glycosyl hydrolases family 35	-
Os01g0621900	81.78542445	66.04261751	83.84869819	94.3531107	76.43566624	67.34901966	69.28356261	94.72592893	82.09153752	120.6499898	129.6147016	130.8732616	ILA1 INTERACTING PROTEIN 1	1	24808516	24813386	+	2936	protein_coding	-	-
Os10g0502600	102.8174682	103.5771149	105.6965677	109.0721422	113.047237	111.6532481	54.84299933	37.63492397	80.65255979	83.41339395	68.22871799	85.70113136	MEMBRANE STEROID BINDING PROTEIN 2	10	19171760	19174055	-	2296	protein_coding	PF00173:Cytochrome b5-like Heme/Steroid binding domain	-
Os01g0971400	57.20207716	94.31647205	70.31797774	48.19612964	56.45107838	83.16558976	144.5594455	101.2651917	165.416756	108.31587	68.18421796	111.0988542	-	1	42855657	42857462	+	1442	protein_coding	PF00112:Papain family cysteine protease|PF08246:Cathepsin propeptide inhibitor domain (I29)	Peptidase_C1
Os02g0787000	17.56630548	30.12677794	10.25869294	9.073954688	16.99053613	11.67322218	272.4062809	224.5748964	188.5227554	105.3584533	121.0957336	98.53627424	-	2	33427245	33427781	-	537	protein_coding	PF00188:Cysteine-rich secretory protein family	SCP
Os07g0495000	135.9565513	114.0366846	131.1310042	123.1704455	116.0488044	127.0189822	57.55289642	57.62945719	35.16620882	69.54307231	59.82081326	69.59399307	UREIDOGLYCINE AMINOHYDROLASE	7	18509998	18515145	+	1459	protein_coding	-	-
Os08g0179900	54.71301407	56.91136827	66.53575834	68.86196231	63.7443328	62.39413	155.33157	122.8271125	295.1241764	60.67372532	52.95879004	70.73219149	-	8	4672775	4675317	+	1135	protein_coding	-	-
Os01g0755700	128.3758596	115.4325101	120.6873786	88.30619721	104.6152013	103.4674159	72.80660539	78.5174471	27.16389964	83.31351731	54.90658869	78.30005721	-	1	31710636	31711784	+	1149	protein_coding	PF13639:Ring finger domain	-
Os03g0690000	92.54807704	94.33282656	72.60256943	73.4817015	73.03089978	71.27117313	77.83561116	113.4629811	25.54640531	107.6000676	110.5455316	131.1470633	-	3	27552077	27554435	+	543	protein_coding	PF14705:Costars	-
Os02g0821800	42.394178	45.45524772	43.32800657	36.83681909	44.18905159	43.30885001	271.1950252	210.9658599	150.8215107	72.71052101	91.26360997	67.66466303	Mediator 18_1, Mediator 36_1	2	35271599	35274777	+	1833	protein_coding	PF01269:Fibrillarin	-
Os05g0414100	94.11918613	84.05705858	88.60052379	88.27966845	97.58080609	98.77616759	108.9390078	76.96842528	159.7933369	72.10592437	65.17336607	74.680853	-	5	20243972	20244898	-	739	protein_coding	-	-
Os08g0408500	110.5305691	100.2179151	117.8277836	119.8256662	114.7138565	113.6988312	35.96217948	38.41392022	31.6421385	67.75883656	71.39049039	81.9352956	ETHYLENE RESPONSE FACTOR 48	8	19547328	19548978	+	1651	protein_coding	PF00847:AP2 domain	AP2
Os01g0243700	41.43100154	39.09765434	35.89377922	28.39581016	28.09165332	31.78013795	118.088134	147.6400988	71.00770154	145.8757928	159.2758255	121.4226055	-	1	7928090	7929762	-	757	protein_coding	PF07983:X8 domain	-
Os01g0754100	121.0179756	139.7836024	127.6574617	107.357248	108.100692	126.4357757	42.94638446	28.42331689	17.86637255	72.38999879	62.78061669	61.70209974	-	1	31638589	31640361	-	866	protein_coding	-	-
Os02g0234800	86.41782978	89.99754601	76.99423905	84.59417473	92.41287141	93.02655534	51.61370238	65.4602928	60.56947323	86.26414117	102.6862347	90.51596035	-	2	7630948	7635189	-	1311	protein_coding	PF14580:Leucine-rich repeat	-
Os12g0443700	76.11105604	74.11206931	74.79887332	78.58338448	72.47557974	69.09846738	102.1945396	116.4167603	88.42182849	100.3556197	107.2686222	86.09656258	-	12	14897149	14904687	-	2048	protein_coding	PF09180:Prolyl-tRNA synthetase, C-terminal|PF00587:tRNA synthetase class II core domain (G, H, P, S and T)|PF03129:Anticodon binding domain	HGTP_anticodon
Os01g0655300	75.11831711	65.09203247	74.19418326	59.27413595	57.36048975	65.64087606	100.8095541	171.6346478	178.9650248	52.63721768	57.98194591	55.07358612	SET protein 2	1	26599136	26599632	+	396	protein_coding	-	-
Os06g0696600	98.47448273	136.4227458	88.89134718	91.57439309	123.2034497	98.92144871	22.68935384	36.65673157	81.36970945	78.94579751	76.73974865	69.6101395	XYLOGLUCAN ENDOTRANSGLUCOSYDASE/HYDROLASE 12	6	29144888	29146522	+	1101	protein_coding	PF06955:Xyloglucan endo-transglycosylase (XET) C-terminus|PF00722:Glycosyl hydrolases family 16	-
Os02g0813083	91.46745766	81.41333075	82.75020405	126.7914397	124.5861072	122.3468124	34.78453965	92.55780936	38.66136589	58.05614955	82.00303778	64.72225859	F-box protein 118	2	34819425	34819769	+	345	protein_coding	PF14299:Phloem protein 2	-
Os05g0557700	164.2827074	140.3814999	161.2476616	151.5679521	139.8462433	145.3700126	4.736675171	18.21927231	11.38115502	39.75841492	31.75966237	39.18290912	LEAF TIP NECROSIS 1	5	27740218	27749525	-	4262	protein_coding	PF00179:Ubiquitin-conjugating enzyme	UQ_con
[truncated: 40,052 more rows]
