# Supplementary material for: Disruption of the rice 4-DEOXYOROBANCHOL HYDROXYLASE unravels specific functions of canonical strigolactones
Source: Proc Natl Acad Sci U S A. 2023 Oct 11;120(42):e2306263120. doi: 10.1073/pnas.2306263120 (PMC10589652; doi:10.1073/pnas.2306263120)
Supplement: Supplementary file 3 — Dataset S02 (XLSX) [file pnas.2306263120.sd02.xlsx]

## Sheet: Table S1
gene_id	P_12SIII_1	P_12SIII_2	P_12SIII_3	P_WT_1	P_WT_2	P_WT_3	Pi_12SIII	Pi_WT	log2FoldChange	pvalue	padj	gene_name	gene_chr	gene_start	gene_end	gene_strand	gene_length	gene_biotype	gene_description	tf_family	P_12SIII_1_count	P_12SIII_2_count	P_12SIII_3_count	P_WT_1_count	P_WT_2_count	P_WT_3_count	P_12SIII_1_fpkm	P_12SIII_2_fpkm	P_12SIII_3_fpkm	P_WT_1_fpkm	P_WT_2_fpkm	P_WT_3_fpkm
Os01g0537250	4753.6	4637.61	5207.02	478.919	487.782	419.376	4866.08	462.026	3.39538	3.47838e-151	1.07058e-146	-	1	19549155	19550345	-	1191	protein_coding	PF12620:Protein of unknown function (DUF3778)	-	4401	5048	5482	506	517	371	102.89	100.707	111.402	10.2498	10.2372	8.93773
Os01g0960500	7111.5	7178.74	7192.19	1792.63	2218.13	1758.89	7160.81	1923.22	1.89621	8.5426e-59	1.31462e-54	-	1	42350945	42355276	-	2062	protein_coding	PF07002:Copine|PF13920:Zinc finger, C3HC4 type (RING finger)	-	6584	7814	7572	1894	2351	1556	88.9066	90.0399	88.8766	22.16	26.8885	21.6514
Os07g0115200	17509.8	14311.5	15173.7	0	0	0	15665	0	16.3734	1.46267e-43	1.5006e-39	OsSTA185	7	834313	835728	-	1416	protein_coding	-	-	16211	15578	15975	0	0	0	318.771	261.396	273.05	0	0	0
novel.4533	1579.13	1277.92	848.207	40.6987	93.405	53.1285	1235.09	62.4107	4.30378	3.60897e-41	2.77693e-37	-	9	13416133	13418216	+	618	-	- && - && -	-	1462	1391	893	43	99	47	65.8706	53.4797	34.9726	1.67864	3.77789	2.1821
Os03g0595600	4.32048	0	0	1306.14	1276.54	2013.23	1.44016	1531.97	-10.1894	9.49357e-41	5.84386e-37	TAU GLUTATHIONE S-TRANSFERASE 43	3	22160411	22161462	-	716	protein_coding	PF13417:Glutathione S-transferase, N-terminal domain	-	4	0	0	1380	1353	1781	0.155554	0	0	46.499	44.5644	71.37
Os06g0514100	4.32048	2.75611	3.79936	458.097	554.769	406.942	3.62531	473.269	-7.04053	2.26562e-36	1.16219e-32	thionin 7	6	18726431	18727299	-	575	protein_coding	-	-	4	3	4	484	588	360	0.193698	0.123966	0.168367	20.3075	24.1164	17.9639
novel.3918	2115.95	2483.25	1911.08	0	0	0	2170.09	0	13.5218	9.28778e-30	4.0837e-26	-	7	587369	594559	-	1313	-	- && - && -	-	1959	2703	2012	0	0	0	41.5434	48.9138	37.0876	0	0	0
Os03g0629800	1719.55	1825.46	2075.4	0	0	0	1873.47	0	13.3098	7.44368e-29	2.86377e-25	-	3	24046131	24047194	+	1064	protein_coding	-	-	1592	1987	2185	0	0	0	41.6614	44.3717	49.7021	0	0	0
Os11g0694100	1302.62	1066.61	1812.29	259.336	243.419	232.861	1393.84	245.205	2.50658	6.57769e-27	2.24942e-23	WALL-ASSOCIATED KINASE GENE 123	11	28356988	28362710	+	2416	protein_coding	PF00069:Protein kinase domain|PF13947:Wall-associated receptor kinase galacturonan-binding	Pkinase	1206	1161	1908	274	258	206	13.899	11.4179	19.1138	2.7361	2.51841	2.44644
novel.1187	1360.95	1258.62	1261.39	0	0	0	1293.65	0	12.7753	1.604e-26	4.9368e-23	-	11	18491097	18498044	-	6173	-	- && sp|Q9LZQ9|DEAH2_ARATH Probable pre-mRNA-splicing factor ATP-dependent RNA helicase DEAH2 OS=Arabidopsis thaliana OX=3702 GN=At3g62310 PE=2 SV=1 && -	-	1260	1370	1328	0	0	0	5.68339	5.2732	5.20675	0	0	0
Os11g0210500	19688.4	16256.4	12193.1	45143.3	37944.2	49802.9	16046	44296.8	-1.46504	4.61115e-26	1.19524e-22	ALCOHOL DEHYDROGENASE 2	11	5745005	5748092	-	1598	protein_coding	PF00107:Zinc-binding dehydrogenase|PF08240:Alcohol dehydrogenase GroES-like domain	ADH_zinc_N	18228	17695	12837	47696	40217	44058	317.611	263.102	194.425	720.084	593.521	791.067
Os10g0204400	679.395	387.692	427.428	1966.79	2886.12	2633.82	498.172	2495.58	-2.32607	4.66012e-26	1.19524e-22	PEP carboxykinase, Phosphoenolpyruvate carboxykinase	10	7438368	7444003	-	2250	protein_coding	PF01293:Phosphoenolpyruvate carboxykinase	-	629	422	450	2078	3059	2330	7.78397	4.45636	4.84056	22.2813	32.0627	29.7125
Os07g0432201	277.591	246.212	139.626	1535.19	1213.32	1440.12	221.143	1396.21	-2.65974	1.46217e-25	3.46174e-22	-	7	14292161	14292961	+	570	protein_coding	-	-	257	268	147	1622	1286	1274	12.5543	11.1715	6.24177	68.6521	53.207	64.1298
novel.4005	845.733	685.352	796.916	17.9831	42.4568	79.1276	776	46.5225	4.07089	5.15784e-25	1.13391e-21	-	7	14820337	14822823	-	2198	-	- && - && -	-	783	746	839	19	45	70	9.91898	8.0642	9.23846	0.208547	0.482823	0.913767
Os01g0898800	4372.32	4112.11	4752.05	1726.38	1730.35	2021.14	4412.16	1825.96	1.27328	9.84256e-25	2.01956e-21	-	1	39079600	39082185	+	800	protein_coding	PF07939:Protein of unknown function (DUF1685)	-	4048	4476	5003	1824	1834	1788	140.891	132.938	151.358	55.0063	54.0645	64.1272
Os04g0269600	7189.27	6588.02	6600.44	3412.06	2910.65	3343.71	6792.57	3222.14	1.07599	1.10786e-23	2.1311e-20	DIAMINE OXIDASE 2	4	11236469	11243987	+	4120	protein_coding	-	-	6656	7171	6949	3605	3085	2958	44.9831	41.3554	40.8216	21.1099	17.6588	20.5999
Os11g0518900	1285.34	1344.98	1515.94	306.66	238.702	140.169	1382.09	228.51	2.59365	2.22076e-23	4.02062e-20	-	11	18636476	18650782	+	3368	protein_coding	-	-	1190	1464	1596	324	253	124	9.83802	10.3281	11.469	2.32087	1.77154	1.05637
Os10g0142600	676.154	588.888	389.434	21.7691	51.8917	39.5638	551.492	37.7415	3.86966	4.33019e-23	7.40414e-20	WALL-ASSOCIATED KINASE GENE 101	10	2594665	2596299	+	1635	protein_coding	PF00069:Protein kinase domain	Pkinase	626	641	410	23	55	35	10.6608	9.31516	6.0692	0.339381	0.793319	0.614208
Os10g0381601	1148.17	1244.84	1642.27	0	0	1.13039	1345.09	0.376798	11.87	5.48026e-23	8.87745e-20	-	10	12302907	12303711	-	805	protein_coding	-	-	1063	1355	1729	0	0	1	36.768	39.9939	51.9834	0	0	0.0356426
Os07g0539300	6239.85	6671.62	5462.53	2376.61	2602.13	2946.94	6124.66	2641.89	1.21341	6.83731e-23	1.05219e-19	beta-1, 3-glucanase 13	7	21238284	21241263	-	2380	protein_coding	PF00332:Glycosyl hydrolases family 17|PF07983:X8 domain	Glyco_hydro_17	5777	7262	5751	2511	2758	2607	67.5862	72.4986	58.4833	25.4535	27.3288	31.4289
novel.1521	598.386	677.084	738.026	0	0	0	671.165	0	11.8288	2.43614e-22	3.57045e-19	-	12	12963326	12964667	-	1272	-	- && - && -	-	554	737	777	0	0	0	12.1271	13.7667	14.7842	0	0	0
novel.4220	750.683	575.108	560.406	0	0	0	628.732	0	11.7342	7.34353e-22	1.02736e-18	-	8	16801508	16803373	+	1680	-	- && - && -	-	695	626	590	0	0	0	11.5188	8.8535	8.49979	0	0	0
Os04g0372400	489.294	465.782	679.136	2368.09	1652.99	2725.38	544.737	2248.82	-2.04505	1.33812e-21	1.79063e-18	-	4	18149383	18150888	+	1506	protein_coding	-	-	453	507	715	2502	1752	2411	8.37541	7.99895	11.4907	40.0812	27.4354	45.9343
Os05g0469800	934.303	799.271	505.315	2449.49	2883.29	3475.96	746.296	2936.25	-1.97659	3.59607e-21	4.61165e-18	-	5	23065514	23068193	+	2168	protein_coding	PF02775:Thiamine pyrophosphate enzyme, C-terminal TPP binding domain|PF02776:Thiamine pyrophosphate enzyme, N-terminal TPP binding domain|PF00205:Thiamine pyrophosphate enzyme, central domain	TPP_enzyme_N	865	870	532	2588	3056	3075	11.1094	9.53477	5.93906	28.7994	33.2427	40.6959
Os02g0811800	1077.96	532.847	476.82	3969.54	3432.4	2806.77	695.875	3402.9	-2.29123	4.557e-21	5.61021e-18	CINNAMOYL-COA REDUCTASE 10	2	34764348	34766529	+	1454	protein_coding	PF01370:NAD dependent epimerase/dehydratase family	Epimerase	998	580	502	4194	3638	2483	19.1117	9.47794	8.35612	69.5892	59.0067	48.9979
Os09g0553100	3756.65	4237.97	4156.5	7373.08	8482.88	7855.11	4050.38	7903.69	-0.964313	5.87255e-21	6.95175e-18	-	9	21912086	21912668	-	583	protein_coding	PF15511:Centromere kinetochore component CENP-T histone fold	-	3478	4613	4376	7790	8991	6949	166.109	188.003	181.666	322.364	363.699	341.994
novel.3043	570.303	1436.85	1258.54	75.7184	29.248	125.474	1088.56	76.8134	3.83097	1.30594e-20	1.48868e-17	-	5	4928855	4935367	+	1468	-	- && - && -	-	528	1564	1325	80	31	111	10.0148	25.314	21.8452	1.31475	0.49801	2.16951
Os06g0130800	7599.72	9164.98	7343.21	16518.9	14440	16348.9	8035.97	15769.3	-0.972461	2.70519e-20	2.97359e-17	-	6	1642665	1643799	-	1046	protein_coding	PF00538:linker histone H1 and H5 family	-	7036	9976	7731	17453	15305	14463	187.295	226.608	178.883	402.547	345.068	396.727
Os08g0410900	456.89	542.034	403.682	0	0	0	467.536	0	11.3072	4.80397e-20	5.0985e-17	-	8	19657493	19661886	-	1626	protein_coding	-	-	423	590	425	0	0	0	7.24357	8.62148	6.32607	0	0	0
Os12g0508400	418.006	555.815	314.397	0	0	0	429.406	0	11.1845	2.63755e-19	2.70595e-16	-	12	19543820	19544475	+	616	protein_coding	-	-	387	605	331	0	0	0	17.493	23.3359	13.0051	0	0	0
novel.879	406.125	287.554	549.957	0	0	0	414.545	0	11.1335	5.16941e-19	5.13239e-16	-	11	940284	941465	+	1073	-	- && - && -	-	376	313	579	0	0	0	9.7571	6.93098	13.06	0	0	0
Os02g0765900	318.635	463.026	378.986	0	0	0	386.882	0	11.0342	7.93636e-19	7.63329e-16	-	2	32254101	32257127	-	2060	protein_coding	-	-	295	504	399	0	0	0	3.98738	5.81318	4.68782	0	0	0
Os11g0147800	10914.6	8579.76	9314.13	19254.3	16736.5	22557	9602.83	19515.9	-1.02315	7.84478e-18	7.31657e-15	-	11	2204302	2207780	-	1503	protein_coding	PF12481:Aluminium induced protein	-	10105	9339	9806	20343	17739	19955	187.202	147.636	157.906	326.538	278.338	380.941
Os04g0510000	241.947	388.611	278.303	0	0	0	302.954	0	10.6815	3.05916e-17	2.76926e-14	-	4	25518258	25518789	-	532	protein_coding	-	-	224	423	293	0	0	0	11.7238	18.892	13.3297	0	0	0
Os05g0554000	2550.16	2329.83	1643.22	5117.62	5087.27	6642.2	2174.4	5615.7	-1.36892	3.62867e-17	3.19095e-14	Multidrug and Toxic compound Extrusion protein 2	5	27542128	27545922	+	2889	protein_coding	PF01554:MatE	MatE	2361	2536	1730	5407	5392	5876	22.7552	20.857	14.4932	45.153	44.0155	58.3579
Os01g0185500	2885	2922.39	2157.09	5282.31	6010.95	6188.91	2654.83	5827.39	-1.13427	4.52571e-17	3.85319e-14	-	1	4542331	4546541	+	1244	protein_coding	PF07847:Protein of unknown function (DUF1637)	-	2671	3181	2271	5581	6371	5475	59.7842	60.7566	44.1837	108.235	120.779	126.278
Os07g0110000	3664.84	4367.51	3747.12	1017.47	1276.54	1802.98	3926.49	1365.66	1.52457	4.63214e-17	3.85319e-14	-	7	548481	554208	+	5612	protein_coding	-	-	3393	4754	3945	1075	1353	1595	16.8345	20.1276	17.0135	4.62135	5.68569	8.1547
Os10g0567900	1174.09	1107.04	1373.47	262.175	275.498	411.463	1218.2	316.379	1.94714	5.67298e-17	4.59481e-14	-	10	22516057	22517963	+	1813	protein_coding	-	-	1087	1205	1446	277	292	364	16.6942	15.7921	19.3035	3.68604	3.79829	5.76061
Os10g0437500	42.1246	52.366	60.7898	340.733	454.76	437.462	51.7601	410.985	-2.9868	1.14846e-16	9.06343e-14	-	10	15663637	15664570	+	775	protein_coding	PF00582:Universal stress protein family	Usp	39	57	64	360	482	387	1.40119	1.74752	1.99868	11.2067	14.6672	14.3276
Os09g0396900	16545.3	12630.3	12290.9	6897.95	5783.57	7411.99	13822.2	6697.84	1.04526	1.92072e-16	1.4779e-13	Vacuolar Iron Transporter 2	9	13831868	13833654	+	1230	protein_coding	PF01988:VIT family	DUF125	15318	13748	12940	7288	6130	6557	346.761	265.573	254.621	142.949	117.533	152.956
Os05g0580200	254.908	156.179	334.344	0	0	0	248.477	0	10.395	8.20359e-16	6.1583e-13	-	5	28880516	28881393	-	878	protein_coding	-	-	236	170	352	0	0	0	7.48429	4.60049	9.70317	0	0	0
Os03g0105500	236.546	291.229	182.369	0	0	0	236.715	0	10.3252	9.33742e-16	6.84255e-13	-	3	337912	339291	-	1288	protein_coding	-	-	219	317	192	0	0	0	4.73436	5.84781	3.60787	0	0	0
Os09g0436000	1298.3	1510.35	1793.3	434.435	584.961	493.982	1533.98	504.459	1.60455	1.25762e-15	9.00162e-13	-	9	16029442	16035299	-	2104	protein_coding	-	-	1202	1644	1888	459	620	437	15.9071	18.5655	21.7181	5.26314	6.94942	5.95938
novel.3511	5066.84	5877.86	5410.29	2964.38	3124.82	2980.85	5451.66	3023.35	0.850622	1.82706e-15	1.27803e-12	-	6	26554470	26561353	+	2255	-	- && - && -	-	4691	6398	5696	3132	3312	2637	57.9231	67.4136	61.1348	33.5084	34.6375	33.5528
novel.2572	167.418	177.31	169.072	924.711	838.758	557.284	171.267	773.585	-2.17573	2.07159e-15	1.41688e-12	-	4	1539030	1546279	+	1493	-	- && - && -	-	155	193	178	977	889	493	2.89071	3.07148	2.88553	15.7875	14.0425	9.47441
novel.1440	255.988	180.066	209.915	0	0	0	215.323	0	10.1882	3.04137e-15	2.01627e-12	-	12	652700	654349	-	1650	-	- && - && -	-	237	196	221	0	0	0	3.99942	2.82242	3.24171	0	0	0
Os07g0457300	1234.58	1352.33	1443.76	515.832	350.033	445.375	1343.55	437.08	1.62036	3.07897e-15	2.01627e-12	-	7	15912872	15917767	+	2400	protein_coding	PF07287:Protein of unknown function (DUF1446)	-	1143	1472	1520	545	371	394	13.2607	14.5729	15.3284	5.47852	3.64557	4.71032
novel.180	209.543	184.659	209.915	0	0	0	201.372	0	10.0918	6.58395e-15	4.22169e-12	-	1	25036560	25038388	+	1829	-	- && - && -	-	194	201	221	0	0	0	2.95339	2.61115	2.92445	0	0	0
Os08g0189500	128.534	98.3012	49.3917	578.3	513.256	1238.91	92.0757	776.822	-3.07825	7.57125e-15	4.75568e-12	GERMIN-LIKE PROTEIN 8-6	8	5238999	5240148	+	973	protein_coding	PF00190:Cupin	-	119	107	52	611	544	1096	3.40539	2.61289	1.29347	15.1498	13.1853	32.3194
Os10g0569400	17404	14500.8	11628.9	27805.7	25903.4	30503.7	14511.2	28070.9	-0.951962	1.10875e-14	6.825e-12	RICE PATHOGEN-RELATED PROTEIN	10	22575212	22576531	+	631	protein_coding	-	-	16113	15784	12243	29378	27455	26985	711.017	594.344	469.595	1123.24	1026.11	1227.04
Os02g0207500	558.422	600.831	450.224	12.3042	74.5353	16.9559	536.492	34.5985	3.94818	1.19811e-14	7.23046e-12	-	2	6020675	6021256	+	582	protein_coding	-	-	517	654	474	13	79	15	24.7343	26.6996	19.7115	0.538888	3.20116	0.739492
Os03g0655400	9649.78	9438.75	9310.33	5549.22	5178.79	6171.95	9466.29	5633.32	0.749016	1.27131e-14	7.5247e-12	LATE EMBRYOGENESIS ABUNDANT PROTEIN 24	3	25563660	25564431	+	619	protein_coding	-	-	8934	10274	9802	5863	5489	5460	401.872	394.366	383.256	228.511	209.125	253.085
Os06g0529800	461.211	503.449	650.64	1401.74	1583.17	1503.42	538.433	1496.11	-1.47382	1.71581e-14	9.96399e-12	-	6	19663227	19669542	+	1678	protein_coding	PF02207:Putative zinc finger in N-recognin (UBR box)	zf-UBR1	427	548	685	1481	1678	1330	7.08547	7.75959	9.88016	21.2932	23.5832	22.7418
Os03g0309400	93.9704	193.846	371.387	0	0	0	219.735	0	10.2183	1.94982e-14	1.11133e-11	PECTIN METHYLESTERASE 1	3	11033522	11035542	-	1434	protein_coding	PF01095:Pectinesterase	-	87	211	391	0	0	0	1.68929	3.4961	6.59922	0	0	0
Os04g0253000	259.229	225.082	206.115	808.294	799.132	769.798	230.142	792.408	-1.78468	2.22081e-14	1.24277e-11	G1/S-phase gene H1	4	9993501	9994503	+	890	protein_coding	PF00538:linker histone H1 and H5 family	-	240	245	217	854	847	681	7.50852	6.54073	5.90113	23.1497	22.4438	21.9544
Os10g0407200	183.62	103.813	101.633	545.173	802.906	714.409	129.689	687.496	-2.40917	3.64869e-14	2.00534e-11	-	10	13940043	13941101	-	954	protein_coding	PF06127:Protein of unknown function (DUF962)	-	170	113	107	576	851	632	4.96173	2.81436	2.71457	14.5664	21.037	19.0079
Os07g0529600	7938.87	7077.68	6184.41	4040.53	3756.96	3225.01	7066.99	3674.17	0.94332	4.05251e-14	2.18821e-11	PATHOGEN-INDUCED DEFENSE-RESPONSIVE PROTEIN 8	7	20724581	20726069	+	1489	protein_coding	PF01946:Thi4 family	-	7350	7704	6511	4269	3982	2853	137.444	122.934	105.832	69.1687	63.0681	54.9759
Os05g0469600	104.772	84.5206	72.1878	390.896	490.612	622.847	87.16	501.452	-2.52556	4.73289e-14	2.51153e-11	PYRUVATE DECARBOXYLASE 1	5	23058815	23061529	+	2205	protein_coding	PF00205:Thiamine pyrophosphate enzyme, central domain|PF02775:Thiamine pyrophosphate enzyme, C-terminal TPP binding domain|PF02776:Thiamine pyrophosphate enzyme, N-terminal TPP binding domain	TPP_enzyme_N	97	92	76	413	520	551	1.22489	0.991355	0.8342	4.51876	5.56157	7.16982
novel.313	5836.96	6233.4	8226.56	21.7691	0	6.78236	6765.64	9.51714	9.47137	5.60297e-14	2.92285e-11	-	1	4232370	4234422	-	2011	-	- && - && -	-	5404	6785	8661	23	0	6	74.8232	80.1656	104.237	0.275927	0	0.085606
Os08g0207300	178.22	129.537	214.664	0	0	0	174.14	0	9.88215	7.03301e-14	3.6077e-11	-	8	6251353	6252206	+	854	protein_coding	-	-	165	141	226	0	0	0	5.37971	3.92294	6.40495	0	0	0
novel.1641	153.377	180.066	161.473	0	0	0	164.972	0	9.80437	1.08446e-13	5.47173e-11	-	2	4118103	4120026	+	843	-	- && - && -	-	142	196	170	0	0	0	4.69022	5.52432	4.88075	0	0	0
Os12g0528801	1243.22	1208.09	1346.87	473.24	320.785	478.157	1266.06	424.061	1.57883	1.37432e-13	6.82238e-11	-	12	20844119	20846664	-	311	protein_coding	-	-	1151	1315	1418	500	340	423	103.05	100.465	110.352	38.7871	25.7823	39.0252
Os05g0186300	3802.02	2291.24	3000.54	1278.7	1251.06	1189.17	3031.27	1239.64	1.28957	1.93672e-13	9.46167e-11	cytosolic NADP malic enzyme 2	5	5293558	5297417	-	2240	protein_coding	PF00390:Malic enzyme, N-terminal domain|PF03949:Malic enzyme, NAD binding domain	Malic_M	3520	2494	3159	1351	1326	1052	43.755	26.4544	34.1324	14.5507	13.9604	13.4751
Os05g0153300	1082.28	1350.49	1724.91	510.153	462.308	409.203	1385.89	460.554	1.58905	2.61335e-13	1.25678e-10	-	5	3069666	3074392	-	1756	protein_coding	PF01764:Lipase (class 3)	Lipase_3	1002	1470	1816	539	490	362	15.8882	19.8904	25.0298	7.40529	6.58074	5.91492
Os05g0424300	3395.89	4358.32	3783.21	2091.72	1902.07	1989.49	3845.81	1994.43	0.947506	4.14124e-13	1.96091e-10	-	5	20792533	20794252	-	1720	protein_coding	PF00067:Cytochrome P450	p450	3144	4744	3983	2210	2016	1760	50.8964	65.534	56.0463	30.9986	27.6417	29.3595
novel.2577	63.727	10.1057	52.2412	586.818	312.294	673.715	42.0246	524.275	-3.64612	4.67036e-13	2.17795e-10	-	4	2054570	2055639	+	873	-	- && - && -	-	59	11	55	620	331	596	1.88179	0.299384	1.5248	17.1339	8.94163	19.5883
Os03g0426350	2162.4	2456.61	2326.16	1.89296	0	13.5647	2315.06	5.15256	8.83563	7.11823e-13	3.26992e-10	-	3	17809791	17810736	+	946	protein_coding	-	-	2002	2674	2449	2	0	12	58.9258	67.1615	62.656	0.0510055	0	0.363961
Os06g0215900	1341.51	362.887	254.557	0	0	0	652.984	0	11.7889	8.01064e-13	3.62575e-10	12-OXOPHYTODIENOATE REDUCTASE 4	6	5894911	5896347	-	1311	protein_coding	PF00724:NADH:flavin oxidoreductase / NADH oxidase family	Oxidored_FMN	1242	395	268	0	0	0	26.3786	7.15887	4.94763	0	0	0
novel.1781	145.816	146.074	133.927	0	0	0	141.939	0	9.58726	8.52413e-13	3.80226e-10	-	2	21388013	21389306	+	1225	-	- && - && -	-	135	159	141	0	0	0	3.06853	3.08398	2.78579	0	0	0
Os04g0165900	174.979	73.4962	200.416	0	0	0	149.631	0	9.66307	1.36374e-12	5.99618e-10	-	4	4469893	4472106	-	1869	protein_coding	-	-	162	80	211	0	0	0	2.41345	1.01702	2.73236	0	0	0
Os12g0139400	2367.62	2677.1	2106.75	1018.41	1255.78	966.487	2383.82	1080.23	1.14154	2.57445e-12	1.11601e-09	A-TYPE RESPONSE REGULATOR 10	12	1915773	1917702	+	930	protein_coding	PF00072:Response regulator receiver domain	Response_reg	2192	2914	2218	1076	1331	855	65.6282	74.4486	57.7223	27.913	33.7519	26.3784
novel.4488	35.6439	26.6424	61.7396	581.139	232.097	353.813	41.342	389.017	-3.23382	3.2302e-12	1.38082e-09	-	9	4049744	4052596	+	1260	-	- && - && -	-	33	29	65	614	246	313	0.72925	0.546862	1.24856	11.7564	4.60434	7.12753
Os05g0205400	209.543	254.481	162.423	758.131	654.779	854.578	208.815	755.829	-1.85524	3.8467e-12	1.62183e-09	C-TERMINALLY ENCODED PEPTIDE 12	5	6559752	6560051	+	300	protein_coding	-	-	194	277	171	801	694	756	18.0058	21.9386	13.7956	64.4153	54.5558	72.3046
Os11g0513900	811.169	836.938	754.173	110.738	238.702	67.8236	800.76	139.088	2.5221	8.41221e-12	3.4988e-09	-	11	18382053	18390444	+	3712	protein_coding	-	-	751	911	794	117	253	60	5.63333	5.83124	5.177	0.760424	1.60737	0.463776
Os04g0339800	235.466	206.708	128.228	11.3578	0	5.65197	190.134	5.66991	5.06776	1.24514e-11	5.10971e-09	-	4	16021939	16023733	-	408	protein_coding	PF00069:Protein kinase domain	Pkinase	218	225	135	12	0	5	14.8775	13.1031	8.00827	0.709576	0	0.351621
Os03g0130300	1293.98	1505.75	1224.34	2492.08	2582.32	2660.95	1341.36	2578.45	-0.942518	1.6089e-11	6.51563e-09	defensin-like 8	3	1714575	1715192	+	538	protein_coding	-	-	1198	1639	1289	2633	2737	2354	62.0022	72.3847	57.9877	118.072	119.976	125.542
Os11g0213000	1211.89	1061.1	1222.44	491.223	337.768	463.462	1165.15	430.818	1.43574	1.78121e-11	7.11975e-09	RECEPTOR-LIKE CYTOPLASMIC KINASE 318	11	5873537	5881813	-	2542	protein_coding	-	-	1122	1155	1287	519	358	410	12.29	10.7958	12.2537	4.92572	3.32132	4.62779
novel.2834	300.273	294.903	146.275	28.3944	23.5871	22.6079	247.151	24.8631	3.31143	2.58341e-11	1.01939e-08	-	4	4550760	4553132	-	2070	-	- && - && -	-	278	321	154	30	25	20	3.73945	3.68455	1.80059	0.349646	0.284821	0.27722
Os03g0121300	770.125	809.377	632.593	1872.14	2669.12	1453.69	737.365	1998.32	-1.43875	3.11969e-11	1.21541e-08	class III peroxidase 34	3	1178482	1180131	-	1158	protein_coding	PF00141:Peroxidase	-	713	881	666	1978	2829	1286	17.1441	18.0766	13.9197	41.2093	57.6139	31.8638
Os08g0470200	1524.05	1204.42	2169.43	392.789	674.592	490.591	1632.63	519.324	1.65227	3.49114e-11	1.34313e-08	ALPHA-CARBONIC ANHYDRASE 6	8	23117162	23119489	-	1128	protein_coding	PF00194:Eukaryotic-type carbonic anhydrase	-	1411	1311	2284	415	715	434	34.8298	27.6149	49.0063	8.87599	14.9486	11.0394
Os02g0202200	2.16024	18.374	0	289.623	145.297	284.859	6.84476	239.926	-5.11227	7.50065e-11	2.85006e-08	SPX (SYG/PHO81/XPR1) domain gene 2	2	5706636	5709119	+	1287	protein_coding	PF03105:SPX domain	SPX	2	20	0	306	154	252	0.0432697	0.369234	0	5.73615	2.82192	5.61807
Os11g0282700	129.614	53.2847	145.326	0	0	0	109.408	0	9.21135	7.75988e-11	2.9126e-08	-	11	10081836	10086180	-	1611	protein_coding	PF14303:No apical meristem-associated C-terminal domain	-	120	58	153	0	0	0	2.07405	0.855426	2.29859	0	0	0
Os01g0362800	255.988	282.96	222.263	43.5381	19.8132	18.0863	253.737	27.1459	3.21912	8.47584e-11	3.143e-08	-	1	14783393	14785500	-	1078	protein_coding	-	-	237	308	234	46	21	16	6.12156	6.78863	5.25366	1.02948	0.459413	0.425859
Os07g0258100	1396.59	1391.83	1283.23	500.688	651.005	622.847	1357.22	591.513	1.19843	8.79082e-11	3.221e-08	-	7	8930095	8931923	-	1495	protein_coding	-	-	1293	1515	1351	529	690	551	24.0819	24.0781	21.8715	8.53675	10.8846	10.5749
Os11g0143300	1983.1	2197.54	1831.29	1030.72	1049.16	853.447	2003.98	977.773	1.03473	1.0357e-10	3.75019e-08	A-TYPE RESPONSE REGULATOR 9	11	2013415	2015355	+	940	protein_coding	PF00072:Response regulator receiver domain	Response_reg	1836	2392	1928	1089	1112	755	54.3848	60.4621	49.6414	27.9498	27.8984	23.0454
Os06g0104900	49.6855	54.2034	13.2978	229.048	519.86	384.334	39.0622	377.748	-3.275	1.07873e-10	3.86061e-08	-	6	347009	348516	-	1508	protein_coding	PF02866:lactate/malate dehydrogenase, alpha/beta C-terminal domain|PF00056:lactate/malate dehydrogenase, NAD binding domain	-	46	59	14	242	551	340	0.849355	0.92961	0.224694	3.87161	8.61694	6.46908
Os01g0200700	7155.79	6524.62	6039.08	4059.45	4245.68	4123.68	6573.17	4142.94	0.665807	1.09272e-10	3.86573e-08	METALLOTHIONEIN I-3A	1	5478545	5479749	+	565	protein_coding	-	-	6625	7102	6358	4289	4500	3648	326.49	298.664	272.356	183.141	187.831	185.256
Os08g0189850	124.214	90.0328	128.228	354.93	519.86	824.057	114.158	566.283	-2.31048	1.33999e-10	4.68662e-08	GERMIN-LIKE PROTEIN 8-9	8	5254364	5255230	+	675	protein_coding	PF00190:Cupin	-	115	98	135	375	551	729	4.74381	3.44963	4.84056	13.4031	19.2509	30.9877
Os02g0601300	28933.1	24621.2	21640.2	45519.1	35354.3	47087.7	25064.9	42653.7	-0.767021	1.4278e-10	4.93761e-08	glyceraldehydephosphate dehydrogenase, glyceraldehyde-3-phosphate dehydrogenase, cytosolic GAPDH1, cytosolic glyceraldehyde-3-phosphate dehydrogenase 1	2	23527139	23530459	+	1456	protein_coding	PF00044:Glyceraldehyde 3-phosphate dehydrogenase, NAD binding domain|PF02800:Glyceraldehyde 3-phosphate dehydrogenase, C-terminal domain	-	26787	26800	22783	48093	37472	41656	512.266	437.344	378.717	796.89	606.944	820.883
novel.1909	92.8902	82.6832	115.88	0	0	0	97.1513	0	9.04033	1.56114e-10	5.30205e-08	-	2	4117553	4119728	-	1374	-	- && - && -	-	86	90	122	0	0	0	1.74279	1.55635	2.14901	0	0	0
Os06g0513781	7.56083	15.6179	19.9466	365.341	164.166	122.083	14.3751	217.197	-3.91108	1.56763e-10	5.30205e-08	thionin precursor, thionin 4	6	18557966	18558834	-	575	protein_coding	-	-	7	17	21	386	174	108	0.338971	0.702476	0.883928	16.1956	7.13648	5.38916
Os03g0390600	7287.56	6718.47	7750.69	10893	10463.3	11344.6	7252.24	10900.3	-0.587847	2.0469e-10	6.84777e-08	H3	3	15645609	15648150	+	839	protein_coding	-	-	6747	7313	8160	11509	11090	10036	223.914	207.102	235.393	330.943	311.726	343.213
Os12g0567700	16973	17830.2	17031.6	24263	30929.3	24915	17278.2	26702.5	-0.628035	2.6739e-10	8.84916e-08	RIBOSOMAL PROTEIN L2	12	23349996	23351824	+	1071	protein_coding	PF03947:Ribosomal Proteins L2, C-terminal domain|PF00181:Ribosomal Proteins L2, RNA binding domain	Ribosomal_L2_C	15714	19408	17931	25635	32782	22041	408.536	430.568	405.21	577.46	721.853	590.482
Os11g0210300	4310.75	3141.96	2756.44	8116.07	5873.2	6476.03	3403.05	6821.76	-1.00363	3.87947e-10	1.27024e-07	ALCOHOL DEHYDROGENASE 1	11	5712671	5716288	-	1867	protein_coding	PF00107:Zinc-binding dehydrogenase|PF08240:Alcohol dehydrogenase GroES-like domain	ADH_zinc_N	3991	3420	2902	8575	6225	5729	59.521	43.5243	37.62	110.807	78.6317	88.044
Os11g0703900	98622.4	93169.3	88278.1	156458	132691	125952	93356.6	138367	-0.567691	4.93343e-10	1.59833e-07	heat shock protein 70, heat-shock protein 70, HEAT SHOCK PROTEIN 70KD, heat-shock protein cognate 70, Mediator 37_8	11	28804256	28808548	+	2379	protein_coding	PF00012:Hsp70 protein	HSP70	91307	101414	92940	165305	140639	111423	1068.67	1012.87	945.526	1676.37	1394.17	1343.83
Os05g0160600	203.062	226.001	294.45	991.912	615.152	747.19	241.171	784.751	-1.70161	5.96717e-10	1.9131e-07	-	5	3561007	3570684	-	1178	protein_coding	-	-	188	246	310	1048	652	661	4.44371	4.96181	6.36915	21.4632	13.0528	16.0998
Os09g0471000	51.8457	5.51221	29.445	265.015	351.92	370.769	28.9343	329.235	-3.51667	7.27503e-10	2.30836e-07	-	9	17929689	17932490	+	2575	protein_coding	-	-	48	6	31	280	373	328	0.519035	0.0553636	0.291373	2.62337	3.41613	3.65478
Os07g0689600	4016.96	3169.52	3244.65	2085.1	1646.38	1903.58	3477.05	1878.35	0.888229	8.61288e-10	2.70497e-07	NICOTIANAMINE SYNTHASE 3	7	29323098	29324607	+	1510	protein_coding	PF03059:Nicotianamine synthase protein	-	3719	3450	3416	2203	1745	1684	68.5776	54.2866	54.7528	35.1978	27.2534	31.9985
Os02g0582900	10454.5	12212.3	9941.03	15391.7	18373.4	16726.4	10869.3	16830.5	-0.630779	1.06862e-09	3.32222e-07	-	2	22477790	22478946	-	770	protein_coding	-	-	9679	13293	10466	16262	19474	14797	350.004	410.188	328.969	509.52	596.441	551.376
Os01g0165800	893.258	955.451	813.063	373.86	376.451	348.161	887.257	366.157	1.27655	1.2433e-09	3.82662e-07	Os_F0651	1	3386766	3390803	-	2479	protein_coding	-	-	827	1040	856	395	399	308	9.28885	9.96798	8.35723	3.84413	3.79576	3.56483
Os02g0557800	4094.73	4441.01	4362.61	2316.04	2867.25	2589.73	4299.45	2591.01	0.73071	1.28405e-09	3.9129e-07	A-TYPE RESPONSE REGULATOR 2	2	21128650	21131368	-	1663	protein_coding	-	-	3791	4834	4593	2447	3039	2291	63.4738	69.066	66.8451	35.4993	43.0964	39.5274
Os10g0114300	209.543	317.871	238.41	43.5381	30.1915	44.0854	255.275	39.2717	2.70276	1.32413e-09	3.9955e-07	-	10	923908	926465	+	1253	protein_coding	PF00248:Aldo/keto reductase family	Aldo_ket_red	194	346	251	46	32	39	4.31105	6.56108	4.84828	0.885696	0.602285	0.893056
Os01g0905800	86883.7	77522.9	68364.7	121398	105140	127932	77590.4	118157	-0.606759	1.45791e-09	4.35646e-07	CYTOPLAST ALDOLASE 1	1	39433408	39435696	-	1483	protein_coding	PF00274:Fructose-bisphosphate aldolase class-I	-	80439	84383	71975	128263	111438	113175	1510.28	1351.96	1174.64	2086.6	1772.13	2189.65
novel.3126	419.086	256.318	215.614	46.3775	54.7221	44.0854	297.006	48.395	2.61567	1.49974e-09	4.42774e-07	-	5	20462844	20468087	+	2260	-	- && - && PF02902:Ulp1 protease family, C-terminal catalytic domain	Peptidase_C48	388	279	227	49	58	39	4.78031	2.93323	2.43099	0.523077	0.605233	0.495132
Os02g0791400	709.638	763.442	296.35	1971.52	1410.51	2579.56	589.81	1987.2	-1.75242	1.51053e-09	4.42774e-07	-	2	33607645	33609707	-	725	protein_coding	-	-	657	831	312	2083	1495	2282	25.2325	27.2341	10.4155	69.3153	48.6302	90.3114
Os02g0252400	183.62	92.7889	154.824	0	8.49137	0	143.744	2.83046	5.62835	1.99347e-09	5.78822e-07	PROLAMIN BOX BINDING FACTOR	2	8590318	8593735	-	1537	protein_coding	PF02701:Dof domain, zinc finger	zf-Dof	170	101	163	0	9	0	3.0797	1.56134	2.56672	0	0.138093	0
Os02g0204200	128.534	84.5206	38.9434	0	0	0	83.9994	0	8.82979	2.43325e-09	6.99912e-07	-	2	5824528	5825115	-	588	protein_coding	-	-	119	92	41	0	0	0	5.63511	3.71758	1.68761	0	0	0
novel.3383	325.116	315.115	359.04	812.08	785.923	845.535	333.09	814.513	-1.28984	2.46242e-09	7.01744e-07	-	6	8939308	8942146	+	674	-	- && - && -	-	301	343	378	858	833	748	12.4348	12.0916	13.5737	30.7118	29.1466	31.8425
Os08g0297800	721.519	493.343	649.691	154.276	196.245	221.557	621.518	190.693	1.7054	2.53914e-09	7.16968e-07	-	8	12066869	12068457	+	1315	protein_coding	PF00685:Sulfotransferase domain	Sulfotransfer_1	668	537	684	163	208	196	14.1444	9.70284	12.5891	2.99047	3.73027	4.27657
Os03g0745700	58.3264	90.0328	86.4354	0	0	0	78.2649	0	8.72887	2.63208e-09	7.31254e-07	OsSTA114	3	30641590	30644916	+	1224	protein_coding	PF07714:Protein tyrosine kinase	Pkinase_Tyr	54	98	91	0	0	0	1.22842	1.90237	1.79939	0	0	0
Os03g0103300	1344.75	982.093	1078.07	330.322	497.217	483.809	1134.97	437.116	1.37679	2.63725e-09	7.31254e-07	low-temperature germianability (QTL)-3-1(t)	3	219979	220919	+	941	protein_coding	PF14547:Hydrophobic seed protein	-	1245	1069	1135	349	527	428	36.8394	26.9922	29.1925	8.94775	13.2076	13.0503
Os02g0316900	1982.02	1559.96	1620.43	801.669	942.542	825.188	1720.8	856.466	1.00612	3.74651e-09	1.02955e-06	-	2	12569881	12589326	+	4901	protein_coding	-	-	1835	1698	1706	847	999	730	10.4252	8.23196	8.4248	4.16943	4.80711	4.27369
novel.3096	111.252	125.862	215.614	0	0	10.1735	150.909	3.39118	5.54509	4.57712e-09	1.24668e-06	-	5	13919918	13921760	+	666	-	- && - && -	-	103	137	227	0	0	9	4.30622	4.88761	8.2493	0	0	0.387734
Os03g0369000	905.14	618.287	514.813	1982.88	1413.34	1650.38	679.413	1682.2	-1.3089	4.98201e-09	1.34506e-06	class III peroxidase 46	3	14480546	14482432	+	1343	protein_coding	PF00141:Peroxidase	-	838	673	542	2095	1498	1460	17.374	11.9066	9.76762	37.6345	26.305	31.1919
Os08g0290700	120.973	74.4149	66.4888	427.809	285.876	549.371	87.2923	421.019	-2.27198	5.7482e-09	1.53842e-06	-	8	11607393	11608814	+	1303	protein_coding	PF00891:O-methyltransferase|PF08100:Dimerisation domain	-	112	81	70	452	303	486	2.39335	1.47703	1.30023	8.36897	5.48405	10.7018
Os11g0513700	55.0861	90.9515	74.0875	0	0	0	73.375	0	8.63582	5.93041e-09	1.5735e-06	-	11	18372832	18378851	-	2000	protein_coding	-	-	51	99	78	0	0	0	0.710024	1.17613	0.943908	0	0	0
Os09g0412700	663.193	698.214	513.863	1455.69	1202.94	1436.73	625.09	1365.12	-1.12688	6.46432e-09	1.7005e-06	-	9	14659942	14661222	+	590	protein_coding	-	-	614	760	541	1538	1275	1271	28.9767	30.6064	22.1927	62.8901	50.9637	61.81
Os07g0287400	19249.9	16509.1	16471.2	26697.4	27001.6	23086	17410	25595	-0.556058	6.53584e-09	1.70475e-06	non-specific lipid transfer protein d3, lipid transfer protein d3, type D non-specific lipid transfer protein 3	7	11090524	11091253	+	730	protein_coding	PF14368:Probable lipid transfer	-	17822	17970	17341	28207	28619	20423	679.777	584.892	574.932	932.206	924.559	802.716
novel.1351	560.582	579.701	606.948	132.507	224.55	187.645	582.41	181.567	1.68182	7.60729e-09	1.96754e-06	-	12	14626858	14631517	+	4660	-	- && - && -	-	519	631	639	140	238	166	3.10109	3.21732	3.31879	0.724803	1.20446	1.02209
Os01g0588100	2986.53	3061.12	2935.01	5075.03	5858.1	4207.33	2994.22	5046.82	-0.753424	7.74284e-09	1.98591e-06	-	1	22906348	22907811	+	959	protein_coding	PF01145:SPFH domain / Band 7 family	-	2765	3332	3090	5362	6209	3722	80.2804	82.5537	77.9839	134.892	152.688	111.358
Os07g0440100	144.736	169.041	288.751	9.46481	16.0393	31.651	200.843	19.0517	3.4095	8.87649e-09	2.25786e-06	-	7	14824356	14825681	-	1326	protein_coding	-	-	134	184	304	10	17	28	2.81381	3.29704	5.54875	0.181943	0.302349	0.60587
Os09g0554101	61.5668	97.3825	55.0907	0	0	0	71.3467	0	8.59525	9.1068e-09	2.28322e-06	-	9	21954287	21954645	-	359	protein_coding	-	-	57	106	58	0	0	0	4.42093	7.01555	3.9102	0	0	0
Os05g0170200	424.487	402.392	306.798	819.652	913.294	1249.09	377.892	994.01	-1.39515	9.12932e-09	2.28322e-06	-	5	4205610	4207693	+	773	protein_coding	PF00582:Universal stress protein family	Usp	393	438	323	866	968	1105	14.1562	13.4631	10.1132	27.0282	29.5324	41.0155
Os12g0442800	1700.11	1393.67	1550.14	3591.89	2250.21	3775.52	1547.97	3205.87	-1.05033	9.20543e-09	2.28322e-06	-	12	14827496	14830607	-	1482	protein_coding	PF00174:Oxidoreductase molybdopterin binding domain|PF03404:Mo-co oxidoreductase dimerisation domain	-	1574	1517	1632	3795	2385	3340	29.5726	24.3213	26.6525	61.7791	37.9527	64.6641
Os03g0347500	1579.13	1722.57	1152.16	740.148	487.782	638.673	1484.62	622.201	1.25473	9.27293e-09	2.28322e-06	SWEET12	3	13004689	13008130	-	1492	protein_coding	PF03083:Sugar efflux transporter for intercellular exchange	-	1462	1875	1213	782	517	565	27.2842	29.8595	19.6769	12.6449	8.17193	10.8654
Os08g0189700	126.374	79.9271	132.028	365.341	458.534	487.2	112.776	437.025	-1.95518	9.49508e-09	2.31936e-06	GERMIN-LIKE PROTEIN 8-8	8	5248666	5249832	+	977	protein_coding	PF00190:Cupin	-	117	87	139	386	486	431	3.33445	2.1158	3.44338	9.53171	11.7313	12.6575
Os03g0753500	1601.82	1865.88	1686.92	2967.22	2949.34	2699.38	1718.21	2871.98	-0.741034	1.03311e-08	2.50371e-06	-	3	31077668	31079773	-	1773	protein_coding	PF07762:Protein of unknown function (DUF1618)	-	1483	2031	1776	3135	3126	2388	23.2898	27.2177	24.2437	42.6586	41.5799	38.6448
Os07g0240400	56.1662	45.9351	71.238	236.62	325.502	306.337	57.7798	289.486	-2.3249	1.05996e-08	2.53121e-06	-	7	7796136	7796981	-	846	protein_coding	-	-	52	50	75	250	345	271	1.71146	1.40427	2.14564	7.12931	9.61727	9.19103
Os12g0197100	535.739	484.156	299.2	1014.63	1094.44	1487.6	439.698	1198.89	-1.44731	1.06091e-08	2.53121e-06	phosphoribosylamine-glycine ligase	12	5013789	5018308	-	1920	protein_coding	PF02844:Phosphoribosylglycinamide synthetase, N domain|PF01071:Phosphoribosylglycinamide synthetase, ATP-grasp (A) domain|PF02843:Phosphoribosylglycinamide synthetase, C domain	-	496	527	315	1072	1160	1316	7.19305	6.52168	3.97077	13.4701	14.2482	19.6662
novel.579	280.831	399.636	300.149	50.1635	90.5746	57.6501	326.872	66.1294	2.30425	1.1417e-08	2.70301e-06	-	10	5821184	5822706	+	1295	-	- && sp|Q9SH40|CRRS8_ARATH Cysteine-rich repeat secretory protein 8 OS=Arabidopsis thaliana OX=3702 GN=CRRSP8 PE=2 SV=1 && -	-	260	435	316	53	96	51	5.59032	7.98123	5.90585	0.987379	1.74825	1.12997
novel.931	42.1246	72.5775	94.984	0	0	0	69.8954	0	8.56585	1.37199e-08	3.22344e-06	-	11	9334866	9350364	+	789	-	- && - && -	-	39	79	100	0	0	0	1.37632	2.37903	3.06753	0	0	0
Os05g0192100	853.294	749.661	717.129	311.392	330.22	327.814	773.361	323.142	1.25882	1.6879e-08	3.93562e-06	-	5	5652659	5654777	-	1131	protein_coding	-	-	790	816	755	329	350	290	19.449	17.1426	16.1566	7.01797	7.29807	7.357
Os03g0227700	4409.05	4742.34	3987.43	6656.6	6685.54	6333.6	4379.61	6558.58	-0.582619	1.7912e-08	4.14507e-06	DWARF4	3	6737549	6744486	+	1930	protein_coding	PF00067:Cytochrome P450	p450	4082	5162	4198	7033	7086	5603	58.8909	63.5493	52.6442	87.9147	86.5858	83.2968
Os05g0100100	358.599	416.172	466.371	124.935	94.3485	127.735	413.714	115.673	1.83988	1.82471e-08	4.16204e-06	-	5	33369	36483	+	1282	protein_coding	-	-	332	453	491	132	100	113	7.21079	8.39577	9.26955	2.48407	1.83956	2.52904
Os04g0450800	3055.66	2796.53	3109.78	4650.06	4346.64	4640.27	2987.32	4545.65	-0.605681	1.82558e-08	4.16204e-06	Histone H3.2A, H3.2-type H3 protein A	4	22461303	22464042	+	2414	protein_coding	-	-	2829	3044	3274	4913	4607	4105	32.6309	29.9611	32.8251	49.1007	45.0074	48.7911
Os06g0700750	87.4896	56.9596	54.1409	0	0	0	66.1967	0	8.48634	2.09062e-08	4.73125e-06	-	6	29491084	29491712	-	629	protein_coding	-	-	81	62	57	0	0	0	3.58564	2.34202	2.19326	0	0	0
novel.1523	44.2849	102.895	56.0406	0	0	0	67.74	0	8.52074	2.14394e-08	4.81651e-06	-	12	14217805	14219527	-	1339	-	- && - && -	-	41	112	59	0	0	0	0.852582	1.98741	1.06644	0	0	0
Os01g0720700	1572.65	1008.74	836.809	2445.71	2304.93	2836.16	1139.4	2528.93	-1.15084	2.48051e-08	5.53226e-06	serine acetyl transferase	1	30043446	30043783	+	338	protein_coding	-	-	1456	1098	881	2584	2443	2509	119.944	77.1855	63.0848	184.439	170.455	212.985
Os03g0115700	914.861	968.312	861.505	273.533	290.593	467.983	914.893	344.036	1.41302	2.85268e-08	6.31653e-06	-	3	884706	886943	-	1471	protein_coding	PF00106:short chain dehydrogenase	adh_short	847	1054	907	289	308	414	16.0326	17.0246	14.9231	4.73983	4.93788	8.07519
Os03g0115800	24422.6	22779.2	24300.7	0	23.5871	0	23834.2	7.86238	11.5621	2.88302e-08	6.33812e-06	-	3	887193	888623	-	1431	protein_coding	-	-	22611	24795	25584	0	25	0	439.96	411.694	432.707	0	0.412006	0
Os05g0307100	1071.48	1118.98	1334.53	508.26	467.025	630.76	1174.99	535.348	1.13521	2.93097e-08	6.39782e-06	-	5	13927674	13929113	+	863	protein_coding	-	-	992	1218	1405	537	495	558	32.0062	33.5341	39.4031	15.0121	13.5269	18.5519
Os05g0382200	535.739	576.026	626.894	240.406	194.358	194.428	579.553	209.731	1.46599	3.06849e-08	6.65084e-06	Sodium transporter	5	18475523	18479481	-	1363	protein_coding	PF00999:Sodium/hydrogen exchanger family	Na_H_Exchanger	496	627	660	254	206	172	10.1325	10.93	11.7196	4.49589	3.5643	3.62074
Os10g0390900	208.463	267.342	189.018	17.9831	0	22.6079	221.608	13.5303	4.04452	3.15232e-08	6.78477e-06	-	10	12995068	13001222	-	987	protein_coding	-	-	193	291	199	19	0	20	5.44469	7.00529	4.87979	0.464424	0	0.581404
Os03g0718800	2496.15	2913.21	2127.64	1446.22	1439.76	1307.87	2512.33	1397.95	0.845544	3.70646e-08	7.92203e-06	-	3	29110322	29111067	+	746	protein_coding	PF14547:Hydrophobic seed protein	-	2311	3171	2240	1528	1526	1157	86.2569	100.997	72.6732	49.4154	48.2413	44.5
Os07g0109700	29.1632	22.9676	49.3917	187.403	209.454	275.816	33.8408	224.224	-2.72698	3.76434e-08	7.99026e-06	-	7	536836	537792	-	729	protein_coding	-	-	27	25	52	198	222	244	1.03126	0.814822	1.7264	6.55263	7.18172	9.60345
Os09g0447300	4721.2	4666.09	4302.78	2682.33	3253.14	2434.87	4563.35	2790.11	0.709401	4.38088e-08	9.23526e-06	P-450 76L1	9	16711022	16713794	-	1819	protein_coding	PF00067:Cytochrome P450	p450	4371	5079	4530	2834	3448	2154	66.9084	66.3431	60.2741	37.5876	44.7031	33.9765
Os12g0514100	3096.7	3105.21	3199.06	5092.07	4490.99	4539.66	3133.66	4707.57	-0.587192	4.52894e-08	9.48242e-06	-	12	19903372	19906420	-	500	protein_coding	-	-	2867	3380	3368	5380	4760	4016	159.658	160.619	163.03	259.591	224.512	230.456
novel.3297	60.4867	155.261	11.3981	0	0	0	75.7152	0	8.6811	5.76992e-08	1.19991e-05	-	5	22066714	22067764	-	974	-	- && - && -	-	56	169	12	0	0	0	1.60089	4.12266	0.298186	0	0	0
Os12g0169300	63.727	105.651	72.1878	1.89296	0	1.13039	80.5219	1.00779	6.32852	7.10837e-08	1.46833e-05	-	12	3525499	3526633	-	1061	protein_coding	PF14303:No apical meristem-associated C-terminal domain	-	59	115	76	2	0	1	1.54835	2.57533	1.73366	0.0454771	0	0.0270427
Os10g0372800	395.324	367.481	609.797	48.2705	153.788	72.3452	457.534	91.4679	2.32111	7.62277e-08	1.56409e-05	-	10	11807697	11811899	-	1733	protein_coding	-	-	366	400	642	51	163	64	5.88052	5.48418	8.96606	0.709986	2.21816	1.05961
Os05g0349800	52.9258	56.0408	64.5891	0	0	0	57.8519	0	8.29256	8.65082e-08	1.76328e-05	ABA REGULATED GENE	5	16518577	16519493	-	811	protein_coding	-	-	49	61	68	0	0	0	1.68232	1.78714	2.02933	0	0	0
Os02g0481900	1040.15	1320.18	1140.76	2173.12	2257.76	1861.76	1167.03	2097.55	-0.845719	9.73939e-08	1.9721e-05	-	2	16617411	16633889	+	3288	protein_coding	PF03159:XRN 5'-3' exonuclease N-terminus	-	963	1437	1201	2296	2393	1647	8.15506	10.3842	8.84049	16.8468	17.1638	14.3723
Os09g0564200	293.792	443.733	180.47	908.621	909.52	913.358	305.998	910.5	-1.57266	9.96042e-08	2.00367e-05	-	9	22427465	22433496	-	1405	protein_coding	PF00112:Papain family cysteine protease	Peptidase_C1	272	483	190	960	964	808	5.39045	8.1681	3.27297	16.4844	16.1809	16.5006
Os02g0609200	766.884	473.132	313.447	1339.27	1180.3	1912.63	517.821	1477.4	-1.51325	1.04084e-07	2.0802e-05	-	2	23904194	23904763	+	257	protein_coding	-	-	710	515	330	1415	1251	1692	76.9233	47.6129	31.0775	132.832	114.796	188.9
Os01g0692400	54.0059	101.057	26.5955	0	0	0	60.5529	0	8.35863	1.18945e-07	2.35627e-05	-	1	28575815	28576674	-	860	protein_coding	-	-	50	110	28	0	0	0	1.61884	3.0391	0.787998	0	0	0
novel.2355	111.252	83.6019	37.0438	507.314	291.537	357.204	77.2993	385.352	-2.32013	1.19429e-07	2.35627e-05	-	3	1190084	1191958	-	1804	-	- && sp|A7QEU4|PER5_VITVI Peroxidase 5 OS=Vitis vinifera OX=29760 GN=GSVIVT00037159001 PE=1 SV=2 && PF00141:Peroxidase	-	103	91	39	536	309	316	1.58977	1.19855	0.523231	7.16814	4.03947	5.02592
Os06g0203400	50.7656	57.8783	58.8901	0	0	0	55.8446	0	8.24165	1.28018e-07	2.50965e-05	-	6	5213485	5217872	-	1592	protein_coding	-	-	47	63	62	0	0	0	0.82203	0.940259	0.942571	0	0	0
Os04g0271200	749.603	722.1	832.06	380.485	216.058	184.254	767.921	260.266	1.55946	1.31041e-07	2.55264e-05	PASTICCINO2, PASTICCINO 2	4	11336081	11338792	+	934	protein_coding	PF04387:Protein tyrosine phosphatase-like protein, PTPLA	-	694	786	876	402	229	163	20.6893	19.9952	22.6998	10.3838	5.78218	5.00733
Os03g0182800	4867.02	4309.63	3166.77	6889.43	6291.16	7974.93	4114.47	7051.84	-0.777352	1.33648e-07	2.58706e-05	EREBP TRANSCRIPTION FACTOR	3	4343807	4345689	-	1321	protein_coding	-	-	4506	4691	3334	7279	6668	7055	94.9776	84.3748	61.0841	132.937	119.041	153.235
Os07g0249800	132.855	253.562	191.868	8.51832	21.7002	35.0422	192.761	21.7536	3.15685	1.47314e-07	2.8226e-05	-	7	8326644	8329267	-	1062	protein_coding	PF01546:Peptidase family M20/M25/M40|PF07687:Peptidase dimerisation domain	Peptidase_M20	123	276	202	9	23	31	3.22488	6.17497	4.60354	0.204454	0.510747	0.837534
Os03g0242300	831.692	996.792	870.053	1503.01	1819.98	1622.12	899.512	1648.37	-0.873524	1.47651e-07	2.8226e-05	-	3	7519754	7521478	-	1725	protein_coding	-	-	770	1085	916	1588	1929	1435	12.429	14.9448	12.852	22.2095	26.3722	23.8687
Os05g0208500	9384.07	8713.89	9827.04	14380.8	13046.5	12123.5	9308.34	13183.6	-0.502255	1.53422e-07	2.91483e-05	-	5	6721756	6723481	-	1726	protein_coding	-	-	8688	9485	10346	15194	13828	10725	140.156	130.571	145.076	212.378	188.939	178.288
Os10g0159300	1416.04	1228.31	960.288	2204.35	2087.93	2328.61	1201.54	2206.97	-0.877504	1.75841e-07	3.32027e-05	-	10	3753397	3757307	-	3131	protein_coding	-	-	1311	1337	1011	2329	2213	2060	11.6588	10.1461	7.81508	17.9459	16.6687	18.8777
novel.1740	43.2048	28.4798	103.533	0	0	0	58.4057	0	8.30637	1.8188e-07	3.41335e-05	-	2	15780075	15783873	+	1684	-	- && - && PF00098:Zinc knuckle	zf-CCHC	40	31	109	0	0	0	0.66138	0.437391	1.56657	0	0	0
Os08g0203600	2292.01	2751.51	2015.56	1104.54	1355.79	1412.99	2353.03	1291.11	0.866317	1.90278e-07	3.52954e-05	-	8	6032208	6039069	+	4149	protein_coding	-	-	2122	2995	2122	1167	1437	1250	14.2408	17.1516	12.3785	6.78587	8.16801	8.64434
Os03g0401300	53134.3	54120.8	57712.3	77363.4	67842.3	74090.5	54989.1	73098.7	-0.410689	1.90364e-07	3.52954e-05	SUCROSE SYNTHASE 1	3	16301279	16306089	-	2907	protein_coding	PF00534:Glycosyl transferases group 1|PF00862:Sucrose synthase	Glycos_transf_1	49193	58910	60760	81738	71906	65544	471.185	481.498	505.869	678.355	583.342	646.924
Os02g0216200	64.8071	58.797	38.9434	0	0	0	54.1825	0	8.19766	2.03516e-07	3.75079e-05	-	2	6501546	6504022	-	1488	protein_coding	-	-	60	64	41	0	0	0	1.12275	1.02194	0.666878	0	0	0
Os06g0652600	2455.11	2129.55	2367.95	3729.13	4364.56	3266.84	2317.54	3786.85	-0.708804	2.18254e-07	3.99846e-05	-	6	26714868	26717211	+	1885	protein_coding	-	-	2273	2318	2493	3940	4626	2890	33.5754	29.2181	32.0093	50.427	57.8758	43.9898
Os08g0512700	2759.7	2994.05	3402.33	4382.2	5652.42	4650.44	3052.03	4895.02	-0.681475	2.39756e-07	4.35886e-05	3-hydroxy-3-methylglutaryl coenzyme A reductase III, 3-hydroxy-3-methylglutaryl-CoA reductase 3	8	25427055	25431499	+	2094	protein_coding	PF00368:Hydroxymethylglutaryl-coenzyme A reductase	-	2555	3259	3582	4630	5991	4114	33.974	36.9792	41.4013	53.3436	67.4723	56.3706
Os07g0542400	1615.86	1590.27	1380.12	884.959	869.893	798.058	1528.75	850.97	0.844739	2.40758e-07	4.35886e-05	-	7	21434654	21437604	-	2116	protein_coding	PF01657:Salt stress response/antifungal|PF07714:Protein tyrosine kinase	Pkinase_Tyr	1496	1731	1453	935	922	706	19.6856	19.4371	16.6194	10.6604	10.2759	9.57313
Os01g0147900	23760.5	21179.8	18303.4	32427.4	27081.8	35245.7	21081.2	31585	-0.583284	2.4591e-07	4.42609e-05	TRIOSEPHOSPHATE ISOMERASE	1	2589835	2593568	-	1052	protein_coding	PF00121:Triosephosphate isomerase	-	21998	23054	19270	34261	28704	31180	582.238	520.692	443.334	785.71	643.472	850.404
Os09g0327500	203.062	268.261	242.209	39.7522	56.6091	55.3893	237.844	50.5835	2.23477	2.52792e-07	4.52351e-05	-	9	9661773	9663035	-	1263	protein_coding	-	-	188	292	255	42	60	49	4.14465	5.49325	4.88655	0.802276	1.12034	1.11316
novel.2146	294.872	277.448	158.623	651.179	603.831	863.621	243.648	706.21	-1.53554	2.69957e-07	4.80274e-05	-	3	4347052	4348477	+	1286	-	- && - && -	-	273	302	167	688	640	764	5.91091	5.57977	3.14297	12.907	11.7366	17.0458
Os01g0127000	546.54	781.816	395.133	1514.37	1441.65	1150.74	574.496	1368.92	-1.25257	2.80713e-07	4.9654e-05	LOW PHOSPHATE ROOT 3	1	1490494	1492684	-	2019	protein_coding	PF00394:Multicopper oxidase|PF07731:Multicopper oxidase	-	506	851	416	1600	1528	1018	6.97826	10.0148	4.9868	19.1188	17.848	14.4669
Os08g0195650	49.6855	31.2359	80.7364	0	0	0	53.8859	0	8.18996	2.87522e-07	5.05677e-05	-	8	5569446	5570315	-	870	protein_coding	-	-	46	34	85	0	0	0	1.47222	0.92856	2.36464	0	0	0
Os01g0841600	1817.84	1702.36	1723.01	2691.79	2639.87	2757.03	1747.74	2696.23	-0.62554	3.16992e-07	5.5434e-05	triose phosphate isomerase, stress and methylglyoxal inducible triose phosphate isomerase	1	36129470	36132564	+	1104	protein_coding	PF00121:Triosephosphate isomerase	-	1683	1853	1814	2844	2798	2439	42.4471	39.8801	39.768	62.1496	59.7698	63.3881
Os11g0135000	1570.49	1784.12	1755.3	921.872	1036.89	999.268	1703.31	986.01	0.788921	3.24913e-07	5.64982e-05	ZINC-INDUCED FACILITATOR-LIKE 5	11	1626486	1631411	-	1885	protein_coding	PF07690:Major Facilitator Superfamily	MFS_1	1454	1942	1848	974	1099	884	21.4776	24.4787	23.7277	12.466	13.7496	13.4557
Os06g0590800	162.018	73.4962	102.583	523.404	353.807	400.159	112.699	425.79	-1.92054	3.31399e-07	5.73023e-05	-	6	23204548	23206070	-	1523	protein_coding	PF00201:UDP-glucoronosyl and UDP-glucosyl transferase	UDPGT	150	80	108	553	375	354	2.74236	1.24807	1.71628	8.75998	5.80676	6.66912
Os08g0518900	143.656	50.5286	102.583	424.97	538.73	315.38	98.9224	426.36	-2.111	3.33731e-07	5.73831e-05	C10122	8	25762457	25763823	+	1367	protein_coding	PF00704:Glycosyl hydrolases family 18	-	133	55	108	449	571	279	2.70904	0.95597	1.91214	7.92421	9.85078	5.856
novel.3770	11.8813	30.3172	0	176.045	347.203	151.473	14.0662	224.907	-3.99531	3.54806e-07	6.06679e-05	-	7	5195057	5197591	+	2215	-	- && - && PF00098:Zinc knuckle	zf-CCHC	11	33	0	186	368	134	0.138278	0.353989	0	2.0259	3.91811	1.73579
Os08g0410950	50.7656	36.7481	66.4888	0	0	0	51.3342	0	8.11992	3.78116e-07	6.42964e-05	-	8	19657861	19659417	+	1557	protein_coding	-	-	47	40	70	0	0	0	0.840508	0.61041	1.08811	0	0	0
Os11g0491600	135.015	111.163	232.711	17.9831	0	9.04315	159.63	9.00876	4.1477	3.90458e-07	6.60303e-05	-	11	17384670	17387292	-	2623	protein_coding	-	-	125	121	245	19	0	8	1.32692	1.09607	2.26065	0.174756	0	0.0875098
Os02g0514712	36.724	27.5611	75.9872	271.64	282.102	215.905	46.7574	256.549	-2.45546	4.44087e-07	7.46891e-05	-	2	18546596	18547433	-	633	protein_coding	PF17123:RING-like zinc finger	-	34	30	80	287	299	191	1.49557	1.12608	3.0588	10.9385	11.1396	8.65754
Os07g0162700	3631.36	4643.12	3169.62	2321.72	1479.39	2264.18	3814.7	2021.76	0.916253	4.72647e-07	7.90605e-05	Cell death associated protein 2	7	3351308	3352672	-	1365	protein_coding	PF07859:alpha/beta hydrolase fold	Abhydrolase_3	3362	5054	3337	2453	1568	2003	68.5801	87.9737	59.1683	43.3554	27.0905	42.103
Os06g0281800	62.6469	75.3336	19.9466	0	0	0	52.6424	0	8.1562	5.23299e-07	8.706e-05	BURP domain-containing protein 10	6	9861878	9863938	-	1379	protein_coding	PF03181:BURP domain	-	58	82	21	0	0	0	1.17111	1.41286	0.36857	0	0	0
Os06g0142700	4755.76	4647.72	4383.51	6153.07	6510.05	6522.37	4595.66	6395.16	-0.476733	5.74086e-07	9.49958e-05	-	6	2243776	2246692	-	886	protein_coding	PF01215:Cytochrome c oxidase subunit Vb	-	4403	5059	4615	6501	6900	5770	138.372	135.669	126.068	177.021	183.662	186.856
Os06g0142200	312.154	305.009	388.485	688.091	1126.52	703.105	335.216	839.239	-1.32418	5.77769e-07	9.5094e-05	EARLY NODULIN 93A	6	2199361	2200466	-	816	protein_coding	PF03386:Early nodulin 93 ENOD93 protein	-	289	332	409	727	1194	622	9.86144	9.66714	12.1311	21.4942	34.5078	21.8708
Os04g0175600	39.9644	68.9027	37.9936	0	0	0	48.9536	0	8.0519	6.57421e-07	0.000107368	CAFFEIC ACID 3-O-METHYLTRANSFERASE LIKE 5	4	5161947	5167404	+	1306	protein_coding	PF08100:Dimerisation domain|PF00891:O-methyltransferase	-	37	75	40	0	0	0	0.788844	1.36448	0.74128	0	0	0
Os01g0237500	1471.12	1503	1108.46	2190.16	2320.97	2586.34	1360.86	2365.82	-0.797771	6.59317e-07	0.000107368	-	1	7619082	7620013	-	571	protein_coding	-	-	1362	1636	1167	2314	2460	2288	66.4162	68.0765	49.4652	97.7699	101.602	114.97
Os12g0577600	966.706	1086.82	1240.49	550.852	483.064	611.543	1098.01	548.486	1.00222	6.94548e-07	0.000112452	-	12	23879858	23884977	+	2741	protein_coding	PF07059:Protein of unknown function (DUF1336)	-	895	1183	1306	582	512	541	9.09174	10.2548	11.5319	5.12262	4.40518	5.66309
Os03g0223400	11064.7	13633.5	11239.5	17029.1	16022.3	23073.6	11979.2	18708.3	-0.643003	6.9785e-07	0.000112452	GLUTAMINE SYNTHETASE 1;2	3	6457915	6462146	-	1448	protein_coding	PF00120:Glutamine synthetase, catalytic domain|PF03951:Glutamine synthetase, beta-Grasp domain	-	10244	14840	11833	17992	16982	20412	196.985	243.509	197.784	299.77	276.582	404.466
Os02g0465900	9898.21	10876.5	9408.16	15108.7	13754.1	13007.4	10061	13956.7	-0.472226	7.06702e-07	0.000113286	antiporter regulating protein, antiporter-regulating protein, cation transporter, cation transport protein, pistil extensin like protein	2	15676320	15679460	-	1128	protein_coding	PF04752:ChaC-like protein	ChaC	9164	11839	9905	15963	14578	11507	226.208	249.377	212.525	341.416	304.784	292.697
Os04g0550866	4892.94	5762.1	6344.93	8511.7	8051.7	8225.88	5666.66	8263.09	-0.544011	7.41678e-07	0.000118277	-	4	27595181	27595879	+	623	protein_coding	-	-	4530	6272	6680	8993	8534	7277	202.462	239.204	259.51	348.253	323.048	335.142
Os07g0511201	56.1662	71.6588	21.8463	0	0	0	49.8904	0	8.07882	7.82994e-07	0.000124222	-	7	19529787	19530095	-	309	protein_coding	-	-	52	78	23	0	0	0	4.68573	5.99772	1.8015	0	0	0
Os01g0339500	86.4095	79.0084	58.8901	300.034	292.48	252.078	74.7693	281.531	-1.91413	8.34186e-07	0.000131664	NAC DOMAIN-CONTAINING PROTEIN 30	1	13342969	13345864	-	1976	protein_coding	-	-	80	86	62	317	310	223	1.12729	1.0341	0.759399	3.87035	3.69979	3.23805
Os06g0203200	780.926	814.889	1121.76	404.147	459.477	324.423	905.859	396.016	1.19297	8.91984e-07	0.000139962	-	6	5208685	5212330	-	1993	protein_coding	-	-	723	887	1181	427	487	287	10.101	10.5747	14.3419	5.1689	5.76268	4.1318
Os01g0347600	5316.35	6041.39	4112.81	9119.34	7809.23	7588.33	5156.85	8172.3	-0.664302	8.95854e-07	0.000139962	-	1	13842272	13843744	+	1387	protein_coding	PF00112:Papain family cysteine protease|PF08246:Cathepsin propeptide inhibitor domain (I29)	Peptidase_C1	4922	6576	4330	9635	8277	6713	98.8093	112.651	75.5573	167.592	140.734	138.869
Os04g0557200	45.365	80.8458	21.8463	0	0	0	49.3524	0	8.06351	9.56724e-07	0.000148717	basic helix-loop-helix protein 015, GLABRA3B, GLABRA 3B	4	27881155	27890773	-	1980	protein_coding	PF00010:Helix-loop-helix DNA-binding domain|PF14215:bHLH-MYC and R2R3-MYB transcription factors N-terminal	HLH	42	88	23	0	0	0	0.590632	1.05601	0.281143	0	0	0
Os10g0456000	1175.17	844.288	853.906	348.305	522.691	393.377	957.788	421.458	1.18358	1.11402e-06	0.000172298	-	10	16663612	16664794	-	1183	protein_coding	PF00106:short chain dehydrogenase	adh_short	1088	919	899	368	554	348	25.6081	18.4578	18.3925	7.50483	11.044	8.44033
novel.3494	1235.66	1518.62	1038.18	139.133	168.884	25.9991	1264.15	111.339	3.50352	1.13847e-06	0.000175199	-	6	23967693	23970720	+	2206	-	- && sp|Q75HY5|RSLE3_ORYSJ Zinc finger BED domain-containing protein RICESLEEPER 3 OS=Oryza sativa subsp. japonica OX=39947 GN=Os05g0583200 PE=2 SV=1 && -	-	1144	1653	1093	147	179	23	14.4395	17.804	11.9917	1.60764	1.9136	0.299149
Os01g0132766	7968.04	7673.92	7243.48	5338.15	5331.64	5898.4	7628.48	5522.73	0.466125	1.22575e-06	0.000187693	-	1	1801983	1803280	-	1298	protein_coding	-	-	7377	8353	7626	5640	5651	5218	158.248	152.904	142.196	104.829	102.672	115.344
Os01g0385400	314.315	375.749	208.965	35.0198	88.6876	70.0844	299.676	64.5973	2.21456	1.25844e-06	0.000191744	-	1	16151562	16154044	-	2301	protein_coding	PF03595:Voltage-dependent anion channel	C4dic_mal_tran	291	409	220	37	94	62	3.52135	4.22335	2.31404	0.387939	0.963417	0.773108
Os07g0538000	1338.27	348.188	284.002	106.006	175.488	119.822	656.819	133.772	2.2946	1.33957e-06	0.000203101	-	7	21150017	21152324	-	1980	protein_coding	PF07983:X8 domain|PF00332:Glycosyl hydrolases family 17	Glyco_hydro_17	1239	379	299	112	186	106	17.4236	4.54804	3.65486	1.36468	2.21539	1.53605
Os01g0762900	1149.25	1178.7	1212.95	1853.21	1971.88	1847.06	1180.3	1890.72	-0.67977	1.34842e-06	0.000203439	-	1	32088269	32089040	-	772	protein_coding	-	-	1064	1283	1277	1958	2090	1634	38.3758	39.4875	40.0349	61.189	63.8457	60.7295
Os07g0104500	1417.12	2106.58	1484.6	2848.91	2601.19	3837.69	1669.43	3095.93	-0.890405	1.4088e-06	0.000211512	class III peroxidase 95	7	259712	262742	+	1461	protein_coding	PF00141:Peroxidase	-	1312	2293	1563	3010	2757	3395	25.0044	37.291	25.8925	49.7043	44.503	66.6737
Os07g0604700	373.721	155.261	89.285	1505.85	1338.81	2708.42	206.089	1851.03	-3.16776	1.41711e-06	0.000211728	B12D-like protein 1	7	24768075	24769065	+	607	protein_coding	PF06522:NADH-ubiquinone reductase complex 1 MLRQ subunit	-	346	169	94	1591	1419	2396	15.8716	6.61528	3.74804	63.2353	55.1311	113.257
Os03g0134900	4635.87	4675.28	6346.83	7604.02	8035.66	8219.09	5219.33	7952.93	-0.6075	1.42966e-06	0.000212313	PHI GLUTATHIONE S-TRANSFERASE 14	3	1938240	1939691	-	1297	protein_coding	PF00043:Glutathione S-transferase, C-terminal domain|PF02798:Glutathione S-transferase, N-terminal domain	GST_C	4292	5089	6682	8034	8517	7271	92.1409	93.2272	124.69	149.441	154.864	160.849
Os05g0425600	46.4451	48.6912	38.9434	0	0	0	44.6933	0	7.92012	1.43483e-06	0.000212313	-	5	20844456	20847089	+	1450	protein_coding	-	-	43	53	41	0	0	0	0.825721	0.868476	0.684355	0	0	0
Os01g0865100	11400.7	11037.3	8165.77	14015.5	14908	19633.8	10201.2	16185.8	-0.66594	1.53111e-06	0.000225476	-	1	37440434	37444669	-	1692	protein_coding	PF01014:Uricase	-	10555	12014	8597	14808	15801	17369	173.696	168.709	122.974	211.142	220.235	294.537
Os06g0602400	90.73	31.2359	21.8463	0	0	0	47.9374	0	8.01999	1.61916e-06	0.000237308	RNA helicase 52A	6	23806008	23811036	+	1825	protein_coding	PF00271:Helicase conserved C-terminal domain|PF00270:DEAD/DEAH box helicase	DEAD	84	34	23	0	0	0	1.28159	0.442656	0.305021	0	0	0
Os09g0517100	624.309	291.229	568.954	185.51	142.466	119.822	494.831	149.266	1.72735	1.68692e-06	0.000246067	-	9	20157733	20162008	-	4276	protein_coding	-	-	578	317	599	196	151	106	3.76377	1.76146	3.39043	1.10585	0.832803	0.711268
Os10g0442400	1991.74	1402.86	1297.48	880.227	681.196	820.666	1564.03	794.03	0.977731	1.76127e-06	0.000255701	-	10	15893749	15902924	-	1918	protein_coding	PF00201:UDP-glucoronosyl and UDP-glucosyl transferase	UDPGT	1844	1527	1366	930	722	726	26.7698	18.9165	17.2372	11.698	8.87752	10.8606
Os09g0521300	0	0	0	28.3944	30.1915	77.9972	0	45.5277	-7.97843	1.77177e-06	0.000256017	TEOSINTE BRANCHED/CYCLOIDEA/PROLIFERATING CELL FACTOR 25	9	20363949	20365094	-	1146	protein_coding	PF03634:TCP family transcription factor	TCP	0	0	0	30	32	69	0	0	0	0.63156	0.658519	1.72755
Os05g0441400	90.73	99.2199	68.3885	6.62536	0	4.52158	86.1128	3.71565	4.5415	1.9296e-06	0.000277519	OVATE family protein 14, ovate family protein 21, OVATE-domain containing protein 21	5	21610392	21611511	-	1120	protein_coding	PF04844:Transcriptional repressor, ovate	-	84	108	72	7	0	4	2.08831	2.29116	1.55589	0.150785	0	0.102472
novel.1238	521.697	555.815	352.391	18.9296	0	9.04315	476.634	9.32425	5.67561	1.95256e-06	0.000279516	-	11	27021935	27023618	-	1684	-	- && - && -	-	483	605	371	20	0	8	7.98616	8.53618	5.33209	0.286527	0	0.136305
Os04g0114801	32.4036	74.4149	28.4952	0	0	0	45.1046	0	7.93395	1.97302e-06	0.000280731	-	4	885541	886249	+	492	protein_coding	-	-	30	81	30	0	0	0	1.69781	3.91174	1.47578	0	0	0
Os11g0516800	406.125	180.066	279.253	85.1832	17.9262	20.3471	288.481	41.1522	2.80494	1.97929e-06	0.000280731	-	11	18531653	18541501	-	3006	protein_coding	-	-	376	196	294	90	19	18	3.48283	1.54923	2.36714	0.722323	0.149062	0.17181
Os04g0117300	10.8012	62.4718	72.1878	0	0	0	48.4869	0	8.03869	2.02608e-06	0.000286049	-	4	1021666	1026339	-	4507	protein_coding	-	-	10	68	76	0	0	0	0.0617796	0.358485	0.408123	0	0	0
Os10g0539500	2949.8	3026.21	2724.14	3954.4	4510.8	4142.89	2900.05	4202.7	-0.535289	2.17497e-06	0.000305667	Histone H4	10	21019357	21019902	-	546	protein_coding	PF15511:Centromere kinetochore component CENP-T histone fold	-	2731	3294	2868	4178	4781	3665	139.271	143.345	127.131	184.609	206.504	192.596
Os07g0603300	746.362	904.922	686.734	424.023	274.554	314.25	779.339	337.609	1.20668	2.1942e-06	0.000306969	Grain Length on Chromosome 7, grain width QTL on chromosome 7	7	24664328	24669321	-	3128	protein_coding	PF14309:Domain of unknown function (DUF4378)	-	691	985	723	448	291	278	6.15098	7.48203	5.59419	3.45533	2.19396	2.55002
Os08g0196200	248.427	277.448	161.473	66.2536	23.5871	36.1726	229.116	42.0045	2.44606	2.2508e-06	0.000313462	-	8	5584231	5587025	-	1275	protein_coding	-	-	230	302	170	70	25	32	5.02285	5.62791	3.22704	1.32454	0.462416	0.72012
Os08g0388900	43.2048	54.2034	31.3447	0	0	0	42.9176	0	7.86174	2.3683e-06	0.00032834	-	8	18371708	18379608	+	1359	protein_coding	PF01040:UbiA prenyltransferase family	UbiA	40	59	33	0	0	0	0.819546	1.03153	0.587706	0	0	0
Os07g0115500	1109.28	1236.57	1146.46	715.539	519.86	610.413	1164.1	615.271	0.920022	2.54599e-06	0.000351392	-	7	848966	849761	+	681	protein_coding	-	-	1027	1346	1207	756	551	540	41.991	46.9622	42.8969	26.7826	19.0813	22.7516
Os10g0113900	616.748	650.441	475.87	290.57	133.031	161.646	581.02	195.082	1.57355	2.78723e-06	0.00038297	-	10	911557	916911	+	2436	protein_coding	PF00248:Aldo/keto reductase family	Aldo_ket_red	571	708	501	307	141	143	6.52667	6.90567	4.97767	3.04046	1.36504	1.68432
Os12g0103150	8.64095	134.131	18.047	0	0	0	53.6062	0	8.18363	2.82613e-06	0.00038659	-	12	150863	152571	+	659	protein_coding	-	-	8	146	19	0	0	0	0.338016	5.26402	0.697804	0	0	0
Os04g0127200	3018.93	2996.81	2625.36	3946.82	4128.69	4794	2880.37	4289.84	-0.574523	2.95568e-06	0.000402522	Subtilisin 37, SUBTILISIN 37	4	1705451	1710275	+	3170	protein_coding	-	-	2795	3262	2764	4170	4376	4241	24.5502	24.4498	21.103	31.7362	32.5552	38.3861
Os05g0501001	46.4451	43.179	35.1441	0	0	0	41.5894	0	7.81614	2.99902e-06	0.000406625	-	5	24647103	24648137	-	834	protein_coding	-	-	43	47	37	0	0	0	1.43561	1.339	1.07374	0	0	0
Os07g0601100	3470.42	3550.78	2942.6	2259.25	1575.62	2176.01	3321.27	2003.63	0.729314	3.16643e-06	0.000426174	dihydroflavonol 4-reductase, NADPH HC-toxin reductase	7	24517974	24527995	-	1393	protein_coding	PF01370:NAD dependent epimerase/dehydratase family	Epimerase	3213	3865	3098	2387	1670	1925	64.2233	65.9248	53.8264	41.3408	28.2728	39.6501
Os01g0921800	5789.44	6983.06	5327.65	4163.57	3859.8	4253.67	6033.38	4092.35	0.5602	3.17089e-06	0.000426174	F-box protein 52	1	40256826	40258624	-	1462	protein_coding	PF01753:MYND finger	zf-MYND	5360	7601	5609	4399	4091	3763	102.082	123.53	92.8546	72.5913	65.991	73.8502
Os11g0517400	284.071	339.92	237.46	25.555	100.009	31.651	287.15	52.4052	2.45078	3.32486e-06	0.000444924	-	11	18552567	18556300	-	1672	protein_coding	-	-	263	370	250	27	106	28	4.37978	5.25794	3.61884	0.389588	1.49511	0.480493
Os05g0417700	745.282	168.123	238.41	87.0762	72.6484	64.4325	383.938	74.719	2.35951	3.35972e-06	0.000447642	-	5	20457219	20457822	+	604	protein_coding	-	-	690	183	251	92	77	57	31.8086	7.19887	10.0578	3.67476	3.00647	2.70772
novel.373	369.401	1052.83	498.666	190.243	123.597	237.383	640.3	183.741	1.8029	3.43448e-06	0.000455631	-	1	14116676	14117938	-	881	-	- && - && -	-	342	1146	525	201	131	210	10.8089	30.9071	14.4228	5.50425	3.5067	6.83925
Os04g0611700	82.089	15.6179	35.1441	0	0	0	44.2837	0	7.90558	3.75953e-06	0.000496613	ENT-KAURENE SYNTHASE 3	4	31019367	31024094	+	2220	protein_coding	PF03936:Terpene synthase family, metal binding domain|PF01397:Terpene synthase, N-terminal domain	-	76	17	37	0	0	0	0.953221	0.181947	0.40338	0	0	0
Os10g0175500	78.8487	23.8863	109.232	240.406	419.851	383.204	70.6555	347.82	-2.30065	3.94145e-06	0.000518418	-	10	5236268	5237084	+	817	protein_coding	-	-	73	26	115	254	445	339	2.4879	0.756139	3.40676	7.50049	12.8452	11.9054
novel.3619	2668.97	2612.79	3528.66	4617.88	4071.14	5567.19	2936.81	4752.07	-0.694025	3.96277e-06	0.000519005	-	6	12780884	12783000	-	2117	-	- && - && -	-	2471	2844	3715	4879	4315	4925	32.5001	31.9197	42.4721	55.6017	48.0687	66.7499
Os05g0560900	112.332	37.6668	52.2412	148.597	555.713	366.248	67.4135	356.853	-2.40771	4.45027e-06	0.000580383	GIBBERELLIN 2-OXIDASE 8	5	27910754	27912924	-	1685	protein_coding	PF03171:2OG-Fe(II) oxygenase superfamily|PF14226:non-haem dioxygenase in morphine synthesis N-terminal	2OG-FeII_Oxy	104	41	55	157	589	324	1.71857	0.578141	0.790002	2.2479	8.24363	5.51709
Os06g0728000	32148.7	34273.1	35721.6	42032.3	42880.5	45946	34047.8	43619.6	-0.357366	4.69239e-06	0.000608041	High mobility group protein B1, High mobility group subgroup B protein 1, high mobility group B1	6	30993280	30995120	+	1002	protein_coding	PF00505:HMG (high mobility group) box	HMG_box	29764	37306	37608	44409	45449	40646	827.097	884.629	908.401	1069.25	1069.69	1163.9
novel.3601	60.4867	23.8863	37.9936	0	0	0	40.7888	0	7.78744	4.70814e-06	0.000608041	-	6	9496159	9497199	-	941	-	- && - && -	-	56	26	40	0	0	0	1.65703	0.656499	1.02881	0	0	0
Os03g0297600	3011.37	3435.95	3333.94	4385.99	5047.65	4566.79	3260.42	4666.81	-0.517241	4.72161e-06	0.000608041	PYRABACTIN RESISTANCE 1 LIKE/REGULATORY COMPONENTS OF ABA RECEPTOR 4, pyrabactin resistance-like 4	3	10418661	10419833	-	1173	protein_coding	PF10604:Polyketide cyclase / dehydrase and lipid transport	-	2788	3740	3510	4634	5350	4040	66.1801	75.7572	72.4226	95.3095	107.562	98.8208
Os03g0634400	7399.9	8461.25	8213.27	5940.11	4699.5	6020.48	8024.8	5553.36	0.531318	4.83807e-06	0.000620442	CALCINEURIN B-LIKE PROTEIN-INTERACTING PROTEIN KINASE 7	3	24226372	24227930	-	1559	protein_coding	PF03822:NAF domain|PF00069:Protein kinase domain	Pkinase	6851	9210	8647	6276	4981	5326	122.36	140.367	134.241	97.1214	75.3483	98.0212
Os04g0219600	51.8457	18.374	53.191	0	0	0	41.1369	0	7.79998	4.94733e-06	0.000631822	NBS-LRR protein rNBS17	4	7973907	7983880	-	2256	protein_coding	PF00931:NB-ARC domain	NB-ARC	48	20	56	0	0	0	0.592427	0.21064	0.600778	0	0	0
Os04g0617900	653.472	272.855	387.535	1110.22	927.446	1197.09	437.954	1078.25	-1.30109	5.03719e-06	0.000640639	GERMIN-LIKE PROTEIN 4-1	4	31393340	31395182	-	970	protein_coding	-	-	605	297	408	1173	983	1059	17.3667	7.27503	10.1801	29.1746	23.8993	31.3249
novel.1195	15.1217	63.3905	46.5422	0	0	0	41.6848	0	7.8206	5.31998e-06	0.000672502	-	11	20376144	20378658	-	1015	-	- && sp|B8AL97|CUCIN_ORYSI Cupincin OS=Oryza sativa subsp. indica OX=39946 GN=OsI_13867 PE=1 SV=1 && -	-	14	69	49	0	0	0	0.384056	1.61523	1.16841	0	0	0
Os04g0161400	74.5282	107.488	121.58	11.3578	0	5.65197	101.199	5.66991	4.15836	5.33142e-06	0.000672502	-	4	4225748	4226837	+	972	protein_coding	-	-	69	117	128	12	0	5	1.97659	2.86002	3.1872	0.297847	0	0.147594
Os01g0814900	5332.55	4926.08	4406.31	6421.87	6945.94	7171.22	4888.31	6846.34	-0.486061	5.40989e-06	0.000679615	cytochrome b5 reductase	1	34652114	34655453	-	1265	protein_coding	PF00970:Oxidoreductase FAD-binding domain|PF00175:Oxidoreductase NAD-binding domain	FAD_binding_6	4937	5362	4639	6785	7362	6344	108.669	100.713	88.7563	129.401	137.249	143.892
Os08g0136500	184.7	0.918702	9.4984	0	0	0	65.0391	0	8.46007	5.91026e-06	0.000739456	-	8	2059654	2061243	-	1199	protein_coding	PF01657:Salt stress response/antifungal	-	171	1	10	0	0	0	3.97109	0.0198167	0.201858	0	0	0
Os06g0606700	5266.66	4032.19	4079.56	3056.19	2914.43	2963.89	4459.47	2978.17	0.582196	6.51347e-06	0.000811626	-	6	24089944	24091422	+	1411	protein_coding	-	-	4876	4389	4295	3229	3089	2622	96.2209	73.9075	73.6718	55.2102	51.629	53.3176
Os04g0495900	986.149	1080.39	1117.96	1707.45	2287.01	1566.73	1061.5	1853.73	-0.804464	6.56461e-06	0.0008147	-	4	24806185	24807234	+	967	protein_coding	-	-	913	1176	1177	1804	2424	1386	26.2892	28.8956	29.4588	45.0078	59.1165	41.1246
novel.1358	65.8873	87.2767	76.937	0	0	6.78236	76.7003	2.26079	5.15482	7.14918e-06	0.000883449	-	12	16048942	16050924	+	1983	-	- && - && -	-	61	95	81	0	0	6	0.856525	1.13829	0.988616	0	0	0.0868148
Os03g0276500	6600.61	6089.16	6670.73	7623.9	10694.4	10048.1	6453.5	9455.46	-0.551047	7.17598e-06	0.000883449	71.1 KDA CLASS I HEAT SHOCK PROTEIN	3	9370160	9373067	+	2251	protein_coding	PF00012:Hsp70 protein	HSP70	6111	6628	7023	8055	11335	8889	75.5909	69.9612	75.5114	86.3312	118.754	113.303
Os04g0508500	332.677	396.879	470.171	164.688	145.297	88.1707	399.909	132.718	1.58922	7.97014e-06	0.00097731	R2R3-MYB	4	25405125	25407689	-	1372	protein_coding	PF00249:Myb-like DNA-binding domain	Myb_DNA-binding	308	432	495	174	154	78	6.25071	7.48135	8.73205	3.05966	2.64709	1.63119
Os04g0357700	287.312	359.213	438.826	69.0931	78.3093	158.255	361.783	101.886	1.83234	8.04033e-06	0.000982005	RAPID ALKALIZATION FACTOR 13	4	17097749	17098154	+	406	protein_coding	-	-	266	391	462	73	83	140	18.2427	22.8824	27.5411	4.33785	4.8212	9.89389
Os12g0561000	14400.1	14932.6	14212.5	17761.7	18533.8	18834.6	14515.1	18376.7	-0.340284	9.2344e-06	0.00112095	cytochrome c oxidase subunit 5c	12	22969436	22972239	-	2804	protein_coding	-	-	13332	16254	14963	18766	19644	16662	132.388	137.731	129.153	161.462	165.217	170.496
Os02g0244700	7608.36	7036.34	8283.55	10605.3	9472.59	11635.1	7642.75	10571	-0.467858	9.25501e-06	0.00112095	PEP carboxylase 1, Phosphoenolpyruvate carboxylase 1, PEPCase 1	2	8172421	8184167	-	3918	protein_coding	PF00311:Phosphoenolpyruvate carboxylase	-	7044	7659	8721	11205	10040	10293	50.0596	46.447	53.8725	68.9962	60.4327	75.3777
novel.1665	49.6855	53.2847	14.2476	0	0	0	39.0726	0	7.72599	9.31088e-06	0.00112095	-	2	6814950	6818729	+	3702	-	- && sp|P47735|RLK5_ARATH Receptor-like protein kinase 5 OS=Arabidopsis thaliana OX=3702 GN=RLK5 PE=1 SV=1 && PF07714:Protein tyrosine and serine/threonine kinase|PF13855:Leucine rich repeat	Pkinase_Tyr	46	58	15	0	0	0	0.345983	0.372256	0.0980664	0	0	0
Os02g0161100	207.383	93.7076	78.8367	16.0902	18.8697	4.52158	126.642	13.1605	3.25518	9.32365e-06	0.00112095	FH10	2	3291235	3295426	+	3098	protein_coding	PF02181:Formin Homology 2 Domain	FH2	192	102	83	17	20	4	1.72565	0.782292	0.648428	0.132387	0.152248	0.0370462
Os04g0476100	6552	6915.99	9525	11691.9	11773.8	10675.4	7664.33	11380.4	-0.570272	9.45798e-06	0.00113144	DIAMINE OXIDASE 4	4	23829769	23832791	-	1841	protein_coding	PF02728:Copper amine oxidase, N3 domain|PF01179:Copper amine oxidase, enzyme domain	-	6066	7528	10028	12353	12479	9444	91.7448	97.1574	131.834	161.881	159.856	147.186
Os04g0174200	92.8902	178.228	84.5358	14.1972	0	0	118.551	4.7324	4.62707	9.48442e-06	0.00113144	-	4	5058331	5061257	-	1943	protein_coding	-	-	86	194	89	15	0	0	1.23242	2.37235	1.10862	0.18625	0	0
Os12g0265100	408.285	361.969	330.544	142.919	123.597	144.69	366.933	137.069	1.42082	9.65659e-06	0.00114753	-	12	9397067	9400391	-	1202	protein_coding	PF05368:NmrA-like family	NmrA	378	394	348	151	131	128	8.75629	7.78829	7.00713	3.03075	2.57022	3.05542
Os03g0806900	8206.74	8000.98	7923.56	10028	11304.8	10303.5	8043.76	10545.4	-0.390744	9.82096e-06	0.00116002	-	3	33718560	33720590	+	734	protein_coding	PF02271:Ubiquinol-cytochrome C reductase complex 14kD subunit	-	7598	8709	8342	10595	11982	9115	288.228	281.918	275.068	348.243	384.978	356.308
Os06g0268500	136.095	146.074	113.031	9.46481	20.7567	0	131.733	10.0738	3.69308	9.83703e-06	0.00116002	-	6	8935774	8939018	-	3075	protein_coding	PF00931:NB-ARC domain	NB-ARC	126	159	119	10	22	0	1.14093	1.22858	0.936628	0.0784572	0.168725	0
Os05g0149000	2066.27	2806.64	2445.84	1393.22	1697.33	1401.69	2439.58	1497.41	0.704217	9.97138e-06	0.00117137	OsSTA139	5	2804318	2804985	+	668	protein_coding	PF04043:Plant invertase/pectin methylesterase inhibitor	-	1913	3055	2575	1472	1799	1240	79.7391	108.664	93.2966	53.163	63.5123	53.2611
Os02g0802500	10640.3	8004.65	5827.27	21242.8	15720.4	23158.4	8157.39	20040.5	-1.29677	1.00968e-05	0.00118159	-	2	34210424	34214885	-	2712	protein_coding	PF03030:Inorganic H+ pyrophosphatase	-	9851	8713	6135	22444	16662	20487	101.14	76.3358	54.7508	199.659	144.891	216.747
novel.1869	16.2018	64.3092	35.1441	0	0	0	38.5517	0	7.70786	1.03619e-05	0.00120803	-	2	35701100	35703659	+	1439	-	- && - && -	-	15	70	37	0	0	0	0.290244	1.15581	0.622309	0	0	0
Os02g0318100	720.439	632.986	568.954	1362.93	1035	1124.74	640.793	1174.23	-0.87432	1.04024e-05	0.00120817	-	2	12645623	12647595	+	1062	protein_coding	PF01786:Alternative oxidase	AOX	667	689	599	1440	1097	995	17.4878	15.415	13.6511	32.7127	24.3604	26.8821
Os03g0619875	14685.3	12220.6	9806.15	19955.6	16077	18419.8	12237.3	18150.8	-0.56882	1.04571e-05	0.00120996	-	3	23512612	23513573	-	962	protein_coding	-	-	13596	13302	10324	21084	17040	16295	393.522	328.543	259.74	528.757	417.732	486.009
Os03g0432277	7.56083	42.2603	39.8933	87.0762	293.424	280.338	29.9048	220.279	-2.87506	1.06315e-05	0.00122553	-	3	18176979	18177440	-	462	protein_coding	PF00759:Glycosyl hydrolase family 9	-	7	46	42	92	311	248	0.42188	2.36573	2.20025	4.80423	15.8753	15.4019
Os08g0500700	7550.03	7825.51	8706.23	10150.1	10692.5	11196.6	8027.26	10679.7	-0.411765	1.12692e-05	0.00129314	HEAT SHOCK PROTEIN 82A	8	24719203	24723184	-	3146	protein_coding	-	-	6990	8518	9166	10724	11333	9905	61.8659	64.3323	70.5158	82.2387	84.955	90.336
Os12g0409800	591.905	489.668	777.919	1139.56	1226.53	1171.09	619.831	1179.06	-0.927726	1.1302e-05	0.00129314	-	12	12439519	12442244	+	2726	protein_coding	-	-	548	533	819	1204	1300	1036	5.59742	4.6457	7.27149	10.6556	11.2466	10.9043
Os02g0282900	1922.61	2164.46	1677.42	1184.05	1213.32	1210.65	1921.5	1202.67	0.67607	1.14021e-05	0.00129976	ABC TRANSPORTER E FAMILY MEMBER 1	2	10552438	10558881	-	2718	protein_coding	PF00005:ABC transporter|PF04068:Possible Fer4-like domain in RNase L inhibitor, RLI|PF00037:4Fe-4S binding domain	ABC_tran	1780	2356	1766	1251	1286	1071	18.2349	20.5957	15.7256	11.1042	11.1582	11.3059
Os12g0448900	2229.37	1042.73	629.744	442.006	403.812	557.284	1300.61	467.701	1.47552	1.17676e-05	0.00133647	Pathogen-inducible oxygenase, fatty acid alpha-oxygenase, alpha-oxygenase, Rice alpha-oxygenase, rice fatty acid alpha-(di)oxygenase	12	15330237	15340502	-	2252	protein_coding	PF03098:Animal haem peroxidase	An_peroxidase	2064	1135	663	467	428	493	25.5196	11.9751	7.12542	5.00295	4.48207	6.28121
Os01g0355250	553.021	512.636	290.651	910.514	807.623	1695.59	452.103	1137.91	-1.33147	1.19867e-05	0.00135635	-	1	14280966	14282033	+	435	protein_coding	PF01419:Jacalin-like lectin domain	-	512	558	306	962	856	1500	32.7728	30.4786	17.0254	53.3536	46.4074	98.9389
Os07g0297400	3915.43	3021.61	3675.88	5200.91	4876.88	5224.68	3537.64	5100.82	-0.528138	1.23207e-05	0.00138904	-	7	11642552	11644280	+	1729	protein_coding	-	-	3625	3289	3870	5495	5169	4622	58.3775	45.198	54.1728	76.6744	70.5041	76.7008
Os11g0465200	10.8012	50.5286	54.1409	0	0	0	38.4902	0	7.70559	1.29948e-05	0.00145969	-	11	15956675	15960376	-	1778	protein_coding	PF00067:Cytochrome P450	p450	10	55	57	0	0	0	0.156603	0.734989	0.775905	0	0	0
Os04g0610800	2433.51	2094.64	1763.85	2934.09	3460.7	3383.27	2097.33	3259.35	-0.636273	1.34626e-05	0.00150673	RICE LESION INITIATION 1	4	30962029	30965392	+	1162	protein_coding	PF01218:Coproporphyrinogen III oxidase	-	2253	2280	1857	3100	3668	2993	53.9868	46.6207	38.6786	64.3626	74.4434	73.9036
Os08g0498400	736.641	474.05	373.287	186.457	232.097	111.909	527.993	176.821	1.57577	1.36384e-05	0.00152088	caffeoyl CoA O-methyltransferase 1, Caffeoyl-CoA O-methyltransferase 2	8	24593142	24597525	-	1583	protein_coding	PF01596:O-methyltransferase	-	682	516	393	197	246	99	11.996	7.74496	6.00865	3.00236	3.66486	1.7944
Os08g0189100	2614.97	3495.66	3842.1	2407.85	1671.86	1822.2	3317.58	1967.3	0.753963	1.41197e-05	0.00156886	GERMIN-LIKE PROTEIN 8-2	8	5208410	5209440	+	857	protein_coding	PF00190:Cupin	-	2421	3805	4045	2544	1772	1612	78.6587	105.493	114.236	71.6167	48.7625	53.9696
Os07g0162450	428.807	389.53	175.72	13.2507	62.27	99.4747	331.352	58.3318	2.5101	1.44285e-05	0.00159741	-	7	3339394	3340629	+	1236	protein_coding	-	-	397	424	185	14	66	88	8.94345	8.15075	3.62258	0.273267	1.2593	2.04282
Os05g0297800	63.727	17.4553	29.445	0	0	0	36.8758	0	7.6416	1.50387e-05	0.001659	-	5	13275328	13278767	-	2408	protein_coding	-	-	59	19	31	0	0	0	0.682226	0.187477	0.311581	0	0	0
Os03g0855700	3281.4	3561.81	3608.44	2672.86	2320.03	2178.27	3483.88	2390.39	0.543269	1.56104e-05	0.00171591	-	3	36082364	36096479	+	2413	protein_coding	-	-	3038	3877	3799	2824	2459	1927	35.0561	38.1758	38.1046	28.2348	24.0328	22.9134
Os06g0307900	78.8487	98.3012	67.4386	294.355	297.198	214.775	81.5295	268.776	-1.72108	1.57505e-05	0.00172515	-	6	11669579	11673430	-	2989	protein_coding	PF07762:Protein of unknown function (DUF1618)	-	73	107	71	311	315	190	0.680033	0.850566	0.574907	2.51022	2.48535	1.82387
Os02g0115700	11111.2	9648.21	12878.9	6210.81	8957.45	7294.43	11212.8	7487.56	0.582537	1.69777e-05	0.00185298	CATALASE A	2	825041	827640	-	1904	protein_coding	PF06628:Catalase-related immune-responsive|PF00199:Catalase	Catalase	10287	10502	13559	6562	9494	6453	150.437	131.055	172.356	83.1471	117.594	97.2433
Os05g0261700	316.475	395.961	141.526	743.934	667.988	881.707	284.654	764.543	-1.42521	1.74527e-05	0.00189809	-	5	10114810	10126224	-	3475	protein_coding	-	-	293	431	149	786	708	780	2.34772	2.94695	1.03776	5.4569	4.80487	6.44028
Os11g0516400	248.427	395.961	368.538	84.2368	146.24	82.5188	337.642	104.332	1.69326	1.78222e-05	0.00193145	-	11	18520372	18521065	+	439	protein_coding	-	-	230	431	388	89	155	73	14.588	23.3272	21.3911	4.89107	8.32664	4.77115
Os04g0689700	1605.06	1384.48	1361.12	795.99	985.942	798.058	1450.22	859.997	0.7533	1.83375e-05	0.00198032	-	4	35280703	35282692	+	1464	protein_coding	-	-	1486	1507	1433	841	1045	706	28.2625	24.4581	23.6903	13.859	16.8336	13.8366
Os12g0640000	15.1217	87.2767	14.2476	0	0	0	38.882	0	7.72026	1.87915e-05	0.00202225	-	12	27443875	27444246	-	372	protein_coding	-	-	14	95	15	0	0	0	1.0479	6.06779	0.975919	0	0	0
Os03g0299700	5111.12	4034.02	4208.74	86.1297	0	40.6942	4451.3	42.2746	6.71823	1.9159e-05	0.00205462	-	3	10518913	10520192	+	1280	protein_coding	PF12620:Protein of unknown function (DUF3778)	-	4732	4391	4431	91	0	36	102.936	81.5086	83.7832	1.71518	0	0.80697
Os05g0214300	681.555	700.97	530.011	300.034	245.306	339.118	637.512	294.82	1.11344	1.97064e-05	0.00210598	SWEET3A	5	7083049	7085033	+	783	protein_coding	PF03083:Sugar efflux transporter for intercellular exchange	-	631	763	558	317	260	300	22.4388	23.1533	17.248	9.76732	7.83095	10.9932
Os05g0104150	932.143	1109.79	593.65	392.789	459.477	350.422	878.528	400.896	1.13131	2.02879e-05	0.00216063	POLYGALACTURONASE-INHIBITING PROTEIN 2, Polygalacturonase-inhibiting protein 2, polygalacturonase inhibiting protein 2	5	227008	228036	+	1029	protein_coding	PF08263:Leucine rich repeat N-terminal domain|PF13855:Leucine rich repeat	LRRNT_2	863	1208	625	415	487	310	23.3522	27.8934	14.7004	9.72995	11.1613	8.64393
Os01g0880800	102.611	64.3092	22.7962	260.282	283.989	298.424	63.2389	280.898	-2.15427	2.03791e-05	0.00216286	-	1	38224446	38225878	+	1347	protein_coding	PF03405:Fatty acid desaturase	-	95	70	24	275	301	264	1.96376	1.23475	0.43123	4.92542	5.26989	5.62343
Os04g0340800	562.742	756.092	689.584	366.288	251.911	314.25	669.473	310.816	1.10742	2.04916e-05	0.00216732	-	4	16099448	16102393	+	2860	protein_coding	-	-	521	823	726	387	267	278	5.0723	6.83729	6.14378	3.26455	2.20165	2.78897
Os07g0290500	103.691	176.391	94.0342	18.9296	24.5306	7.91276	124.705	17.1243	2.85702	2.27242e-05	0.00239319	-	7	11252021	11252469	+	449	protein_coding	-	-	96	192	99	20	26	7	5.9533	10.1603	5.33647	1.07464	1.36562	0.447318
Os02g0519700	38476	35906.6	38967.2	46105.9	46874.2	47028.9	37783.2	46669.7	-0.304749	2.27827e-05	0.00239319	-	2	18908878	18909479	+	602	protein_coding	-	-	35622	39084	41025	48713	49682	41604	1647.61	1542.6	1649.37	1952.21	1946.28	1982.91
Os04g0507950	10210.4	8776.36	9128.91	16625.9	10261.3	16088.9	9371.88	14325.4	-0.612156	2.34961e-05	0.00245974	-	4	25380760	25381350	+	591	protein_coding	-	-	9453	9553	9611	17566	10876	14233	445.364	384.063	393.592	717.073	433.995	690.994
Os09g0491788	1302.62	1672.04	1295.58	796.937	925.559	778.841	1423.41	833.779	0.771558	2.36807e-05	0.00247066	-	9	18994543	18998420	-	1341	protein_coding	PF01370:NAD dependent epimerase/dehydratase family	Epimerase	1206	1820	1364	842	981	689	25.041	32.2473	24.6179	15.1482	17.2521	14.742
Os12g0569300	7315.65	8293.13	7970.11	11809.2	10788.8	9437.66	7859.63	10678.6	-0.442222	2.40331e-05	0.00249895	-	12	23427730	23428732	+	1003	protein_coding	PF00314:Thaumatin family	Thaumatin	6773	9027	8391	12477	11435	8349	188.024	213.842	202.478	300.115	268.867	238.835
Os01g0931600	2356.82	2334.42	2575.97	1733.01	1581.28	1652.64	2422.4	1655.64	0.549083	2.46898e-05	0.00255859	-	1	40875375	40876354	-	716	protein_coding	PF04525:LURP-one-related	-	2182	2541	2712	1831	1676	1462	84.8544	84.3222	91.6731	61.6955	55.2031	58.5868
Os03g0665000	1955.02	1728.08	1942.42	1310.88	1175.58	1173.35	1875.17	1219.94	0.619913	2.55415e-05	0.00263797	-	3	26147658	26148618	+	661	protein_coding	PF13302:Acetyltransferase (GNAT) domain	-	1810	1881	2045	1385	1246	1038	76.2448	67.6141	74.8785	50.5506	44.4549	45.0569
Os04g0412500	1304.78	1294.45	1379.17	2109.71	1782.24	2249.48	1326.13	2047.14	-0.626083	2.76204e-05	0.00284314	ALPHA-CARBONIC ANHYDRASE 2	4	20388100	20390005	+	1199	protein_coding	PF00194:Eukaryotic-type carbonic anhydrase	-	1208	1409	1452	2229	1889	1990	28.0531	27.9217	29.3098	44.8507	37.1549	47.6211
novel.1182	581.104	404.229	585.101	269.747	133.975	195.558	523.478	199.76	1.38952	2.78862e-05	0.00286091	-	11	18391392	18396143	-	4500	-	- && - && -	-	538	440	616	285	142	173	3.32891	2.32322	3.31309	1.52795	0.744181	1.10306
Os08g0105400	1084.44	853.475	732.327	499.742	289.65	453.288	890.08	414.227	1.10361	2.79789e-05	0.00286091	-	8	288778	290382	-	1605	protein_coding	PF00067:Cytochrome P450	p450	1004	929	771	528	307	401	17.4177	13.7528	11.6264	7.93664	4.51093	7.1686
Os03g0855500	1653.66	1681.23	1728.71	964.464	701.953	1194.83	1687.87	953.748	0.824388	2.9263e-05	0.0029823	F-box protein 177	3	36073172	36074304	+	1133	protein_coding	PF03478:Protein of unknown function (DUF295)|PF00646:F-box domain	DUF295	1531	1830	1820	1019	744	1057	37.6251	38.377	38.8783	21.6981	15.4862	26.7676
Os03g0595300	0	18.374	8.54856	64.3607	106.614	194.428	8.9742	121.801	-3.74821	2.97353e-05	0.00301161	-	3	22150420	22151574	-	724	protein_coding	-	-	0	20	9	68	113	172	0	0.656359	0.300863	2.26594	3.6808	6.8164
Os06g0493100	1290.74	682.596	643.991	1373.34	1890.74	2194.09	872.443	1819.39	-1.06092	2.97463e-05	0.00301161	brown planthopper induced008a, Brown planthopper induced 008a, Rapid alkalization factor 22	6	17066928	17068612	-	529	protein_coding	-	-	1195	743	678	1451	2004	1941	62.8992	33.3721	31.0198	66.1744	89.3398	105.277
Os07g0192550	10.8012	48.6912	91.1846	229.995	216.058	397.899	50.2257	281.317	-2.48152	3.04726e-05	0.00306874	-	7	4999115	5000023	-	615	protein_coding	PF14363:Domain associated at C-terminal with AAA	-	10	53	96	243	229	352	0.452749	2.04763	3.778	9.53255	8.78139	16.4222
Os12g0140266	221.424	149.748	206.115	17.9831	16.0393	65.5629	192.429	33.1951	2.54438	3.05099e-05	0.00306874	-	12	1942469	1947586	-	1053	protein_coding	-	-	205	163	217	19	17	58	5.42074	3.67798	4.98766	0.435315	0.380736	1.58039
Os05g0424700	608.107	426.278	402.732	956.892	785.923	1147.35	479.039	963.388	-1.00845	3.1638e-05	0.00317184	COPPER TRANSPORTER 5	5	20804018	20804890	+	873	protein_coding	PF04145:Ctr copper transporter family	-	563	464	424	1011	833	1015	17.9567	12.6286	11.7548	27.9393	22.5026	33.3593
Os11g0167800	114619	115289	85130.4	73842.5	67693.2	84709.5	105013	75415.1	0.477651	3.21616e-05	0.00320367	ABSCISIC ACID-STRESS-RIPENING-INDUCIBLE 5 PROTEIN	11	3278451	3279419	-	850	protein_coding	PF02496:ABA/WDS induced protein	-	106117	125491	89626	78018	71748	74938	3476.15	3507.87	2552	2214.39	1990.64	2529.58
Os05g0591900	3447.74	3496.58	3341.54	4222.25	4936.32	5057.38	3428.62	4738.65	-0.466713	3.21637e-05	0.00320367	HIRL1	5	29486800	29492176	-	3763	protein_coding	PF01145:SPFH domain / Band 7 family	-	3192	3806	3518	4461	5232	4474	23.619	24.0317	22.627	28.6007	32.7896	34.1135
novel.2488	0	0	0	22.7155	87.7441	4.52158	0	38.3271	-7.73279	3.29112e-05	0.00326678	-	3	20889862	20892970	-	2117	-	- && - && -	-	0	0	0	24	93	4	0	0	0	0.273507	1.03601	0.0542131
Os06g0513050	0	0.918702	0.94984	57.7353	3.77394	113.039	0.622847	58.1829	-6.50289	3.30095e-05	0.00326678	Thionin 3, thionin 1	6	18524688	18525556	-	575	protein_coding	-	-	0	1	1	61	4	100	0	0.0413221	0.0420918	2.55941	0.164057	4.98996
Os04g0174900	400.724	310.521	345.742	586.818	798.189	747.19	352.329	710.732	-1.01291	3.50315e-05	0.00345576	-	4	5121027	5124372	+	1076	protein_coding	PF02230:Phospholipase/Carboxylesterase	Abhydrolase_2	371	338	364	620	846	661	9.60051	7.46371	8.18756	13.9014	18.5422	17.626
Os04g0498900	98.2908	67.0653	112.081	0	6.6044	12.4343	92.4791	6.34624	3.88385	3.61292e-05	0.00355267	-	4	24936060	24938782	-	1334	protein_coding	PF13880:ESCO1/2 acetyl-transferase|PF13878:zinc-finger of acetyl-transferase ESCO	-	91	73	118	0	7	11	1.89941	1.30022	2.14088	0	0.12375	0.236593
Os05g0209500	2944.4	2452.02	2412.59	1875.92	1678.46	1684.29	2603	1746.22	0.575564	3.64871e-05	0.00357643	-	5	6773865	6774671	+	685	protein_coding	-	-	2726	2669	2540	1982	1779	1490	110.807	92.5781	89.7446	69.8057	61.2475	62.4109
Os03g0266300	1325.31	1532.4	1100.86	2184.48	1945.47	2150.01	1319.52	2093.32	-0.665626	3.68529e-05	0.00360082	17.9 KDA CLASS I HEAT SHOCK PROTEIN 1	3	8805567	8806556	+	990	protein_coding	PF00011:Hsp20/alpha crystallin family	-	1227	1668	1159	2308	2062	1902	34.5098	40.0323	28.3344	56.2443	49.1198	55.124
Os04g0616282	55.0861	13.7805	30.3949	0	0	0	33.0872	0	7.48526	3.85141e-05	0.00375123	RECEPTOR-LIKE CYTOPLASMIC KINASE 159	4	31270141	31270896	-	393	protein_coding	-	-	51	15	32	0	0	0	3.61335	0.906878	1.97071	0	0	0
Os03g0799000	6412.67	7514.07	6493.11	9157.2	9620.72	8477.95	6806.61	9085.29	-0.416582	3.91584e-05	0.00380194	-	3	33304497	33305962	+	1386	protein_coding	PF00538:linker histone H1 and H5 family	-	5937	8179	6836	9675	10197	7500	119.271	140.213	119.372	168.409	173.505	155.261
Os02g0228300	1109.28	838.775	937.492	510.153	557.6	547.111	961.85	538.288	0.837114	4.11163e-05	0.00397914	-	2	7220633	7224467	-	3722	protein_coding	PF00069:Protein kinase domain|PF13855:Leucine rich repeat|PF12799:Leucine Rich repeats (2 copies)	Pkinase	1027	913	987	539	591	484	7.68293	5.82834	6.41809	3.49374	3.74467	3.73108
Os03g0135200	2405.42	2768.97	4102.36	4976.59	4608.93	5289.11	3092.25	4958.21	-0.680901	4.13104e-05	0.00397914	PHI GLUTATHIONE S-TRANSFERASE 16	3	1952302	1952932	-	631	protein_coding	PF00043:Glutathione S-transferase, C-terminal domain	GST_C	2227	3014	4319	5258	4885	4679	98.2706	113.492	165.661	201.034	182.574	212.759
Os06g0621600	379.122	387.692	294.45	116.417	136.805	155.994	353.755	136.406	1.37585	4.13713e-05	0.00397914	-	6	24954264	24959578	-	4299	protein_coding	-	-	351	422	310	123	145	138	2.27338	2.33236	1.74526	0.690265	0.795433	0.921036
Os01g0946600	357.519	379.424	220.363	599.122	624.587	1027.53	319.102	750.413	-1.23321	4.15942e-05	0.00398812	-	1	41597358	41598689	-	1139	protein_coding	PF00332:Glycosyl hydrolases family 17	Glyco_hydro_17	331	413	232	633	662	909	8.09165	8.61542	4.9298	13.4078	13.7068	22.8984
Os11g0146200	638.35	356.457	414.13	138.186	145.297	235.122	469.646	172.868	1.44329	4.18445e-05	0.00399966	-	11	2090804	2094502	-	2866	protein_coding	-	-	591	388	436	146	154	208	5.74175	3.21666	3.68193	1.22901	1.26721	2.08234
Os03g0803500	1414.96	1331.2	1213.9	1775.6	2634.21	2035.84	1320.02	2148.55	-0.70307	4.31859e-05	0.0041151	-	3	33522573	33524525	-	1114	protein_coding	PF03171:2OG-Fe(II) oxygenase superfamily	2OG-FeII_Oxy	1310	1449	1278	1876	2792	1801	32.743	30.9053	27.7658	40.628	59.1062	46.3867
Os06g0240001	4229.75	4593.51	4937.27	6103.85	5848.67	6602.63	4586.84	6185.05	-0.431029	4.39287e-05	0.00417295	-	6	7267279	7269232	-	1954	protein_coding	-	-	3916	5000	5198	6449	6199	5841	55.8022	60.7989	64.3839	79.6243	74.8169	85.7685
Os01g0227500	70.2077	90.9515	19.9466	0	0	4.52158	60.3686	1.50719	5.40155	4.43385e-05	0.00419892	-	1	7053100	7056373	+	1888	protein_coding	PF00067:Cytochrome P450	p450	65	99	21	0	0	4	0.958615	1.2459	0.269205	0	0	0.0607887
Os06g0568600	159.858	44.0977	104.482	270.693	480.234	365.117	102.813	372.015	-1.85814	4.53201e-05	0.00427872	ENT-KAURENE OXIDASE 5	6	21982654	21992533	-	1803	protein_coding	PF00067:Cytochrome P450	p450	148	48	110	286	509	323	2.28559	0.632551	1.4766	3.82691	6.65771	5.1401
Os06g0210900	472.012	474.05	291.601	191.189	128.314	149.212	412.554	156.238	1.40037	4.58454e-05	0.00431507	-	6	5657850	5661263	+	1737	protein_coding	PF01764:Lipase (class 3)	Lipase_3	437	516	307	202	136	132	7.0051	7.0583	4.27764	2.80562	1.84647	2.18042
novel.4424	16.2018	22.0489	58.8901	0	0	0	32.3802	0	7.45576	4.6929e-05	0.00439902	-	8	19196747	19201228	-	814	-	- && sp|Q6Z2T9|CSLA6_ORYSJ Probable glucomannan 4-beta-mannosyltransferase 6 OS=Oryza sativa subsp. japonica OX=39947 GN=CSLA6 PE=2 SV=2 && -	-	15	24	62	0	0	0	0.513097	0.700547	1.84346	0	0	0
Os02g0462800	27.003	58.797	12.3479	0	0	0	32.716	0	7.47056	4.70231e-05	0.00439902	WRKY GENE 42	2	15521497	15522722	+	1042	protein_coding	PF10533:Plant zinc cluster domain|PF03106:WRKY DNA -binding domain	WRKY	25	64	13	0	0	0	0.668044	1.45936	0.301954	0	0	0
Os02g0297600	1042.31	1243	1065.72	755.291	563.261	576.501	1117.01	631.684	0.82215	4.73744e-05	0.00440736	-	2	11399635	11404045	+	2059	protein_coding	-	-	965	1353	1122	798	597	510	13.0498	15.6132	13.1887	9.35028	6.83787	7.10688
Os07g0680300	8040.41	8749.72	7666.16	10313.8	10535.9	10576	8152.1	10475.2	-0.361682	4.73987e-05	0.00440736	a subunit of the mitochondrial electron transport chain (ETC) complex III	7	28821923	28824001	-	526	protein_coding	-	-	7444	9524	8071	10897	11167	9356	394.052	430.213	371.37	499.803	500.672	510.352
Os07g0137000	132.855	38.5855	56.0406	0	0	7.91276	75.8269	2.63759	4.90131	4.76682e-05	0.00441907	-	7	1962092	1966517	+	2651	protein_coding	-	-	123	42	59	0	0	7	1.2919	0.376435	0.538651	0	0	0.0757623
Os01g0889900	624.309	508.042	508.164	319.91	174.545	157.125	546.839	217.193	1.33049	4.82126e-05	0.00445612	-	1	38688239	38692619	-	2794	protein_coding	PF00069:Protein kinase domain|PF00954:S-locus glycoprotein domain|PF01453:D-mannose binding lectin|PF08276:PAN-like domain	Pkinase	578	553	535	338	185	139	5.76016	4.70272	4.63439	2.91856	1.56152	1.42743
Os06g0534950	0	0	0	15.1437	73.5919	12.4343	0	33.7233	-7.54793	4.86488e-05	0.00448297	-	6	20020490	20021315	+	826	protein_coding	PF13639:Ring finger domain	-	0	0	0	16	78	11	0	0	0	0.467324	2.22699	0.382101
Os11g0219400	73.4481	48.6912	65.539	1.89296	6.6044	0	62.5594	2.83245	4.43521	4.88221e-05	0.00448551	-	11	6218498	6226650	+	2123	protein_coding	-	-	68	53	69	2	7	0	0.89185	0.593166	0.786619	0.0227278	0.077759	0
Os03g0183300	11883.5	14743.3	13144.8	8689.64	11129.4	8924.46	13257.2	9581.15	0.468503	5.04638e-05	0.00462255	ETHYLENE RESPONSE FACTOR 64	3	4372266	4373460	-	1195	protein_coding	-	-	11002	16048	13839	9181	11796	7895	256.352	319.083	280.286	185.353	232.793	189.561
Os04g0559400	1392.27	1333.04	1297.48	1992.34	1868.1	2078.79	1340.93	1979.75	-0.562048	5.13491e-05	0.00468969	-	4	28026561	28030509	-	1808	protein_coding	PF01063:Amino-transferase class IV	-	1289	1451	1366	2105	1980	1839	19.8512	19.0686	18.286	28.0887	25.8267	29.1842
Os11g0235200	2551.24	2715.68	2619.66	4101.1	3378.62	3579.96	2628.86	3686.56	-0.487816	5.3546e-05	0.00486421	SHORT PANICLE 1	11	7193230	7198486	-	2508	protein_coding	PF00854:POT family	-	2362	2956	2758	4333	3581	3167	26.2232	28.0044	26.6153	41.6811	33.6728	36.2314
Os01g0550800	1055.28	1959.59	878.602	2330.24	2181.34	3191.1	1297.82	2567.56	-0.983758	5.35762e-05	0.00486421	-	1	20640981	20643879	+	1552	protein_coding	PF03080:Domain of unknown function (DUF239)|PF14365:Domain of unknown function (DUF4409)	-	977	2133	925	2462	2312	2823	17.5281	32.655	14.425	38.2714	35.1317	52.1896
novel.2429	28.0831	39.5042	23.746	0	0	0	30.4444	0	7.36647	5.43081e-05	0.00490917	-	3	12684733	12688097	-	782	-	- && - && -	-	26	43	25	0	0	0	0.925762	1.30651	0.773746	0	0	0
Os03g0435900	7.56083	11.0244	11.3981	35.0198	403.812	12.4343	9.99445	150.422	-3.91032	5.43959e-05	0.00490917	-	3	18390335	18392238	-	671	protein_coding	PF12554:Mitotic-spindle organizing gamma-tubulin ring associated	-	7	12	12	37	428	11	0.290475	0.424922	0.432837	1.33032	15.0426	0.470365
Os11g0306300	22.6825	17.4553	54.1409	0	0	0	31.4262	0	7.41228	5.45499e-05	0.00490917	-	11	11583390	11586836	+	1300	protein_coding	PF00891:O-methyltransferase|PF08100:Dimerisation domain	-	21	19	57	0	0	0	0.449789	0.347265	1.0612	0	0	0
Os01g0326000	2220.72	2716.6	3361.48	3788.76	4615.53	4279.67	2766.27	4227.99	-0.611754	5.60292e-05	0.0050276	class III peroxidase 12	1	12499923	12504209	+	1407	protein_coding	PF00141:Peroxidase	-	2056	2957	3539	4003	4892	3786	40.6876	49.9353	60.8768	68.6388	81.9965	77.2061
Os03g0559700	3968.36	3919.18	2927.41	2564.02	2304.93	2419.04	3604.98	2429.33	0.569328	5.64184e-05	0.0050478	-	3	20018827	20019659	-	833	protein_coding	-	-	3674	4266	3082	2709	2443	2140	122.808	121.682	89.5474	78.4589	69.1642	73.7113
Os06g0693600	5169.45	5164.03	4918.27	3961.97	3317.29	3929.25	5083.92	3736.17	0.444503	6.21583e-05	0.00554525	-	6	28958626	28960418	+	1436	protein_coding	-	-	4786	5621	5178	4186	3516	3476	92.8007	93.0056	87.2716	70.3271	57.7427	69.4529
Os06g0579100	1202.17	699.133	533.81	398.468	367.959	264.512	811.705	343.647	1.2386	6.31157e-05	0.00561438	-	6	22556192	22558566	+	2034	protein_coding	-	-	1113	761	562	421	390	234	15.2362	8.88963	6.6873	4.99355	4.52185	3.30088
Os06g0714800	318.635	356.457	400.832	583.032	912.35	687.28	358.641	727.554	-1.02027	6.38465e-05	0.00566302	-	6	30340446	30341491	+	938	protein_coding	PF04570:zinc-finger of the FCS-type, C2-C2	-	295	388	422	616	967	608	8.75693	9.82831	10.8887	15.8437	24.3123	18.598
Os04g0206500	38.8843	22.9676	27.5454	0	0	0	29.7991	0	7.33482	6.50704e-05	0.00574187	-	4	7153703	7155950	-	1521	protein_coding	PF00201:UDP-glucoronosyl and UDP-glucosyl transferase	UDPGT	36	25	29	0	0	0	0.659031	0.390536	0.46146	0	0	0
Os02g0497600	99.3709	91.8702	89.285	286.784	339.655	201.21	93.5087	275.883	-1.5621	6.51087e-05	0.00574187	-	2	17499236	17500898	-	1663	protein_coding	-	-	92	100	94	303	360	178	1.54038	1.42876	1.36805	4.3957	5.1052	3.07109
Os01g0313300	279.751	187.415	284.002	399.415	691.575	685.019	250.389	592.003	-1.24172	6.54328e-05	0.00575397	ETHYLENE RESPONSE FACTOR 68	1	11783910	11784899	+	908	protein_coding	PF00847:AP2 domain	AP2	259	204	299	422	733	606	7.94231	5.3382	7.96986	11.2126	19.038	19.1493
Os09g0431100	193.341	158.017	115.88	29.3409	43.4003	33.9118	155.746	35.551	2.13017	6.58393e-05	0.00577322	Glutamate receptor homolog 1.3, GLUTAMATE RECEPTOR-LIKE 1.1	9	15752949	15762817	+	3184	protein_coding	PF00497:Bacterial extracellular solute-binding proteins, family 3|PF01094:Receptor family ligand binding region|PF00060:Ligand-gated ion channel	ANF_receptor	179	172	122	31	46	30	1.56535	1.28353	0.927368	0.234891	0.340712	0.270342
novel.2576	6769.11	5893.48	3448.87	8146.36	8926.31	8902.98	5370.48	8658.55	-0.689189	6.79281e-05	0.00593946	-	4	2046825	2048368	+	827	-	- && - && -	-	6267	6415	3631	8607	9461	7876	211.002	184.307	106.264	251.087	269.795	273.253
Os11g0517800	123.134	109.326	102.583	26.5015	16.9827	14.6951	111.681	19.3931	2.52208	7.1066e-05	0.00618326	-	11	18560178	18575490	-	2034	protein_coding	-	-	114	119	108	28	18	13	1.56058	1.3901	1.2851	0.332112	0.208701	0.183382
Os07g0654300	646.991	591.644	544.258	1025.04	982.168	989.095	594.298	998.767	-0.749358	7.11181e-05	0.00618326	-	7	27486411	27487921	-	1511	protein_coding	-	-	599	644	573	1083	1041	875	11.0381	10.1268	9.17816	17.2919	16.2476	16.6153
Os01g0869800	365.08	426.278	400.832	113.578	143.41	210.253	397.397	155.747	1.35389	7.15927e-05	0.00619666	PSBS1	1	37697024	37699582	+	1064	protein_coding	PF00504:Chlorophyll A-B binding protein	-	338	464	422	120	152	186	8.84521	10.3616	9.59922	2.72093	3.36903	5.01576
Os08g0430800	521.697	376.668	440.726	847.1	789.697	819.536	446.364	818.778	-0.87606	7.16749e-05	0.00619666	-	8	20828249	20831334	+	1217	protein_coding	-	-	483	410	464	895	837	725	11.0507	8.00467	9.22768	17.7423	16.2195	17.0928
Os10g0419500	203.062	183.74	157.673	354.93	405.699	519.981	181.492	426.87	-1.23379	7.24251e-05	0.00624398	ARD4	10	14757127	14759763	-	1124	protein_coding	PF03079:ARD/ARD' family	-	188	200	166	375	430	460	4.65719	4.22779	3.57443	8.04902	9.02205	11.7424
Os10g0109600	15998.7	13236.7	11230.9	20849.1	15844.9	21569	13488.8	19421	-0.525889	7.44371e-05	0.00639951	PEROXIDASE A	10	677177	678880	-	1192	protein_coding	PF00141:Peroxidase	-	14812	14408	11824	22028	16794	19081	345.995	287.195	240.079	445.838	332.262	459.293
Os01g0895200	1192.45	1315.58	749.424	1828.6	2033.21	1798.46	1085.82	1886.76	-0.797294	7.63861e-05	0.00654878	-	1	38916092	38917927	+	1660	protein_coding	PF03351:DOMON domain	-	1104	1432	789	1932	2155	1591	18.518	20.4968	11.5036	28.0787	30.6155	27.4997
Os09g0298100	559.502	346.351	322.946	151.437	117.936	192.167	409.599	153.847	1.41358	7.7174e-05	0.00659795	pyrophosphate-fructose-6-phosphatephosphotransferase alpha subunit 4, PFP-alpha subunit 4	9	7240336	7244713	+	1972	protein_coding	PF00365:Phosphofructokinase	PFK	518	377	340	160	125	170	7.31401	4.54239	4.17289	1.95745	1.49488	2.47347
novel.3622	32.4036	19.2928	36.0939	0	0	0	29.2634	0	7.3089	7.74358e-05	0.00660199	-	6	13277004	13277690	-	580	-	- && - && -	-	30	21	38	0	0	0	1.44021	0.860283	1.5857	0	0	0
Os10g0545700	3621.64	3494.74	3226.61	5263.38	4140.01	5050.6	3447.66	4818	-0.482808	7.88581e-05	0.00670468	ARSENATE REDUCTASE 1	10	21327675	21330546	+	2872	protein_coding	-	-	3353	3804	3397	5561	4388	4468	32.5074	31.4707	28.627	46.7139	36.0317	44.6369
Os01g0770700	713.959	1011.49	722.828	1334.54	1353.9	1442.38	816.093	1376.94	-0.754017	7.97419e-05	0.00676115	COPPER TRANSPORTER 1	1	32523314	32523953	+	640	protein_coding	PF04145:Ctr copper transporter family	-	661	1101	761	1410	1435	1276	28.7577	40.875	28.7786	53.1517	52.878	57.2052
Os01g0356951	23.7626	52.366	14.2476	0	0	0	30.1254	0	7.35159	8.0235e-05	0.00678427	-	1	14444478	14445110	+	633	protein_coding	-	-	22	57	15	0	0	0	0.967725	2.13954	0.573526	0	0	0
Os09g0518750	456.89	728.531	465.422	914.3	1083.12	1137.18	550.281	1044.87	-0.924186	8.06321e-05	0.00679917	-	9	20249609	20250111	-	503	protein_coding	-	-	423	793	490	966	1148	1006	23.4156	37.4589	23.5773	46.3326	53.8241	57.3846
Os07g0647500	12911.7	13546.3	11958.5	16026.8	15750.5	16411.1	12805.5	16062.8	-0.326929	8.53504e-05	0.00717736	-	7	27040011	27041822	+	483	protein_coding	-	-	11954	14745	12590	16933	16694	14518	689.127	725.35	630.876	845.794	815.11	862.432
Os01g0835900	4370.16	4683.55	5006.61	6401.99	5954.34	6104.13	4686.77	6153.49	-0.392701	9.05832e-05	0.00759665	-	1	35840539	35841246	+	708	protein_coding	PF15511:Centromere kinetochore component CENP-T histone fold	-	4046	5098	5271	6764	6311	5400	159.12	171.087	180.188	230.488	210.217	218.839
novel.1917	208.463	76.2523	87.3853	29.3409	5.66091	12.4343	124.034	15.812	2.96809	9.21674e-05	0.0077085	-	2	6208239	6210010	-	1641	-	- && sp|C0LGP4|Y3475_ARATH Probable LRR receptor-like serine/threonine-protein kinase At3g47570 OS=Arabidopsis thaliana OX=3702 GN=At3g47570 PE=2 SV=1 && PF00069:Protein kinase domain	Pkinase	193	83	92	31	6	11	3.27478	1.20177	1.35689	0.455755	0.0862274	0.192331
Os01g0743200	1210.81	1420.31	1836.99	2161.76	2284.18	2738.94	1489.37	2394.96	-0.684724	9.27653e-05	0.00773748	PECTIN METHYLESTERASE 5	1	31055619	31058475	-	1657	protein_coding	PF01095:Pectinesterase	-	1121	1546	1934	2284	2421	2423	18.8372	22.1685	28.2487	33.2546	34.4568	41.9562
Os06g0169001	2009.02	2527.35	1830.34	3295.65	2750.26	3740.47	2122.24	3262.13	-0.619843	9.47861e-05	0.00788467	-	6	3474629	3476370	+	875	protein_coding	PF01419:Jacalin-like lectin domain	-	1860	2751	1927	3482	2915	3309	59.1886	74.7021	53.3014	96.0061	78.5658	108.506
Os03g0174900	4388.52	4904.03	4831.84	6225.95	5743	7180.26	4708.13	6383.07	-0.438791	9.89878e-05	0.00819955	HAP2 SUBUNIT OF CCAAT-BOX BINDING COMPLEX	3	4002089	4005420	-	1255	protein_coding	PF02045:CCAAT-binding transcription factor (CBF-B/NF-YA) subunit B	CBFB_NFYA	4063	5338	5087	6578	6087	6352	90.1438	101.061	98.1032	126.453	114.383	145.222
Os01g0723800	2671.13	2359.23	2491.43	1920.41	1626.57	1663.94	2507.26	1736.97	0.529234	9.91393e-05	0.00819955	MULTIDRUG RESISTANCE 17	1	30189384	30195340	-	4011	protein_coding	PF00664:ABC transporter transmembrane region|PF00005:ABC transporter	ABC_membrane	2473	2568	2623	2029	1724	1472	17.1674	15.2122	15.8274	12.2041	10.1365	10.5298
Os02g0711400	1737.91	1941.22	1452.31	2382.29	2426.64	3119.89	1710.48	2642.94	-0.627387	9.93707e-05	0.00819955	-	2	29471779	29472570	-	792	protein_coding	-	-	1609	2113	1529	2517	2572	2760	56.5671	63.3905	46.7248	76.6719	76.5859	99.9883
Os11g0622800	8898.02	7179.66	5353.3	3709.26	1864.33	2974.07	7143.66	2849.22	1.32609	0.000100668	0.00828436	CINNAMYL ALCOHOL DEHYDROGENASE 4	11	24302518	24307835	+	1065	protein_coding	PF08240:Alcohol dehydrogenase GroES-like domain|PF00107:Zinc-binding dehydrogenase	ADH_N	8238	7815	5636	3919	1976	2631	215.38	174.353	128.082	88.7776	43.7563	70.8821
Os06g0562200	179.3	255.399	333.394	486.491	556.656	703.105	256.031	582.084	-1.18336	0.000102648	0.0084248	PYRABACTIN RESISTANCE 1 LIKE/REGULATORY COMPONENTS OF ABA RECEPTOR 9, pyrabactin resistance-like 9	6	21556404	21557283	+	880	protein_coding	PF10604:Polyketide cyclase / dehydrase and lipid transport	-	166	278	351	514	590	622	5.25241	7.50606	9.65361	14.0915	15.8115	20.2802
Os02g0194600	32.4036	23.8863	27.5454	0	0	0	27.9451	0	7.24239	0.000104486	0.00855288	-	2	5270614	5276091	+	1974	protein_coding	PF07714:Protein tyrosine kinase|PF13855:Leucine rich repeat	Pkinase_Tyr	30	26	29	0	0	0	0.423162	0.312951	0.355563	0	0	0
Os10g0444566	33.4837	12.8618	39.8933	0	0	0	28.7463	0	7.28304	0.00010613	0.00866434	-	10	16027840	16029430	-	1301	protein_coding	PF00083:Sugar (and other) transporter	Sugar_tr	31	14	42	0	0	0	0.663464	0.255682	0.781335	0	0	0
Os07g0573900	1977.7	2518.16	2584.51	3135.69	5083.5	3248.75	2360.13	3822.65	-0.695662	0.000107979	0.008792	ARABINOGALACTAN PROTEIN 27	7	23202739	23203255	+	517	protein_coding	-	-	1831	2741	2721	3313	5388	2874	98.6122	125.97	127.381	154.6	245.776	159.5
novel.3685	64.8071	75.3336	57.9402	7.57184	0	4.52158	66.027	4.03114	4.03719	0.000108542	0.00881455	-	6	23074920	23076463	-	1293	-	- && - && -	-	60	82	61	8	0	4	1.29207	1.50683	1.14182	0.149269	0	0.0887619
Os03g0286500	1239.98	1486.46	1496.95	2228.96	2630.44	1800.72	1407.79	2220.04	-0.657235	0.000109415	0.00886207	-	3	9878106	9880793	-	1378	protein_coding	PF00076:RNA recognition motif. (a.k.a. RRM, RBD, or RNP domain)	RRM_1	1148	1618	1576	2355	2788	1593	23.1967	27.8984	27.6804	41.2306	47.7141	33.1689
Os01g0952500	2521	2627.49	2926.46	1912.84	2010.57	1533.94	2691.65	1819.12	0.564843	0.000110651	0.00893866	A-TYPE RESPONSE REGULATOR 4	1	41948952	41952388	+	1605	protein_coding	PF00072:Response regulator receiver domain	Response_reg	2334	2860	3081	2021	2131	1357	40.491	42.3391	46.4603	30.3787	31.312	24.2588
Os01g0940000	1527.29	931.564	1124.61	735.415	415.134	663.541	1194.49	604.697	0.98205	0.000111958	0.00902049	CYTOKININ OXIDASE/DEHYDROGENASE 4	1	41300203	41302983	+	2327	protein_coding	PF09265:Cytokinin dehydrogenase 1, FAD and cytokinin binding|PF01565:FAD binding domain	FAD_binding_4	1414	1014	1184	777	440	587	16.9194	10.3536	12.3146	8.05569	4.45922	7.2378
Os02g0783625	576.784	819.483	429.328	312.339	271.724	232.861	608.531	272.308	1.1596	0.000114705	0.00921509	-	2	33253386	33257355	-	1620	protein_coding	PF16653:Saccharopine dehydrogenase C-terminal domain|PF03435:Saccharopine dehydrogenase NADP binding domain	Saccharop_dh	534	892	452	330	288	206	9.17823	13.0828	6.75287	4.91447	4.19257	3.64852
Os09g0520500	217.104	248.968	433.127	694.717	587.791	718.931	299.733	667.146	-1.15341	0.000114972	0.00921509	-	9	20330883	20332328	-	745	protein_coding	-	-	201	271	456	734	623	636	7.51229	8.64297	14.8141	23.7694	19.7213	24.4944
Os05g0401500	2450.79	2123.12	2042.16	2996.56	3506.94	2950.33	2205.36	3151.27	-0.51533	0.000116313	0.00929842	-	5	19525140	19525710	-	571	protein_coding	-	-	2269	2311	2150	3166	3717	2610	110.645	96.1643	91.1313	133.768	153.518	131.15
Os01g0954900	0	0	0	17.9831	62.27	9.04315	0	29.7654	-7.36797	0.00011891	0.00948137	-	1	42058994	42060584	-	1591	protein_coding	PF14543:Xylanase inhibitor N-terminal|PF14541:Xylanase inhibitor C-terminal	-	0	0	0	19	66	8	0	0	0	0.288112	0.97831	0.144273
novel.4565	49.6855	9.18702	28.4952	0	0	0	29.1226	0	7.30106	0.000121076	0.00962917	-	9	18023831	18024527	+	493	-	- && - && -	-	46	10	30	0	0	0	2.59803	0.481951	1.47279	0	0	0
Os04g0445000	5086.28	6536.57	5548.02	7829.29	7284.65	7999.8	5723.62	7704.58	-0.428561	0.000122223	0.00969534	-	4	22192042	22194604	-	1646	protein_coding	PF00027:Cyclic nucleotide-binding domain|PF12796:Ankyrin repeats (3 copies)|PF13637:Ankyrin repeats (many copies)	cNMP_binding	4709	7115	5841	8272	7721	7077	79.6584	102.706	85.8861	121.244	110.623	123.363
novel.3056	18.362	34.9107	29.445	0	0	0	27.5726	0	7.22389	0.000123732	0.00978516	-	5	6707767	6714610	+	1186	-	- && - && -	-	17	38	31	0	0	0	0.399114	0.761288	0.632619	0	0	0
novel.1501	223.585	159.854	167.172	31.2339	38.6829	70.0844	183.537	46.6671	1.9799	0.000123992	0.00978516	-	12	10010023	10013744	-	2752	-	- && sp|Q2R8L1|RGA5S_ORYSJ Disease resistance protein RGA5 OS=Oryza sativa subsp. japonica OX=39947 GN=RGA5 PE=2 SV=1 && PF00931:NB-ARC domain	NB-ARC	207	174	176	33	41	62	2.09438	1.50228	1.54785	0.289297	0.351349	0.64641
Os04g0457000	6.48071	37.6668	44.6425	0	0	0	29.5967	0	7.3266	0.000124696	0.0098156	light-harvesting protein CP24, PSII CP24	4	22835913	22837163	-	1141	protein_coding	PF00504:Chlorophyll A-B binding protein	-	6	41	47	0	0	0	0.146419	0.853785	0.996959	0	0	0
Os10g0478200	28378	25820.1	27070.4	33619	35880.7	31471.3	27089.5	33657	-0.313237	0.000125818	0.00987115	CYTOPLASMIC MALATE DEHYDROGENASE	10	17913831	17917765	+	1390	protein_coding	PF00056:lactate/malate dehydrogenase, NAD binding domain|PF02866:lactate/malate dehydrogenase, alpha/beta C-terminal domain	-	26273	28105	28500	35520	38030	27841	526.293	480.418	496.244	616.504	645.23	574.692
Os08g0288400	66.9674	70.7401	31.3447	0	0	5.65197	56.3507	1.88399	4.96928	0.000126105	0.00987115	-	8	11460357	11462712	+	2356	protein_coding	PF02990:Endomembrane protein 70	-	62	77	33	0	0	5	0.732739	0.776543	0.339003	0	0	0.0608919
Os01g0547000	2509.12	2909.53	2764.03	2117.28	1764.32	1826.72	2727.56	1902.77	0.519542	0.000126364	0.00987115	-	1	20327992	20334833	+	4930	protein_coding	PF00931:NB-ARC domain	NB-ARC	2323	3167	2910	2237	1870	1616	13.12	15.2634	14.286	10.947	8.94535	9.40502
Os01g0975900	31320.2	37560.2	28093.4	24226.1	26094.9	23136.9	32324.6	24486	0.400669	0.000127685	0.0099491	TONOPLAST INTRINSIC PROTEIN 1;2	1	43115747	43117221	-	1394	protein_coding	PF00230:Major intrinsic protein	-	28997	40884	29577	25596	27658	20468	579.193	696.852	513.519	442.983	467.908	421.287
Os01g0332900	2848.27	3144.72	2559.82	4039.58	3810.74	3874.99	2850.94	3908.44	-0.455118	0.000132073	0.010265	-	1	12921581	12924616	-	3036	protein_coding	-	-	2637	3423	2695	4268	4039	3428	24.1847	26.7889	21.4844	33.9157	31.3744	32.397
Os12g0622900	167.418	124.944	130.128	24.6085	0	20.3471	140.83	14.9852	3.23617	0.000132626	0.010282	-	12	26599762	26604728	+	1642	protein_coding	PF01398:JAB1/Mov34/MPN/PAD-1 ubiquitin protease	Mov34	155	136	137	26	0	18	2.6284	1.96796	2.01936	0.382013	0	0.314532
Os08g0413100	49.6855	26.6424	9.4984	0	0	0	28.6087	0	7.27553	0.000136269	0.0105379	-	8	19762998	19764245	-	1248	protein_coding	PF06880:Protein of unknown function (DUF1262)	-	46	29	10	0	0	0	1.0263	0.55212	0.193933	0	0	0
Os02g0662000	34572.4	28019.5	44436.4	44989.1	55377.9	50971.7	35676.1	50446.2	-0.49979	0.0001377	0.0106219	root-specific RCc3, hybrid proline- or glycine-rich protein 1	2	26804988	26805820	+	833	protein_coding	PF14547:Hydrophobic seed protein	-	32008	30499	46783	47533	58695	45092	1069.91	869.943	1359.28	1376.66	1661.72	1553.17
Os06g0125132	3596.8	3497.5	3638.84	4932.11	4268.33	5391.98	3577.71	4864.14	-0.44296	0.00013831	0.0106422	SDH8B	6	1356191	1358953	+	428	protein_coding	-	-	3330	3807	3831	5211	4524	4770	216.637	211.344	216.638	293.735	249.277	319.771
Os11g0138600	147.976	135.049	162.423	30.2874	45.2873	36.1726	148.483	37.2491	1.99461	0.000138844	0.0106567	-	11	1798930	1800298	-	639	protein_coding	PF00300:Histidine phosphatase superfamily (branch 1)	-	137	147	171	32	48	32	5.9697	5.46596	6.4768	1.20817	1.77151	1.43686
Os03g0575500	5362.79	6226.05	5696.19	4356.65	3748.47	4635.75	5761.68	4246.95	0.440361	0.000140659	0.0107691	-	3	21030442	21031298	+	857	protein_coding	-	-	4965	6777	5997	4603	3973	4101	161.314	187.891	169.363	129.58	109.33	137.301
novel.1570	333.757	352.782	493.917	782.739	736.862	713.279	393.485	744.293	-0.919209	0.000141612	0.0108152	-	12	23786739	23789528	-	2790	-	- && - && -	-	309	384	520	827	781	631	3.08381	3.27022	4.51091	7.15121	6.60161	6.48919
Os04g0680550	31.3235	10.1057	42.7428	0	0	0	28.0573	0	7.24809	0.000143723	0.0109493	-	4	34746534	34749766	-	999	protein_coding	PF00579:tRNA synthetases class I (W and Y)	-	29	11	45	0	0	0	0.808287	0.261624	1.09022	0	0	0
Os11g0670900	1763.83	1559.96	1396.26	1179.31	706.671	854.578	1573.35	913.521	0.783981	0.000147036	0.011174	-	11	27111943	27112811	+	869	protein_coding	-	-	1633	1698	1470	1246	749	756	52.3238	46.4267	40.9414	34.592	20.3266	24.9613
Os04g0640300	1058.52	872.767	1212.95	544.226	567.978	694.062	1048.08	602.089	0.800296	0.000147753	0.0112009	-	4	32556981	32565405	-	1172	protein_coding	-	-	980	950	1277	575	602	614	23.2826	19.2596	26.3711	11.8364	12.1136	15.0316
Os11g0503900	560.582	526.416	605.048	275.426	238.702	335.727	564.015	283.285	0.994615	0.00014961	0.0113137	-	11	17943546	17945362	+	1225	protein_coding	PF00685:Sulfotransferase domain	Sulfotransfer_1	519	573	637	291	253	297	11.7968	11.114	12.5854	5.73106	4.87065	6.95641
Os06g0713400	185.78	144.236	157.673	368.181	340.598	402.42	162.563	370.4	-1.18868	0.00015296	0.0115387	F-box protein 328	6	30225297	30230658	-	2156	protein_coding	-	-	172	157	166	389	361	356	2.22133	1.73022	1.86348	4.3529	3.94877	4.73769
Os12g0554100	389.923	557.652	592.7	909.568	909.52	945.009	513.425	921.366	-0.842673	0.000156073	0.0117448	trichome birefringence-like 34	12	22511573	22514769	-	2625	protein_coding	-	-	361	607	624	961	964	836	3.82922	5.49426	5.75335	8.83226	8.66065	9.13781
Os03g0102500	3126.94	2559.51	2682.35	3729.13	5182.56	3578.83	2789.6	4163.51	-0.578111	0.000156857	0.011775	EXPB8	3	179190	180206	-	1017	protein_coding	PF01357:Pollen allergen|PF03330:Rare lipoprotein A (RlpA)-like double-psi beta-barrel	-	2895	2786	2824	3940	5493	3166	79.2612	65.0894	67.2061	93.4659	127.377	89.3213
Os05g0227600	6005.46	5401.97	7049.71	4845.03	3721.11	4514.79	6152.38	4360.31	0.496771	0.000158432	0.0118643	REPETITIVE PROLINE-RICH PROTEIN 1.2	5	7746542	7748227	-	1686	protein_coding	-	-	5560	5880	7422	5119	3944	3994	91.8227	82.8648	106.544	73.2496	55.1674	67.9697
Os10g0335000	540.059	542.953	525.261	866.976	2137.94	711.018	536.091	1238.64	-1.20864	0.000161356	0.012054	-	10	9616694	9618079	+	812	protein_coding	PF03018:Dirigent-like protein	-	500	591	553	916	2266	629	17.1454	17.2934	16.4829	27.2156	65.8122	22.2259
Os05g0138300	8881.82	8517.29	9594.33	11227.2	11301.1	11264.4	8997.81	11264.2	-0.324098	0.000166274	0.0123912	low temperature-induced low molecular weight integral membrane protein LTI6b, low temperature induced gene 6b, low temperature and salt responsive protein LTI6B, rare cold-inducible 2-6	5	2219581	2220618	-	1038	protein_coding	-	-	8223	9271	10101	11862	11978	9965	220.58	212.217	235.522	275.701	272.138	275.451
Os11g0266500	1705.51	1678.47	1947.17	1338.32	993.49	1113.44	1777.05	1148.42	0.629778	0.000168623	0.012536	-	11	9144218	9150975	+	4922	protein_coding	-	-	1579	1827	2050	1414	1053	985	8.93251	8.81956	10.0804	6.93084	5.04533	5.74195
Os01g0646800	1023.95	1039.97	1250.94	795.99	528.352	544.85	1104.95	623.064	0.826137	0.000171299	0.0127042	-	1	26065944	26071738	-	3429	protein_coding	-	-	948	1132	1317	841	560	482	7.69793	7.84385	9.29573	5.91707	3.85144	4.03315
Os04g0390100	1390.11	1188.8	1413.36	1768.03	2102.09	2059.58	1330.76	1976.56	-0.570831	0.000175572	0.0129898	-	4	19189127	19192319	+	1553	protein_coding	PF00403:Heavy-metal-associated domain	HMA	1287	1294	1488	1868	2228	1822	23.0749	19.7976	23.1898	29.0191	33.8335	33.6622
Os02g0318400	24.8427	23.8863	29.445	0	0	0	26.058	0	7.14184	0.000177931	0.0131328	-	2	12656300	12657291	-	992	protein_coding	-	-	23	26	31	0	0	0	0.645578	0.622747	0.756337	0	0	0
novel.693	20.5223	11.9431	49.3917	0	0	0	27.2857	0	7.20837	0.000179601	0.0131994	-	10	22493455	22496555	+	1064	-	- && - && -	-	19	13	52	0	0	0	0.497216	0.290303	1.18284	0	0	0
Os06g0534200	2053.31	2571.45	2002.26	3484.94	2950.28	3113.11	2209.01	3182.78	-0.526711	0.000179691	0.0131994	-	6	19972817	19973562	-	746	protein_coding	-	-	1901	2799	2108	3682	3127	2754	70.9539	89.1485	68.3907	119.076	98.8535	105.923
novel.2020	22.6825	34.9107	20.8965	0	0	0	26.1632	0	7.14793	0.000181214	0.0132795	-	2	19423098	19424787	-	1521	-	- && sp|Q2RBS4|ATG8D_ORYSJ Autophagy-related protein 8D OS=Oryza sativa subsp. japonica OX=39947 GN=ATG8D PE=3 SV=2 && -	-	21	38	22	0	0	0	0.384435	0.593615	0.350073	0	0	0
Os11g0226933	1032.59	1067.53	827.311	514.885	433.06	670.324	975.812	539.423	0.856177	0.000186195	0.0136121	-	11	6638306	6640336	-	2031	protein_coding	PF00931:NB-ARC domain	NB-ARC	956	1162	871	544	459	593	13.1063	13.594	10.3794	6.462	5.32974	8.37741
Os04g0677500	7173.07	5640.83	5829.17	8880.83	7654.5	8549.17	6214.36	8361.5	-0.428317	0.00018688	0.0136298	-	4	34605435	34609072	-	2187	protein_coding	PF00224:Pyruvate kinase, barrel domain|PF02887:Pyruvate kinase, alpha/beta domain	PK	6641	6140	6137	9383	8113	7563	84.5508	66.7067	67.9161	103.507	87.4854	99.2226
Os08g0189600	477.413	412.497	300.149	645.5	639.683	1423.17	396.686	902.783	-1.18601	0.000190435	0.0138563	GERMIN-LIKE PROTEIN 8-7	8	5242497	5243656	+	982	protein_coding	PF00190:Cupin	-	442	449	316	682	678	1259	12.5327	10.8639	7.78827	16.7552	16.2825	36.7857
Os09g0112100	3498.51	3392.77	3610.34	4653.84	4324.94	4761.22	3500.54	4580	-0.387686	0.000191665	0.0139129	-	9	997485	1004030	-	6393	protein_coding	-	-	3239	3693	3801	4917	4584	4212	14.1071	13.7254	14.3899	18.5555	16.91	18.9038
Os01g0949500	585.424	552.14	643.991	986.233	938.768	977.791	593.852	967.597	-0.704275	0.000198116	0.0143473	CALMODULIN-LIKE PROTEIN 10	1	41826111	41827156	-	1046	protein_coding	PF13499:EF-hand domain pair	-	542	601	678	1042	995	865	14.4278	13.6519	15.6878	24.0333	22.4334	23.7274
Os05g0461400	6950.57	8184.72	8125.88	10303.4	9750.92	9766.6	7753.72	9940.3	-0.358283	0.000202263	0.0146102	-	5	22656839	22658009	-	1095	protein_coding	PF00125:Core histone H2A/H2B/H3/H4|PF16211:C-terminus of histone H2A	Histone	6435	8909	8555	10886	10335	8640	163.632	193.315	189.091	239.846	222.587	226.394
Os12g0435000	25.9229	13.7805	38.9434	0	0	0	26.2156	0	7.15036	0.000202696	0.0146102	-	12	14219584	14220921	-	1338	protein_coding	-	-	24	15	41	0	0	0	0.499445	0.26637	0.74164	0	0	0
Os01g0795000	528.178	673.409	437.876	164.688	190.584	337.988	546.488	231.086	1.24405	0.000205999	0.0148051	subtilase, subtilisin-like serine protease 1, Subtilisin 5, SUBTILISIN 5, Subtilisin 6, SUBTILISIN 6	1	33668016	33672415	+	2390	protein_coding	PF05922:Peptidase inhibitor I9|PF00082:Subtilase family	Peptidase_S8	489	733	461	174	202	299	5.69697	7.28712	4.6684	1.75642	1.99322	3.58954
Os07g0486000	41.0445	21.1302	16.1473	0	0	0	26.1073	0	7.14365	0.000206406	0.0148051	the rice homolog of MSH4, MutS-homolog 4	7	17870561	17880263	+	3633	protein_coding	-	-	38	23	17	0	0	0	0.29124	0.150422	0.113253	0	0	0
Os04g0218400	2385.98	1808.93	1671.72	1268.28	1102.93	1363.26	1955.54	1244.82	0.651588	0.000206842	0.0148051	-	4	7914163	7914802	+	441	protein_coding	PF03141:Putative S-adenosyl-L-methionine-dependent methyltransferase	-	2209	1969	1760	1340	1169	1206	139.473	106.086	96.5916	73.3068	62.5142	78.4646
novel.137	0	0	3.79936	32.1803	66.9875	38.4334	1.26645	45.8671	-5.15908	0.000208034	0.0148559	-	1	19691921	19693774	+	1332	-	- && sp|Q9FV65|CAPPC_FLATR Phosphoenolpyruvate carboxylase 2 OS=Flaveria trinervia OX=4227 GN=PPCC PE=1 SV=1 && -	-	0	0	4	34	71	34	0	0	0.072681	0.615818	1.25706	0.732386
Os02g0687900	104.772	228.757	158.623	438.22	362.298	425.028	164.051	408.516	-1.31428	0.000214998	0.0153176	SERINE CARBOXYPEPTIDASE 9	2	28212163	28216943	+	1671	protein_coding	PF00450:Serine carboxypeptidase	Peptidase_S10	97	249	167	463	384	376	1.61632	3.54057	2.41883	6.68471	5.41948	6.45619
Os01g0287700	556.261	622.88	561.355	331.268	216.058	322.162	580.166	289.83	1.00203	0.00022003	0.0156381	-	1	10346287	10349999	-	1630	protein_coding	-	-	515	678	591	350	229	285	8.79736	9.88308	8.77536	5.18034	3.31322	5.01675
Os07g0187900	1026.11	1044.56	1512.15	576.407	540.617	842.144	1194.27	653.056	0.871978	0.000220512	0.0156381	-	7	4697237	4699531	+	2295	protein_coding	PF06813:Nodulin-like|PF07690:Major Facilitator Superfamily	MFS_1	950	1137	1592	609	573	745	11.5259	11.7714	16.789	6.40195	5.88809	9.31405
Os03g0133875	8.64095	32.1546	38.9434	0	0	0	26.5797	0	7.17138	0.000221126	0.0156455	-	3	1892260	1892480	-	221	protein_coding	-	-	8	35	41	0	0	0	1.00793	3.76293	4.49011	0	0	0
Os05g0322900	3135.59	2885.64	3366.23	2266.82	2374.75	2246.09	3129.15	2295.89	0.4466	0.000222314	0.0156594	WRKY GENE 45	5	14991579	14993673	+	1708	protein_coding	PF03106:WRKY DNA -binding domain	WRKY	2903	3141	3544	2395	2517	1987	47.3252	43.6948	50.2194	33.8295	34.7535	33.3791
Os01g0919800	156.617	261.83	244.109	378.592	537.787	579.892	220.852	498.757	-1.17358	0.000222452	0.0156594	PIN PROTEIN 5A	1	40136226	40142760	-	1417	protein_coding	PF03547:Membrane transport protein	-	145	285	257	400	570	513	2.84925	4.77887	4.38964	6.81033	9.48654	10.3875
Os08g0196700	341.318	271.936	313.447	610.48	511.369	648.846	308.9	590.232	-0.934383	0.000222849	0.0156594	HAP2 SUBUNIT OF CCAAT-BOX BINDING COMPLEX	8	5597606	5601049	+	927	protein_coding	PF02045:CCAAT-binding transcription factor (CBF-B/NF-YA) subunit B	CBFB_NFYA	316	296	330	645	542	574	9.49162	7.58686	8.61588	16.7864	13.7887	17.7663
Os01g0805900	8407.65	9117.2	10807.3	12649.7	14086.2	11255.3	9444.04	12663.8	-0.423242	0.000225511	0.0158104	BETA-TUBULIN 4	1	34167936	34171573	+	1636	protein_coding	PF03953:Tubulin C-terminal domain|PF00091:Tubulin/FtsZ family, GTPase domain	Tubulin	7784	9924	11378	13365	14930	9957	132.481	144.13	168.325	197.09	215.218	174.627
Os12g0607000	1343.67	1107.04	1068.57	729.736	745.353	735.886	1173.09	736.992	0.670226	0.000227485	0.0159126	-	12	25641843	25645416	+	1790	protein_coding	PF02574:Homocysteine S-methyltransferase	-	1244	1205	1125	771	790	651	19.3509	15.995	15.2112	10.3915	10.4082	10.435
Os11g0513500	194.421	161.692	208.965	79.5044	35.8524	25.9991	188.359	47.1186	1.99524	0.00022878	0.0159473	-	11	18358013	18360301	+	624	protein_coding	-	-	180	176	220	84	38	23	8.03195	6.7016	8.53303	3.24768	1.43616	1.05757
Os01g0956500	54.0059	61.5531	53.191	6.62536	0	0	56.25	2.20845	4.64326	0.000229185	0.0159473	-	1	42138651	42143035	+	1504	protein_coding	-	-	50	67	56	7	0	0	0.925667	1.05847	0.901167	0.112287	0	0
novel.3879	12.9614	35.8294	28.4952	0	0	0	25.762	0	7.12616	0.000229535	0.0159473	-	7	24479525	24481094	+	1480	-	- && sp|Q8GT20|BEBT_TOBAC Benzyl alcohol O-benzoyltransferase OS=Nicotiana tabacum OX=4097 GN=HSR201 PE=1 SV=1 && PF02458:Transferase family	-	12	39	30	0	0	0	0.225763	0.626113	0.490597	0	0	0
Os03g0595800	1588.86	1406.53	1448.51	2269.66	1815.27	2745.73	1481.3	2276.88	-0.619974	0.000232083	0.0160879	-	3	22164727	22169919	-	1207	protein_coding	-	-	1471	1531	1525	2398	1924	2429	33.9342	30.1383	30.5793	47.9314	37.5925	57.7411
novel.3626	5.40059	71.6588	10.4482	0	0	0	29.1692	0	7.30585	0.000240604	0.0166412	-	6	14312422	14316621	-	945	-	- && - && -	-	5	78	11	0	0	0	0.147323	1.96116	0.281725	0	0	0
novel.3882	38.8843	20.2115	17.0971	0	0	0	25.3976	0	7.10394	0.000245019	0.0168986	-	7	25213013	25214500	+	1152	-	- && - && -	-	36	22	18	0	0	0	0.870127	0.453754	0.378168	0	0	0
Os02g0236800	3216.59	3585.7	3835.45	4440.89	4657.04	5252.94	3545.91	4783.62	-0.431595	0.000246335	0.0168986	class III peroxidase 26	2	7760994	7762414	+	1228	protein_coding	PF00141:Peroxidase	-	2978	3903	4038	4692	4936	4647	67.5242	75.518	79.5854	92.1802	94.7937	108.577
Os01g0851600	2633.33	2921.47	2481.93	3423.42	3640.91	3822.99	2678.91	3629.11	-0.437753	0.000246677	0.0168986	-	1	36666965	36668075	+	1111	protein_coding	PF02544:3-oxo-5-alpha-steroid 4-dehydrogenase	-	2438	3180	2613	3617	3859	3382	61.1016	68.0085	56.9234	78.5439	81.915	87.3423
Os11g0259700	30.2433	36.7481	10.4482	0	0	0	25.8132	0	7.12809	0.00024701	0.0168986	-	11	8648863	8650862	+	1298	protein_coding	PF03492:SAM dependent carboxyl methyltransferase	-	28	40	11	0	0	0	0.600643	0.73221	0.205108	0	0	0
Os07g0101500	2149.44	1732.67	2085.85	3171.66	3098.41	2445.04	1989.32	2905.03	-0.546802	0.000247071	0.0168986	Glossy1-homologous gene 8	7	88419	90483	+	1146	protein_coding	PF04116:Fatty acid hydroxylase superfamily	-	1990	1886	2196	3351	3284	2163	48.3505	39.1027	46.3781	70.5452	67.5805	54.1548
Os01g0192900	88.5698	147.911	85.4856	245.138	393.433	262.251	107.322	300.274	-1.48339	0.000248033	0.0169268	ACC SYNTHASE 5	1	5002454	5004321	-	1643	protein_coding	PF00155:Aminotransferase class I and II	Aminotran_1_2	82	161	90	259	417	232	1.38966	2.3283	1.32578	3.80312	5.98551	4.0515
Os01g0611000	2271.49	2340.85	3052.79	4046.2	5146.71	2946.94	2555.04	4046.62	-0.663531	0.000248628	0.0169298	-	1	24181111	24183979	+	1687	protein_coding	PF04862:Protein of unknown function (DUF642)	-	2103	2548	3214	4275	5455	2607	34.7102	35.8868	46.1101	61.1363	76.2575	44.3395
Os05g0460000	1410.64	1494.73	1523.54	1034.5	724.597	1013.96	1476.3	924.354	0.67594	0.000249255	0.016935	CYTOSOLIC HEAT SHOCK PROTEIN 70-1	5	22599462	22602556	-	2295	protein_coding	PF00012:Hsp70 protein	HSP70	1306	1627	1604	1093	768	897	15.845	16.8444	16.9156	11.4899	7.8919	11.2144
Os01g0722300	123.134	126.781	132.978	245.138	304.746	399.029	127.631	316.304	-1.30835	0.000252284	0.0171031	-	1	30117114	30118654	+	1111	protein_coding	PF00249:Myb-like DNA-binding domain	Myb_DNA-binding	114	138	140	259	323	353	2.85709	2.95131	3.04986	5.62424	6.85632	9.11645
Os03g0856000	1587.77	2079.02	1903.48	1014.63	1178.41	1385.86	1856.76	1192.97	0.63904	0.000254067	0.0171675	-	3	36103513	36105063	+	1551	protein_coding	PF03171:2OG-Fe(II) oxygenase superfamily|PF14226:non-haem dioxygenase in morphine synthesis N-terminal	2OG-FeII_Oxy	1470	2263	2004	1072	1249	1226	26.3899	34.6675	31.2717	16.6748	18.9912	22.68
Os04g0505400	28.0831	3.67481	52.2412	0	0	0	27.9997	0	7.24523	0.000254349	0.0171675	-	4	25232435	25234543	-	2109	protein_coding	PF03140:Plant protein of unknown function	-	26	4	55	0	0	0	0.343265	0.0450644	0.631177	0	0	0
Os03g0432100	13263.9	8712.06	4627.62	26223.2	22034.2	33949.1	8867.85	27402.2	-1.62765	0.000257714	0.0173565	Pyruvate orthophosphate dikinase, cytosolic Pyruvate orthophosphate dikinase, cytosolic PPDK	3	18153151	18160127	-	2922	protein_coding	PF00391:PEP-utilising enzyme, mobile domain|PF01326:Pyruvate phosphate dikinase, PEP/pyruvate binding domain|PF02896:PEP-utilising enzyme, TIM barrel domain	-	12280	9483	4872	27706	23354	30033	117.018	77.1109	40.3545	228.756	188.488	294.906
Os05g0514300	7598.64	7633.5	7745.94	10182.2	8668.74	10946.7	7659.36	9932.57	-0.374813	0.000258297	0.0173578	tubby-like protein 10, tubby-like protein 9, F-box protein 267	5	25497335	25501617	+	1697	protein_coding	PF01167:Tub family|PF00646:F-box domain	Tub	7035	8309	8155	10758	9188	9684	115.429	116.337	116.307	152.942	127.686	163.734
novel.3897	39.9644	9.18702	28.4952	0	0	0	25.8822	0	7.13108	0.000260029	0.0174361	-	7	26988349	26989529	+	763	-	- && - && PF00161:Ribosome inactivating protein	-	37	10	30	0	0	0	1.35024	0.311405	0.951617	0	0	0
Os04g0191500	297.033	169.041	177.62	526.243	328.333	748.321	214.565	534.299	-1.31684	0.000261347	0.0174864	-	4	6231634	6232379	-	619	protein_coding	-	-	275	184	187	556	348	662	12.3701	7.06281	7.31166	21.6702	13.2584	30.6854
Os07g0520100	1165.45	2002.77	1458	905.782	782.149	1013.96	1542.07	900.632	0.77664	0.000263593	0.0175984	-	7	20077825	20081243	+	1434	protein_coding	PF00067:Cytochrome P450	p450	1079	2180	1535	957	829	897	20.951	36.1208	25.9074	16.1006	13.6335	17.9477
Os11g0275200	1144.93	941.67	757.972	553.691	580.243	489.461	948.189	541.132	0.808362	0.000265308	0.0176746	-	11	9754959	9759732	+	894	protein_coding	PF01738:Dienelactone hydrolase family	-	1060	1025	798	585	615	433	33.0142	27.2418	21.6038	15.7869	16.2233	13.8968
Os12g0576700	4006.16	4224.19	4405.36	6215.54	4881.59	5865.61	4211.9	5654.25	-0.424724	0.000268685	0.0178609	PURPLE ACID PHOSPHATASE 1C	12	23810618	23814363	-	2018	protein_coding	PF14008:Iron/zinc purple acid phosphatase-like protein C|PF00149:Calcineurin-like phosphoesterase|PF16656:Purple acid Phosphatase, N-terminal domain	Metallophos	3709	4598	4638	6567	5174	5189	51.1763	54.1375	55.6256	78.5098	60.4656	73.7781
Os01g0935800	120.973	96.4638	56.0406	239.46	482.121	180.863	91.1592	300.815	-1.72447	0.000269774	0.0178671	RECEPTOR-LIKE CYTOPLASMIC KINASE 54	1	41079487	41080890	-	914	protein_coding	PF07714:Protein tyrosine kinase	Pkinase_Tyr	112	105	59	253	511	160	3.41197	2.72956	1.56232	6.67809	13.1849	5.02272
Os02g0531600	1591.02	1892.53	1827.49	1143.35	1336.92	1017.35	1770.34	1165.87	0.602337	0.00026994	0.0178671	RICE TERMINAL FLOWER 1/CENTRORADIALIS HOMOLOG 2	2	19567046	19568968	-	1280	protein_coding	PF01161:Phosphatidylethanolamine-binding protein	-	1473	2060	1924	1208	1417	900	32.0424	38.2391	36.3798	22.7685	26.1073	20.1743
Os12g0236400	7121.22	5309.18	5065.5	8388.66	7134.64	9208.19	5831.97	8243.83	-0.499429	0.000271834	0.0179539	ADENYLATE KINASE A	12	7476475	7480266	+	1069	protein_coding	PF05191:Adenylate kinase, active site lid|PF00406:Adenylate kinase	ADK	6593	5779	5333	8863	7562	8146	171.727	128.447	120.742	200.023	166.825	218.641
Os08g0189900	359.68	305.009	283.052	437.274	620.813	1051.27	315.914	703.118	-1.15376	0.000276442	0.0182192	GERMIN-LIKE PROTEIN 8-10	8	5260239	5261296	+	867	protein_coding	PF00190:Cupin	-	333	332	298	462	658	930	10.6944	9.09849	8.31883	12.8559	17.8982	30.7772
Os07g0429700	944.024	1558.12	783.618	3774.56	2460.61	7512.6	1095.25	4582.59	-2.06479	0.000281464	0.0185104	-	7	14118026	14118911	+	644	protein_coding	-	-	874	1696	825	3988	2608	6646	37.7884	62.5735	31.0051	149.399	95.5047	296.101
Os11g0247300	118689	117777	132896	152438	142847	153313	123121	149533	-0.280386	0.000285687	0.0187481	TWISTED DWARF 1	11	7960531	7963375	+	1755	protein_coding	PF03953:Tubulin C-terminal domain|PF00091:Tubulin/FtsZ family, GTPase domain	Tubulin	109885	128199	139914	161058	151404	135628	1743.39	1735.63	1929.52	2214.03	2034.53	2217.37
Os03g0305400	136.095	80.8458	34.1942	342.626	304.746	217.036	83.7117	288.136	-1.78634	0.000286527	0.0187633	-	3	10839459	10840785	-	1000	protein_coding	PF00582:Universal stress protein family	Usp	126	88	36	362	323	192	3.50835	2.0909	0.8713	8.73346	7.61738	5.50892
Os08g0345700	23309	21891.8	20554.5	30071.6	24056	30840.5	21918.4	28322.7	-0.369802	0.000288096	0.018826	pyrophosphate-dependent phosphofrucokinase alpha-subunit, PFP alpha-subunit, pyrophosphate-fructose-6-phosphatephosphotransferase alpha subunit 3, PFP-alpha subunit 3	8	15658493	15663867	+	2562	protein_coding	PF00365:Phosphofructokinase	PFK	21580	23829	21640	31772	25497	27283	234.534	220.992	204.429	299.187	234.7	305.547
novel.3426	70.2077	93.7076	106.382	13.2507	9.43485	21.4775	90.0992	14.721	2.62095	0.000290325	0.0189314	-	6	13717614	13718109	+	398	-	- && - && -	-	65	102	112	14	10	19	4.5474	6.0893	6.81083	0.848639	0.592543	1.36973
Os01g0860700	0	0	0	24.6085	46.2308	6.78236	0	25.8739	-7.16594	0.000291661	0.0189783	-	1	37248455	37248873	+	419	protein_coding	-	-	0	0	0	26	49	6	0	0	0	1.49705	2.75794	0.410868
Os05g0467600	315.395	248.968	214.664	64.3607	128.314	45.2158	259.676	79.2968	1.70807	0.000293098	0.0190316	-	5	22955315	22960812	-	3041	protein_coding	-	-	292	271	226	68	136	40	2.67362	2.1174	1.79869	0.539474	1.05469	0.377406
Os04g0204000	31.3235	32.1546	11.3981	0	0	0	24.9587	0	7.07936	0.000296589	0.0192177	-	4	7024752	7028981	-	1471	protein_coding	-	-	29	35	12	0	0	0	0.548932	0.565335	0.197439	0	0	0
Os03g0299600	25211.1	27955.2	26934.6	34713.1	31032.2	32359.8	26700.3	32701.7	-0.292482	0.000297435	0.019232	-	3	10517166	10518361	-	1196	protein_coding	PF07107:Wound-induced protein WI12	-	23341	30429	28357	36676	32891	28627	543.402	604.514	573.845	739.825	648.558	686.768
Os03g0365800	950.505	1181.45	588.901	1571.16	1275.59	2327.48	906.952	1724.74	-0.926863	0.000299361	0.019316	GDSL ESTERASE/LIPASE PROTEIN 49	3	14289593	14293249	+	1358	protein_coding	PF00657:GDSL-like Lipase/Acylhydrolase	Lipase_GDSL	880	1286	620	1660	1352	2059	18.0433	22.5005	11.0499	29.4908	23.479	43.5032
Os10g0208500	827.371	1502.08	1074.27	612.373	511.369	723.452	1134.57	615.731	0.882814	0.000300855	0.0193718	-	10	7685223	7696842	+	7854	protein_coding	-	-	766	1635	1131	647	542	640	2.71563	4.94626	3.48527	1.98743	1.62746	2.33805
Os11g0126800	953.745	360.131	631.644	283.944	286.82	279.207	648.507	283.324	1.19389	0.000301879	0.0193971	-	11	1225190	1226553	+	717	protein_coding	PF01150:GDA1/CD39 (nucleoside phosphatase) family	-	883	392	665	300	304	247	34.2905	12.9902	22.4475	10.0944	9.99902	9.88423
novel.3084	17.2819	19.2928	37.0438	0	0	0	24.5395	0	7.05553	0.000309341	0.0198352	-	5	11443690	11444480	+	365	-	- && sp|Q2QZ37|OBGM_ORYSJ Probable GTP-binding protein OBGM, mitochondrial OS=Oryza sativa subsp. japonica OX=39947 GN=OBGM PE=2 SV=1 && -	-	16	21	39	0	0	0	1.22056	1.36703	2.58605	0	0	0
Os04g0439100	1250.78	1014.25	706.681	1634.57	1690.73	1606.29	990.569	1643.86	-0.731345	0.000317829	0.0203371	-	4	21842292	21848134	+	3928	protein_coding	-	-	1158	1104	744	1727	1792	1421	8.20862	6.67802	4.58423	10.6072	10.7589	10.3798
Os06g0103500	9280.38	7793.35	7180.79	11043.5	10670.8	10015.3	8084.84	10576.5	-0.387775	0.000324349	0.0207112	-	6	227847	232637	+	2655	protein_coding	PF01756:Acyl-CoA oxidase|PF14749:Acyl-coenzyme A oxidase N-terminal|PF02770:Acyl-CoA dehydrogenase, middle domain	-	8592	8483	7560	11668	11310	8860	90.1078	75.9163	68.9164	106.025	100.462	95.749
novel.2187	22.6825	43.179	9.4984	0	0	0	25.12	0	7.08928	0.000325152	0.0207195	-	3	9226228	9227274	+	646	-	- && - && -	-	21	47	10	0	0	0	0.905148	1.72868	0.374656	0	0	0
Os12g0573900	634.03	658.71	435.977	118.31	206.623	359.465	576.239	228.133	1.33892	0.000330402	0.0210106	-	12	23674545	23677352	+	1489	protein_coding	-	-	587	717	459	125	219	318	10.9768	11.4413	7.46076	2.02532	3.46858	6.1277
Os01g0721800	6.48071	26.6424	43.6926	0	0	0	25.6052	0	7.11751	0.000331755	0.0210531	-	1	30091365	30093186	+	1822	protein_coding	-	-	6	29	46	0	0	0	0.0916929	0.378181	0.611047	0	0	0
Os09g0543100	2077.07	1937.54	1828.44	2829.98	2636.1	2546.78	1947.68	2670.95	-0.455911	0.000333066	0.0210928	PHOSPHOLIPASE D delta 1	9	21391774	21397922	+	3159	protein_coding	PF12357:Phospholipase D C terminal|PF00614:Phospholipase D Active site motif|PF00168:C2 domain	C2	1923	2109	1925	2990	2794	2253	16.9497	15.8627	14.7485	22.8349	20.8583	20.4633
Os02g0813083	1696.87	1661.93	1656.52	1238	1123.69	1124.74	1671.77	1162.14	0.524397	0.000336171	0.0212458	F-box protein 118	2	34819425	34819769	+	345	protein_coding	PF14299:Phloem protein 2	-	1571	1809	1744	1308	1191	995	126.791	124.586	122.347	91.4675	81.4133	82.7502
novel.426	68.0475	180.066	96.8837	322.75	399.094	265.643	114.999	329.162	-1.51536	0.000352185	0.0221979	-	1	22523376	22524355	-	980	-	- && - && -	-	63	196	102	341	423	235	1.78998	4.75204	2.51906	8.39472	10.1793	6.88029
novel.3139	15.1217	38.5855	18.9968	0	0	0	24.2347	0	7.03788	0.000353161	0.0221979	-	5	22297853	22298551	+	605	-	- && sp|Q9M1L7|PRK3_ARATH Pollen receptor-like kinase 3 OS=Arabidopsis thaliana OX=3702 GN=PRK3 PE=1 SV=1 && PF07714:Protein tyrosine and serine/threonine kinase	Pkinase_Tyr	14	42	20	0	0	0	0.644326	1.64947	0.800092	0	0	0
Os01g0914100	565.982	910.434	473.02	1137.67	1901.12	919.01	649.812	1319.27	-1.02163	0.000353401	0.0221979	non-specific lipid transfer protein d1, lipid transfer protein d1, type D non-specific lipid transfer protein 1	1	39836717	39837052	+	336	protein_coding	PF14368:Probable lipid transfer	-	524	991	498	1202	2015	813	43.4235	70.0785	35.872	86.3064	141.429	69.4251
Os04g0500900	14.0415	17.4553	41.793	0	0	0	24.43	0	7.04923	0.000354729	0.022236	protein phosphatase 2C42, protein phosphatase 2C 42, protein phosphatase 67	4	25003551	25006535	+	1026	protein_coding	PF00481:Protein phosphatase 2C	PP2C	13	19	44	0	0	0	0.3528	0.440004	1.03794	0	0	0
Os12g0541200	2838.55	2925.15	2809.63	3689.38	3526.75	4346.36	2857.78	3854.16	-0.431217	0.000356367	0.0222932	-	12	21640425	21641469	-	1045	protein_coding	-	-	2628	3184	2958	3898	3738	3845	70.0232	72.3947	68.5089	89.9919	84.3579	105.571
novel.4663	21.6024	19.2928	30.3949	0	0	0	23.7633	0	7.00888	0.00036	0.0224748	-	9	10368493	10369221	-	626	-	- && - && -	-	20	21	32	0	0	0	0.889587	0.797068	1.2372	0	0	0
Os10g0328700	16.2018	29.3985	25.6457	0	0	0	23.7486	0	7.00847	0.000369102	0.0229964	-	10	9213110	9215332	+	2223	protein_coding	-	-	15	32	27	0	0	0	0.187882	0.342027	0.293961	0	0	0
Os09g0569780	18.362	7.34962	50.3415	0	0	0	25.3511	0	7.10226	0.000370168	0.0230162	-	9	22732785	22733591	-	807	protein_coding	-	-	17	8	53	0	0	0	0.586554	0.235541	1.58953	0	0	0
Os10g0127900	551.941	631.149	476.82	308.553	233.041	311.989	553.303	284.527	0.960159	0.000371808	0.0230716	F-box gene 352, F-box domain protein 352, F-box protein 516	10	1743579	1752159	-	2125	protein_coding	-	-	511	687	502	326	247	276	6.69568	7.68153	5.71755	3.70115	2.7412	3.72662
Os03g0742900	5228.86	5763.94	6057.13	7447.86	9329.18	6585.68	5683.31	7787.57	-0.454517	0.000375948	0.0232815	IAA13	3	30480720	30483289	-	1165	protein_coding	PF02309:AUX/IAA family	-	4841	6274	6377	7869	9888	5826	115.702	127.958	132.482	162.956	200.164	143.486
Os10g0419200	38.8843	6.43092	29.445	0	0	0	24.9201	0	7.0764	0.000386559	0.0238849	EARLY HEADING DATE 2	10	14739603	14743098	-	1877	protein_coding	-	-	36	7	31	0	0	0	0.534037	0.0886102	0.399726	0	0	0
Os07g0120500	34.5638	37.6668	35.1441	0	0	2.26079	35.7916	0.753596	5.66942	0.000387641	0.0238849	endosperm-specific gene 91	7	1089664	1090092	-	429	protein_coding	PF04398:Protein of unknown function, DUF538	-	32	41	37	0	0	2	2.07695	2.27079	2.08742	0	0	0.133764
novel.1158	38.8843	75.3336	60.7898	0	0	7.91276	58.3359	2.63759	4.51908	0.000388019	0.0238849	-	11	14183825	14188103	-	2343	-	- && - && -	-	36	82	64	0	0	7	0.427822	0.831556	0.661109	0	0	0.0857217
Os01g0188900	2599.85	2599.01	3112.63	2229.91	1699.22	1836.89	2770.49	1922.01	0.527476	0.00039013	0.0239669	-	1	4761327	4767478	-	1823	protein_coding	-	-	2407	2829	3277	2356	1801	1625	36.764	36.872	43.5066	31.1793	23.2986	25.576
Os07g0129300	1040.15	1401.94	793.116	452.418	530.239	737.017	1078.4	573.224	0.912774	0.000391148	0.0239816	PATHOGEN RESPONSE GENE 1, PATHOGENESIS-RELATED 1a	7	1523654	1524512	+	851	protein_coding	PF00188:Cysteine-rich secretory protein family	SCP	963	1526	835	478	562	652	31.5086	42.6064	23.7477	13.5512	15.5743	21.9828
Os06g0246000	53314.7	56544.3	56322.7	69700.7	61398.3	72041.1	55393.9	67713.4	-0.289687	0.000394664	0.024149	-	6	7591680	7593322	-	573	protein_coding	PF06522:NADH-ubiquinone reductase complex 1 MLRQ subunit	-	49360	61548	59297	73642	65076	63731	2398.58	2552.17	2504.63	3100.62	2678.36	3191.25
Os03g0307333	112.332	110.244	132.028	247.031	306.633	297.294	118.201	283.653	-1.26253	0.000403134	0.0246183	-	3	10932100	10932936	-	750	protein_coding	-	-	104	120	139	261	325	263	3.86105	3.80163	4.48558	8.39571	10.2194	10.0614
Os11g0660500	80248.5	78480.2	82645.6	98217.2	90915.2	98351.1	80458.1	95827.8	-0.252201	0.00040812	0.024858	translationally controlled tumor protein	11	26510873	26513127	-	1160	protein_coding	PF00838:Translationally controlled tumour protein	-	74296	85425	87010	103771	96361	87006	1783.37	1749.75	1815.42	2158.22	1959.05	2152.07
Os05g0300700	758.244	1081.31	751.323	506.367	385.886	539.198	863.627	477.15	0.856854	0.000408673	0.024858	-	5	13475813	13483058	+	2650	protein_coding	PF10497:Zinc-finger domain of monoamine-oxidase A repressor R1	-	702	1177	791	535	409	477	7.37605	10.5531	7.2243	4.87064	3.63982	5.16461
Os06g0692600	1111.44	768.954	751.323	563.156	383.055	490.591	877.24	478.934	0.872773	0.000413861	0.0250831	-	6	28898441	28901943	-	3503	protein_coding	PF08263:Leucine rich repeat N-terminal domain|PF13855:Leucine rich repeat|PF00069:Protein kinase domain	Pkinase	1029	837	791	595	406	434	8.17915	5.67722	5.46514	4.09784	2.73331	3.5548
Os07g0268800	1541.33	1288.02	1505.5	778.007	1063.31	939.357	1444.95	926.891	0.64042	0.000414251	0.0250831	-	7	9738390	9740798	+	2409	protein_coding	PF04578:Protein of unknown function, DUF594|PF13968:Domain of unknown function (DUF4220)	-	1427	1402	1585	822	1127	831	16.4938	13.8281	15.9242	8.23214	11.0329	9.89759
Os12g0615200	30.2433	36.7481	6.64888	0	0	0	24.5468	0	7.05546	0.000415961	0.0250831	-	12	26093271	26097944	-	2969	protein_coding	-	-	28	40	7	0	0	0	0.262592	0.320111	0.0570628	0	0	0
Os01g0151500	846.813	912.272	1285.13	524.35	623.644	619.456	1014.74	589.15	0.784859	0.000416038	0.0250831	-	1	2783189	2790377	+	1797	protein_coding	PF01019:Gamma-glutamyltranspeptidase	-	784	993	1353	554	661	548	12.1479	13.1296	18.2228	7.43772	8.67474	8.74979
Os06g0209300	4009.4	4012.89	4395.86	3343.92	3152.18	2980.85	4139.38	3158.98	0.389819	0.000416449	0.0250831	-	6	5575897	5583890	-	3534	protein_coding	PF13832:PHD-zinc-finger like domain	-	3712	4368	4628	3533	3341	2637	29.2465	29.3674	31.6951	24.1188	22.2953	21.4096
novel.792	68.0475	60.6344	115.88	8.51832	0	13.5647	81.5208	7.36102	3.48283	0.000419944	0.0252071	-	10	11813964	11817821	-	691	-	- && - && -	-	63	66	122	9	0	12	2.53861	2.26943	4.27314	0.314226	0	0.498274
Os10g0364900	7467.94	8483.3	6286.99	10859	8348.9	11755	7412.74	10320.9	-0.477386	0.000420146	0.0252071	-	10	11390596	11391123	+	528	protein_coding	-	-	6914	9234	6619	11473	8849	10399	364.61	415.534	303.406	524.229	395.242	565.097
Os06g0206700	457.97	433.628	370.438	210.119	195.301	219.296	420.679	208.239	1.01465	0.000424574	0.0254232	-	6	5393252	5406650	+	3203	protein_coding	-	-	424	472	390	222	207	194	3.68588	3.50135	2.94695	1.67215	1.52411	1.73784
Os10g0569600	677.235	181.903	209.915	797.883	771.771	1225.35	356.351	931.667	-1.38783	0.000425985	0.0254582	-	10	22582333	22582812	+	246	protein_coding	-	-	627	198	221	843	818	1084	70.9684	19.1241	21.7431	82.6743	78.419	126.433
Os09g0297100	7346.97	6744.19	6987.02	8563.76	9221.63	8484.74	7026.06	8756.71	-0.317811	0.000428127	0.0255008	MMS2	9	7205157	7208171	-	858	protein_coding	PF00179:Ubiquitin-conjugating enzyme	UQ_con	6802	7341	7356	9048	9774	7506	220.741	203.291	207.501	254.415	268.651	251.007
Os03g0120400	3863.59	3699.61	4954.37	5003.1	6106.24	6346.03	4172.52	5818.46	-0.479562	0.000429248	0.0255008	-	3	1124982	1127056	-	1130	protein_coding	PF00403:Heavy-metal-associated domain	HMA	3577	4027	5216	5286	6472	5614	88.1401	84.6746	111.718	112.857	135.071	142.547
Os11g0545300	8894.78	10084.6	10482.4	8154.88	7788.47	7181.39	9820.6	7708.25	0.349389	0.000429511	0.0255008	TOPOISOMERASE 6 SUBUNIT A-LIKE PROTEIN	11	20063595	20074615	+	4624	protein_coding	-	-	8235	10977	11036	8616	8255	6353	49.5882	56.4048	57.7643	44.9537	42.1019	39.4209
Os11g0170900	75.6083	122.187	111.131	28.3944	16.9827	15.8255	102.976	20.4009	2.33341	0.000430012	0.0255008	BURP domain-containing protein 17	11	3463917	3467995	-	2086	protein_coding	-	-	70	133	117	30	18	14	0.934365	1.51491	1.35749	0.346964	0.203498	0.192566
Os11g0701500	30.2433	0	7.59872	78.5579	129.257	160.516	12.614	122.777	-3.29483	0.00043932	0.0259943	-	11	28739616	28740634	+	1019	protein_coding	PF00704:Glycosyl hydrolases family 18	-	28	0	8	83	137	142	0.765097	0	0.190012	1.96509	3.17066	3.99834
Os05g0561400	7197.91	7651.87	8723.33	11042.6	10927.4	8965.15	7857.71	10311.7	-0.392164	0.000440024	0.0259943	-	5	27935448	27935675	+	228	protein_coding	-	-	6664	8329	9184	11667	11582	7931	813.829	867.977	974.905	1234.53	1197.99	998.064
Os08g0398300	641.591	852.556	450.224	360.609	235.871	337.988	648.124	311.489	1.05759	0.000441749	0.0260463	ABC TRANSPORTER A FAMILY MEMBER 4	8	18993292	18998956	+	3438	protein_coding	PF00005:ABC transporter|PF12698:ABC-2 family transporter protein	ABC_tran	594	928	474	381	250	299	4.81076	6.41346	3.33686	2.6736	1.71489	2.49534
Os04g0533300	8498.38	9893.51	11536.8	12557.9	14560.8	12531.5	9976.21	13216.8	-0.405746	0.000450045	0.0264847	REMORIN 1.5	4	26664737	26668216	-	1012	protein_coding	PF03763:Remorin, C-terminal region|PF03766:Remorin, N-terminal region	-	7868	10769	12146	13268	15433	11086	216.479	252.84	290.481	316.303	359.644	314.311
Os10g0109300	1822.16	1908.14	2429.69	2526.16	4172.09	2905.11	2053.33	3201.12	-0.640602	0.000456785	0.0268011	class III peroxidase 125	10	655625	658866	-	1447	protein_coding	PF00141:Peroxidase	-	1687	2077	2558	2669	4422	2570	32.4623	34.105	42.7856	44.4998	72.0698	50.96
Os02g0771600	1885.89	1407.45	1763.85	1131.04	1212.38	955.183	1685.73	1099.54	0.615738	0.000457164	0.0268011	AMINOCYCLOPROPANE-1-CARBOXYLIC ACID OXIDASE 3	2	32558636	32562547	+	2999	protein_coding	-	-	1746	1532	1857	1195	1285	845	16.2107	12.1376	14.9865	9.61323	10.1048	8.08435
Os01g0237750	504.416	435.465	329.594	674.841	748.184	880.577	423.158	767.867	-0.859887	0.000459142	0.0268222	-	1	7624002	7624487	-	366	protein_coding	PF05368:NmrA-like family	NmrA	467	474	347	713	793	779	35.5278	30.7714	22.9464	46.9988	51.0969	61.0691
Os03g0780600	2141.88	2845.22	3132.57	3538.89	3995.66	4080.72	2706.56	3871.76	-0.516127	0.000459823	0.0268222	BETA-TUBULIN 7	3	32371758	32374697	+	1738	protein_coding	PF03953:Tubulin C-terminal domain|PF00091:Tubulin/FtsZ family, GTPase domain	Tubulin	1983	3097	3298	3739	4235	3610	31.7692	42.3391	45.9268	51.9019	57.4654	59.5967
Os01g0906000	484.973	496.099	540.459	813.973	890.65	784.493	507.177	829.706	-0.710154	0.000460138	0.0268222	-	1	39437968	39438606	-	506	protein_coding	-	-	449	540	569	860	944	694	24.7075	25.3567	27.2162	41.004	43.9971	39.3527
Os06g0702700	1289.66	979.337	718.079	1184.05	2108.69	2107.05	995.693	1799.93	-0.854411	0.000471103	0.0274094	-	6	29665362	29667372	-	851	protein_coding	PF06094:Gamma-glutamyl cyclotransferase, AIG2-like	-	1194	1066	756	1251	2235	1864	39.0668	29.7631	21.5009	35.4655	61.9371	62.8465
Os07g0609000	7575.95	7061.15	6812.25	9125.97	8274.37	9958.77	7149.78	9119.7	-0.351037	0.000474649	0.0275637	-	7	25049566	25050645	+	1080	protein_coding	PF07876:Stress responsive A/B Barrel Domain	-	7014	7686	7172	9642	8770	8810	180.832	169.093	160.724	215.388	191.504	234.055
Os07g0635900	3200.39	2875.54	4134.65	4605.57	5421.27	4446.97	3403.53	4824.6	-0.50345	0.000479541	0.0277953	low temperature-induced low molecular weight integral membrane protein LTI6a, low temperature induced gene 6a, rare cold-inducible 2-10	7	26403675	26404722	+	634	protein_coding	-	-	2963	3130	4353	4866	5746	3934	130.129	117.302	166.175	185.166	213.737	178.037
Os10g0333700	1109.28	1076.72	1324.08	1437.7	3108.78	1692.2	1170.03	2079.56	-0.8299	0.000481763	0.0278716	-	10	9541494	9542351	+	621	protein_coding	PF03018:Dirigent-like protein	-	1027	1172	1394	1519	3295	1497	46.0481	44.8421	54.3296	59.0125	125.132	69.1664
Os01g0138900	14037.2	11387.3	11131.2	10478.5	8408.34	8661.08	12185.2	9182.64	0.408013	0.000483607	0.0279258	-	1	2074795	2077903	-	1704	protein_coding	PF02746:Mandelate racemase / muconate lactonizing enzyme, N-terminal domain|PF13378:Enolase C-terminal domain-like	MR_MLE_N	12996	12395	11719	11071	8912	7662	212.36	172.833	166.451	156.746	123.341	129.014
novel.1788	19.4421	19.2928	29.445	0	0	0	22.7266	0	6.94462	0.000491523	0.0283298	-	2	21955221	21955826	+	490	-	- && - && -	-	18	21	31	0	0	0	1.02284	1.01829	1.5312	0	0	0
Os07g0668300	939.704	1063.86	1699.26	559.37	550.052	871.534	1234.27	660.319	0.903529	0.00049757	0.0286247	GDSL ESTERASE/LIPASE PROTEIN 94	7	28222585	28224898	-	1666	protein_coding	-	-	870	1158	1789	591	583	771	14.5404	16.5152	25.9897	8.55836	8.25271	13.2784
Os03g0285300	1492.72	1758.4	1461.8	2136.21	2054.91	2708.42	1570.97	2299.85	-0.54932	0.000502957	0.0288806	-	3	9832684	9833183	+	500	protein_coding	-	-	1382	1914	1539	2257	2178	2396	76.961	90.9541	74.4962	108.903	102.728	137.493
Os02g0542200	907.3	973.825	864.354	618.998	446.269	583.283	915.16	549.517	0.736226	0.000522389	0.0299406	-	2	20135513	20140725	-	4477	protein_coding	PF10551:MULE transposase domain|PF03101:FAR1 DNA-binding domain	FAR1	840	1060	910	654	473	516	5.22426	5.6256	4.91948	3.52427	2.49159	3.30695
Os04g0415800	1825.4	2059.73	1695.46	1172.69	918.955	1468.38	1860.2	1186.68	0.649295	0.000530738	0.0303625	non-specific lipid transfer protein d6, lipid transfer protein d6, type D non-specific lipid transfer protein 6	4	20543471	20543934	+	464	protein_coding	PF14368:Probable lipid transfer	-	1690	2242	1785	1239	974	1299	101.415	114.807	93.1077	64.4216	49.5044	80.326
Os04g0416500	274.35	302.253	349.541	525.297	756.675	501.895	308.715	594.622	-0.945754	0.000531797	0.0303667	-	4	20568655	20571227	+	2047	protein_coding	-	-	254	329	368	555	802	444	3.45501	3.81881	4.35106	6.54113	9.23973	6.22344
Os03g0109300	492.534	625.636	517.663	197.814	368.903	162.777	545.278	243.165	1.16376	0.000536265	0.0305651	LONELY GUY LIKE PHOSPHORIBOHYDROLASE 3	3	537614	542549	+	1002	protein_coding	PF03641:Possible lysine decarboxylase	-	456	681	545	209	391	144	12.6716	16.1484	13.1642	5.03218	9.20263	4.12344
Os06g0185900	355.359	231.513	408.431	568.835	861.402	578.762	331.768	669.666	-1.014	0.000537798	0.0305958	GLUTATHIONE PEROXIDASE 4	6	4321654	4325071	+	982	protein_coding	PF00255:Glutathione peroxidase	GSHPx	329	252	430	601	913	512	9.32862	6.09732	10.598	14.7653	21.9261	14.9597
Os11g0437600	382.362	501.612	334.344	205.386	110.388	204.601	406.106	173.458	1.22848	0.000542215	0.0307902	-	11	14267738	14268964	+	1227	protein_coding	PF04720:PDDEXK-like family of unknown function	-	354	546	352	217	117	181	8.03325	10.573	6.94326	4.26671	2.24877	4.23252
Os02g0177500	5416.8	5797.93	5292.51	6987.87	6686.48	6945.14	5502.41	6873.16	-0.320835	0.000545909	0.0309429	-	2	4270620	4274199	-	509	protein_coding	PF01423:LSM domain	LSM	5015	6311	5572	7383	7087	6144	274.338	294.599	264.947	349.94	328.358	346.337
Os07g0294800	1782.2	1687.66	2116.24	1143.35	1353.9	1322.56	1862.03	1273.27	0.54852	0.000548346	0.0310239	-	7	11496882	11505135	+	1570	protein_coding	PF03407:Nucleotide-diphospho-sugar transferase	-	1650	1837	2228	1208	1435	1170	29.2629	27.801	34.3464	18.5629	21.5554	21.3821
novel.1926	14.0415	34.9107	18.9968	0	0	0	22.6497	0	6.9403	0.000549847	0.0310517	-	2	6538780	6540294	-	861	-	- && - && -	-	13	38	20	0	0	0	0.42041	1.04865	0.562202	0	0	0
Os08g0503200	2342.78	2391.38	2445.84	3140.42	3139.92	3106.32	2393.33	3128.89	-0.386592	0.000552898	0.0311013	-	8	24865941	24872043	+	2798	protein_coding	PF03009:Glycerophosphoryl diester phosphodiesterase family	-	2169	2603	2575	3318	3328	2748	21.5846	22.1043	22.2738	28.6093	28.0504	28.1796
Os03g0226200	4425.25	1865.88	1547.29	9836.77	7205.4	10848.4	2612.81	9296.85	-1.83123	0.000553441	0.0311013	HEMOGLOBIN 2	3	6624980	6626080	-	778	protein_coding	PF00042:Globin	-	4097	2031	1629	10393	7637	9597	146.629	62.027	50.6765	322.284	231.497	353.933
Os05g0203912	0	0	0	32.1803	22.6436	12.4343	0	22.4194	-6.9587	0.000553756	0.0311013	-	5	6470985	6472028	+	1044	protein_coding	PF03321:GH3 auxin-responsive promoter	-	0	0	0	34	24	11	0	0	0	0.785699	0.542143	0.302313
Os04g0188500	18697.9	16419.1	13298.7	21680.1	19173.5	23404.8	16138.6	21419.5	-0.408431	0.000554999	0.0311143	-	4	5989525	5990234	+	597	protein_coding	-	-	17311	17872	14001	22906	20322	20705	807.385	711.294	567.61	925.663	802.777	995.098
Os01g0311800	5130.57	3524.14	2861.87	5566.25	5410.89	6230.73	3838.86	5735.96	-0.579576	0.000557212	0.0311763	PECTIN METHYLESTERASE 2	1	11715268	11717784	-	2436	protein_coding	PF01095:Pectinesterase|PF04043:Plant invertase/pectin methylesterase inhibitor	-	4750	3836	3013	5881	5735	5512	54.2937	37.4155	29.9355	58.2441	55.5212	64.9228
Os01g0931100	1919.37	1973.37	2320.46	1415.93	1602.04	1270.56	2071.07	1429.51	0.53456	0.000558267	0.0311763	-	1	40858427	40861827	-	1945	protein_coding	PF07786:Protein of unknown function (DUF1624)	-	1777	2148	2443	1496	1698	1124	25.439	26.2401	30.3997	18.5562	20.5883	16.581
Os02g0790500	10695.3	12996.9	11850.2	9374.89	9292.39	9663.74	11847.5	9443.67	0.327292	0.000560056	0.0311763	TREHALOSE-6-PHOSPHATE SYNTHASE 5	2	33569391	33573165	+	2748	protein_coding	-	-	9902	14147	12476	9905	9849	8549	100.332	122.32	109.881	86.9592	84.5237	89.2614
Os12g0592200	1785.44	1542.5	1523.54	2134.31	2509.67	2183.92	1617.16	2275.97	-0.49343	0.000560156	0.0311763	-	12	24815283	24817377	+	675	protein_coding	-	-	1653	1679	1604	2255	2660	1932	68.1871	59.1013	57.513	80.5973	92.9353	82.1237
Os05g0142200	619.988	371.156	381.836	243.245	214.171	174.081	457.66	210.499	1.11879	0.000563094	0.0312832	-	5	2452663	2453318	-	656	protein_coding	-	-	574	404	402	257	227	154	24.3636	14.6328	14.8316	9.45164	8.16065	6.73569
Os04g0432600	15419.8	15596.8	13737.5	17072.6	20413.2	18573.5	14918	18686.5	-0.324955	0.000566299	0.0313948	-	4	21466501	21468612	-	701	protein_coding	-	-	14276	16977	14463	18038	21636	16431	567.05	575.431	499.351	620.795	727.883	672.529
Os02g0635800	270.03	326.139	177.62	129.668	53.7787	70.0844	257.93	84.5103	1.60874	0.000567142	0.0313948	TEOSINTE BRANCHED/CYCLOIDEA/PROLIFERATING CELL FACTOR 7	2	25497325	25498429	+	1105	protein_coding	PF03634:TCP family transcription factor	TCP	250	355	187	137	57	62	6.29957	7.63337	4.09586	2.99114	1.21651	1.60988
Os08g0338500	10.8012	25.7237	31.3447	0	0	0	22.6232	0	6.93867	0.000573605	0.0316955	-	8	15215734	15216416	-	683	protein_coding	PF04043:Plant invertase/pectin methylesterase inhibitor	-	10	28	33	0	0	0	0.407673	0.974064	1.16939	0	0	0
Os01g0638800	3.24036	31.2359	38.9434	0	0	0	24.4732	0	7.05244	0.000576064	0.0317743	-	1	25627240	25627872	+	522	protein_coding	-	-	3	34	41	0	0	0	0.160023	1.5476	1.90098	0	0	0
Os07g0110900	1002.35	835.101	624.045	1190.67	1475.61	1359.86	820.499	1342.05	-0.710375	0.000579229	0.0318918	-	7	607685	608602	+	655	protein_coding	-	-	928	909	657	1258	1564	1203	39.4493	32.9741	24.2767	46.3359	56.3117	52.6974
Os12g0581950	20.5223	17.4553	28.4952	0	0	0	22.1576	0	6.90791	0.000584451	0.0320985	-	12	24145952	24147956	+	1769	protein_coding	-	-	19	19	30	0	0	0	0.29906	0.255197	0.410449	0	0	0
Os07g0498300	5979.54	6042.31	5339.05	6914.04	7392.21	7640.33	5786.96	7315.53	-0.338113	0.000585069	0.0320985	-	7	18684478	18687752	+	541	protein_coding	-	-	5536	6577	5621	7305	7835	6759	284.926	288.856	251.467	325.762	341.542	358.468
Os04g0304400	1543.49	971.068	1130.31	653.072	682.14	836.492	1214.96	723.901	0.747109	0.000586875	0.0321403	MADS BOX GENE 25	4	13672710	13675884	+	1102	protein_coding	PF01486:K-box region|PF00319:SRF-type transcription factor (DNA-binding and dimerisation domain)	K-box	1429	1057	1190	690	723	740	36.1063	22.79	26.1355	15.1059	15.4725	19.267
Os01g0866100	4085.01	5880.61	5623.05	7367.4	6779.89	7148.61	5196.23	7098.63	-0.449831	0.000592299	0.0323797	Actin 7	1	37509885	37513263	+	800	protein_coding	PF00022:Actin	Actin	3782	6401	5920	7784	7186	6324	131.633	190.111	179.101	234.742	211.836	226.812
Os04g0554500	1520.81	1139.19	1733.46	1769.92	3876.78	2130.79	1464.49	2592.5	-0.824196	0.000597248	0.0325924	hybrid proline- or glycine-rich protein 6	4	27740064	27740809	+	746	protein_coding	PF14547:Hydrophobic seed protein	-	1408	1240	1825	1870	4109	1885	52.5529	39.4942	59.2092	60.4757	129.897	72.4999
Os10g0416800	474.172	426.278	454.973	195.921	261.345	237.383	451.808	231.55	0.964381	0.000608674	0.0331571	Oschib2	10	14602523	14603656	+	1134	protein_coding	PF00704:Glycosyl hydrolases family 18	-	439	464	479	207	277	210	10.7791	9.72199	10.2232	4.40388	5.76062	5.31339
Os03g0372900	19.4421	28.4798	18.047	0	0	0	21.9896	0	6.89717	0.000614302	0.0334046	F-box protein 146	3	14680396	14682657	+	1561	protein_coding	PF12937:F-box-like|PF07734:F-box associated	-	18	31	19	0	0	0	0.321072	0.471855	0.294589	0	0	0
Os03g0826300	48.6054	50.5286	14.2476	2.83944	0	0	37.7939	0.946481	5.28062	0.000623135	0.0338252	-	3	34708103	34711323	-	1793	protein_coding	PF03151:Triose-phosphate Transporter family	-	45	55	15	3	0	0	0.69882	0.728841	0.202477	0.0403663	0	0
Os05g0176600	1925.85	1566.39	1656.52	2504.39	2355.88	2289.05	1716.25	2383.11	-0.474059	0.0006376	0.0345494	-	5	4589163	4591594	+	2257	protein_coding	-	-	1783	1705	1744	2646	2497	2025	21.9965	17.9491	18.7017	28.2837	26.0909	25.743
Os01g0498200	5471.88	5665.64	5454.93	4049.04	4144.73	4748.79	5530.82	4314.19	0.358687	0.000641098	0.0346779	-	1	17155310	17157677	+	1118	protein_coding	-	-	5066	6167	5743	4278	4393	4201	126.17	131.064	124.326	92.316	92.6664	107.814
Os01g0840100	2105.15	2228.77	2035.51	2525.21	3029.53	3201.28	2123.14	2918.67	-0.45884	0.000648701	0.0350276	heat-shock protein 70, heat-shock protein cognate 70, Mediator 37_1	1	36039716	36043151	+	2257	protein_coding	PF00012:Hsp70 protein	HSP70	1949	2426	2143	2668	3211	2832	24.0444	25.5393	22.9803	28.5189	33.5515	36.002
Os04g0588500	1144.93	1175.94	1150.26	820.599	777.432	713.279	1157.04	770.436	0.586335	0.000661413	0.0356514	-	4	29742314	29750579	-	2376	protein_coding	PF00664:ABC transporter transmembrane region	ABC_membrane	1060	1280	1211	867	824	631	12.422	12.8001	12.3357	8.8034	8.17869	7.61988
Os09g0272000	2360.06	2219.59	1709.71	1533.3	1452.02	1279.61	2096.45	1421.64	0.559902	0.000663604	0.035707	-	9	5395272	5396709	-	1180	protein_coding	-	-	2185	2416	1800	1620	1539	1132	51.5587	48.648	36.9195	33.1216	30.7581	27.5251
novel.2416	52.9258	76.2523	62.6894	252.71	108.501	258.86	63.9559	206.69	-1.69052	0.000665989	0.0357427	-	3	10749867	10751170	-	972	-	- && - && -	-	49	83	66	267	115	229	1.40366	2.02891	1.6434	6.62709	2.79019	6.75981
Os01g0333600	0	0	0	12.3042	10.3783	45.2158	0	22.6328	-6.96954	0.00066659	0.0357427	-	1	12980585	12982781	+	2172	protein_coding	PF04578:Protein of unknown function, DUF594|PF13968:Domain of unknown function (DUF4220)	-	0	0	0	13	11	40	0	0	0	0.144398	0.119436	0.528403
Os11g0153600	325.116	505.286	232.711	144.812	167.94	117.561	354.371	143.438	1.30411	0.000675359	0.0360867	YGL138(t)	11	2512383	2517219	+	2619	protein_coding	-	-	301	550	245	153	178	104	3.2001	4.98973	2.2641	1.4094	1.60283	1.13937
Os08g0154250	17.2819	24.805	22.7962	0	0	0	21.6277	0	6.8733	0.000675751	0.0360867	-	8	3120327	3125522	-	2009	protein_coding	PF07732:Multicopper oxidase|PF00394:Multicopper oxidase|PF07731:Multicopper oxidase	-	16	27	24	0	0	0	0.221755	0.319326	0.289132	0	0	0
Os08g0376300	1949.61	1755.64	1387.72	1189.73	1026.51	1164.31	1697.66	1126.85	0.591137	0.000676523	0.0360867	-	8	17650558	17653886	-	3261	protein_coding	PF13855:Leucine rich repeat|PF00069:Protein kinase domain	Pkinase	1805	1911	1461	1257	1088	1030	15.412	13.9239	10.8434	9.29956	7.8683	9.06257
Os12g0278700	2294.17	2178.24	2205.53	2575.37	3553.17	3187.71	2225.98	3105.42	-0.480367	0.000684257	0.0364361	-	12	10417668	10425828	-	1681	protein_coding	PF04193:PQ loop repeat	-	2124	2371	2322	2721	3766	2820	35.1819	33.5131	33.4318	39.0516	52.8342	48.1334
Os01g0847900	1090.92	1149.3	1288.93	1545.6	1896.41	1687.68	1176.38	1709.9	-0.539398	0.000694323	0.0369082	-	1	36420027	36422866	-	1272	protein_coding	PF03208:PRA1 family protein	-	1010	1251	1357	1633	2010	1493	22.1089	23.3679	25.8201	30.9726	37.2659	33.6773
Os03g0204300	5229.94	5468.12	6086.57	7471.52	6673.27	7179.13	5594.88	7107.97	-0.345225	0.000697648	0.0370157	-	3	5466785	5468445	-	1661	protein_coding	-	-	4842	5952	6408	7894	7073	6351	81.1686	85.1419	93.3723	114.658	100.424	109.708
Os02g0200900	15878.8	12805.8	13636.9	11531	10990.7	11178.5	14107.2	11233.4	0.328535	0.00069875	0.0370157	F-box protein 72	2	5628122	5631254	-	2981	protein_coding	-	-	14701	13939	14357	12183	11649	9889	137.315	111.101	116.565	98.5985	92.1573	95.1821
Os12g0127400	57.2463	45.0164	23.746	0	0	4.52158	42.0029	1.50719	4.86793	0.000707956	0.0373908	F-box protein 637	12	1315703	1317344	-	1223	protein_coding	PF00646:F-box domain	F-box	53	49	25	0	0	4	1.20665	0.951962	0.494742	0	0	0.0938423
novel.759	9.72107	6.43092	55.0907	0	0	0	23.7476	0	7.00837	0.000708261	0.0373908	-	10	7227592	7228385	-	648	-	- && - && -	-	9	7	58	0	0	0	0.386723	0.256669	2.1663	0	0	0
Os03g0794500	10410.2	9217.34	11666.9	13265.9	14013.6	12502.2	10431.5	13260.5	-0.346269	0.000713468	0.0376012	GLUTAMATE DEHYDROGENASE 1	3	33038059	33041471	-	1680	protein_coding	PF00208:Glutamate/Leucine/Phenylalanine/Valine dehydrogenase|PF02812:Glu/Leu/Phe/Val dehydrogenase, dimerisation domain	-	9638	10033	12283	14016	14853	11060	159.739	141.896	176.954	201.276	208.501	188.891
Os10g0452800	1905.33	2142.41	2020.31	1305.2	1331.26	1626.64	2022.68	1421.03	0.510019	0.000720514	0.0379077	-	10	16509089	16512835	-	1806	protein_coding	-	-	1764	2332	2127	1379	1411	1439	27.1965	30.6804	28.5046	18.4215	18.4252	22.8617
novel.3183	39.9644	107.488	147.225	5.67888	23.5871	15.8255	98.2259	15.0305	2.70962	0.000721996	0.0379208	-	5	28372708	28375656	+	1489	-	- && - && -	-	37	117	155	6	25	14	0.691894	1.86699	2.51943	0.0972153	0.395957	0.269773
Os06g0152100	17392.1	17044.7	17903.5	20137.3	22509.7	20546	17446.8	21064.3	-0.271869	0.000725372	0.0380332	-	6	2690219	2693031	+	775	protein_coding	PF00235:Profilin	-	16102	18553	18849	21276	23858	18176	578.51	568.804	588.643	662.318	725.998	672.917
Os02g0813166	696.677	482.319	359.04	1027.88	795.358	998.138	512.678	940.458	-0.876116	0.000729688	0.0381744	F-box protein 119	2	34824765	34825820	+	789	protein_coding	PF14299:Phloem protein 2	-	645	525	378	1086	843	883	22.7623	15.81	11.5952	33.2071	25.1973	32.1106
Os08g0237800	0	62.4718	27.5454	0	0	0	30.0057	0	7.34638	0.000730544	0.0381744	XYLOGLUCAN ENDOTRANSGLUCOSYDASE/HYDROLASE 8	8	8384563	8385805	-	919	protein_coding	PF00722:Glycosyl hydrolases family 16|PF06955:Xyloglucan endo-transglycosylase (XET) C-terminus	-	0	68	29	0	0	0	0	1.7581	0.763744	0	0	0
Os03g0333700	2086.79	2362.9	1998.46	1499.23	1369	1689.94	2149.39	1519.39	0.500947	0.000734132	0.0382631	-	3	12327105	12329217	-	1466	protein_coding	-	-	1932	2572	2104	1584	1451	1495	36.6949	41.6857	34.7358	26.0675	23.3419	29.2599
Os11g0508600	3566.55	3793.32	4104.26	2557.39	3245.59	2655.3	3821.38	2819.43	0.438624	0.000734729	0.0382631	11N3	11	18171707	18174478	-	1492	protein_coding	PF03083:Sugar efflux transporter for intercellular exchange	-	3302	4129	4321	2702	3440	2349	61.6228	65.7546	70.094	43.6913	54.3741	45.173
Os09g0560300	3345.13	3286.2	3092.68	4075.55	4362.68	4035.51	3241.34	4157.91	-0.359416	0.000736578	0.0382946	-	9	22262209	22264375	-	636	protein_coding	-	-	3097	3577	3256	4306	4624	3570	135.587	133.632	123.906	163.341	171.46	161.056
Os11g0485500	709.638	943.507	1179.7	1417.83	1558.64	1536.21	944.282	1504.22	-0.671115	0.000745314	0.0386835	-	11	17116033	17116704	-	672	protein_coding	-	-	657	1027	1242	1498	1652	1359	27.2226	36.3121	44.7319	53.78	57.9754	58.025
Os04g0140400	998.03	1100.61	1231.94	1447.17	1913.39	1611.94	1110.19	1657.5	-0.578014	0.00075043	0.0388834	-	4	2752711	2752971	-	261	protein_coding	-	-	924	1198	1297	1529	2028	1426	98.5744	109.06	120.272	141.333	183.244	156.763
Os12g0549800	49.6855	104.732	123.479	19.8761	0	7.91276	92.6322	9.26295	3.32085	0.000752302	0.0389149	-	12	22248392	22254634	+	2490	protein_coding	-	-	46	114	130	21	0	7	0.514389	1.08782	1.2636	0.203469	0	0.080661
Os02g0249600	6.48071	43.179	18.047	0	0	0	22.5689	0	6.93565	0.000759906	0.0392423	GLUTELIN 7	2	8446623	8448546	+	1598	protein_coding	PF00190:Cupin	-	6	47	19	0	0	0	0.104546	0.698829	0.287768	0	0	0
Os01g0591000	1162.21	1131.84	1019.18	671.055	456.647	816.144	1104.41	647.949	0.770196	0.000783185	0.0403767	ALDEHYDE DEHYDROGENASE 1A	1	23097292	23106301	+	1854	protein_coding	PF00171:Aldehyde dehydrogenase family	Aldedh	1076	1232	1073	709	484	722	16.1598	15.7889	14.0073	9.22602	6.15657	11.1736
Os02g0617800	22885.6	20676.3	27065.7	29054.1	28748.9	31454.3	23542.5	29752.5	-0.337717	0.000788868	0.0406016	-	2	24554106	24554693	+	509	protein_coding	-	-	21188	22506	28495	30697	30471	27826	1159.06	1050.58	1354.93	1454.98	1411.8	1568.55
novel.3472	20.5223	25.7237	17.0971	0	0	0	21.1143	0	6.83842	0.000794043	0.0407998	-	6	21831653	21832580	+	928	-	- && - && -	-	19	28	18	0	0	0	0.570083	0.716903	0.46945	0	0	0
Os11g0167600	0	0	0	0	61.3265	27.1295	0	29.4853	-7.35316	0.000798077	0.0409387	EXOCYST SUBUNIT EXO70 FAMILY PROTEIN C2	11	3266129	3268207	+	2079	protein_coding	PF03081:Exo70 exocyst complex subunit	Exo70	0	0	0	0	65	24	0	0	0	0	0.73733	0.331224
Os10g0174751	24.8427	30.3172	9.4984	0	0	0	21.5528	0	6.86787	0.000806664	0.0413103	-	10	5198971	5204584	+	2108	protein_coding	-	-	23	33	10	0	0	0	0.303802	0.371958	0.114814	0	0	0
Os12g0168900	17667.5	17532.5	16626	21144.4	21730.4	19558.1	17275.3	20810.9	-0.268698	0.000818586	0.0417914	-	12	3499498	3502235	-	1077	protein_coding	PF00137:ATP synthase subunit C	-	16357	19084	17504	22340	23032	17302	422.884	421.021	393.357	500.432	504.335	460.941
Os07g0659400	2891.48	2379.44	2665.25	4338.67	3007.83	3853.51	2645.39	3733.34	-0.497107	0.000818774	0.0417914	-	7	27783743	27786614	-	848	protein_coding	PF13419:Haloacid dehalogenase-like hydrolase	-	2677	2590	2806	4584	3188	3409	87.8993	72.5695	80.0861	130.415	88.6595	115.344
Os07g0471900	1795.16	2091.89	1986.12	2645.41	2473.82	2844.07	1957.72	2654.43	-0.438781	0.000834902	0.0425441	basic helix-loop-helix protein 077	7	16933763	16938607	+	1311	protein_coding	-	-	1662	2277	2091	2795	2622	2516	35.2989	41.2677	38.6026	51.4348	47.1664	55.0647
Os01g0162300	0	0	0	19.8761	29.248	13.5647	0	20.8963	-6.85703	0.000845109	0.042993	-	1	3256822	3257901	+	1080	protein_coding	-	-	0	0	0	21	31	12	0	0	0	0.469109	0.676925	0.318803
Os01g0854000	5977.38	5938.49	5227.92	4552.57	4625.91	4338.45	5714.6	4505.64	0.342769	0.00084684	0.04301	-	1	36794890	36796983	+	2094	protein_coding	PF02458:Transferase family	-	5534	6464	5504	4810	4903	3838	73.586	73.3457	63.6161	55.4174	55.2189	52.5888
Os07g0118000	21.6024	23.8863	17.0971	0	0	0	20.8619	0	6.82095	0.000852557	0.043229	-	7	967261	968685	-	1425	protein_coding	PF00931:NB-ARC domain	NB-ARC	20	26	18	0	0	0	0.390794	0.433519	0.305719	0	0	0
Os09g0306400	3331.09	2926.07	3495.41	4227.93	4463.63	4041.16	3250.86	4244.24	-0.38489	0.00085417	0.0432396	b-ZIP TRANSCRIPTION FACTOR 71	9	7871589	7873655	+	1650	protein_coding	PF00170:bZIP transcription factor	bZIP_1	3084	3185	3680	4467	4731	3575	52.0431	45.8644	53.9795	65.3146	67.6195	62.1666
Os02g0126000	352.119	423.522	349.541	146.704	171.714	218.166	375.061	178.862	1.06992	0.000856743	0.043251	-	2	1366177	1369122	+	2773	protein_coding	-	-	326	461	368	155	182	193	3.27341	3.95004	3.21191	1.34853	1.54783	1.99697
Os03g0726200	800.368	908.597	877.652	603.855	507.595	501.895	862.206	537.782	0.680864	0.000857513	0.043251	INOSITOL 1,3,4-TRISPHOSPHATE 5/6-KINASE 3	3	29535973	29543273	+	2669	protein_coding	PF05770:Inositol 1, 3, 4-trisphosphate 5/6-kinase	-	741	989	924	638	538	444	7.73041	8.80436	8.37893	5.767	4.75375	4.77309
Os08g0163400	265.709	202.115	290.651	107.899	115.105	54.2589	252.825	92.421	1.44883	0.000859563	0.043251	SIGMA FACTOR A	8	3732442	3736138	+	1921	protein_coding	PF04539:Sigma-70 region 3|PF04545:Sigma-70, region 4|PF04542:Sigma-70 region 2	Sigma70_r2	246	220	306	114	122	48	3.56567	2.72111	3.85531	1.43171	1.49774	0.716934
Os01g0936600	4892.94	4571.46	4871.73	6376.44	5598.64	6092.82	4778.71	6022.63	-0.333809	0.000860017	0.043251	-	1	41110258	41110976	-	719	protein_coding	-	-	4530	4976	5129	6737	5934	5390	175.429	164.438	172.651	226.056	194.635	215.092
Os11g0169900	15549.4	16082.8	14588.6	19210.7	19347.1	17510.9	15406.9	18689.6	-0.278714	0.000864134	0.0433872	VATP-P1	11	3378031	3380310	-	1025	protein_coding	PF00137:ATP synthase subunit C	-	14396	17506	15359	20297	20506	15491	391.067	405.801	362.664	477.734	471.802	433.631
novel.3679	1222.69	894.816	902.348	626.57	647.231	605.891	1006.62	626.564	0.683332	0.000876507	0.0439367	-	6	22807556	22809120	-	1377	-	- && sp|Q94HW2|POLR1_ARATH Retrovirus-related Pol polyprotein from transposon RE1 OS=Arabidopsis thaliana OX=3702 GN=RE1 PE=2 SV=1 && -	-	1132	974	950	662	686	536	22.89	16.8064	16.6976	11.5985	11.7488	11.1685
Os04g0441700	15.1217	33.992	14.2476	0	0	0	21.1204	0	6.83933	0.000879891	0.0440341	-	4	21970308	21972359	+	1449	protein_coding	PF00854:POT family	-	14	37	15	0	0	0	0.269025	0.606713	0.250546	0	0	0
Os05g0466600	3064.3	3527.82	3090.78	3765.1	4805.17	4384.8	3227.63	4318.36	-0.41986	0.000881311	0.0440341	-	5	22903115	22903786	+	672	protein_coding	PF15511:Centromere kinetochore component CENP-T histone fold	-	2837	3840	3254	3978	5093	3879	117.55	135.773	117.196	142.815	178.734	165.621
Os11g0210600	4.32048	47.7725	62.6894	102.22	272.667	219.296	38.2608	198.061	-2.36779	0.000883261	0.0440512	Alcohol dehydrogenase 3, alcohol dehydrogenase-3	11	5755644	5758642	-	1297	protein_coding	PF00107:Zinc-binding dehydrogenase	ADH_zinc_N	4	52	66	108	289	194	0.0858723	0.952606	1.2316	2.00892	5.25485	4.29168
Os07g0673900	1171.93	788.247	772.22	1322.23	1421.83	1600.64	910.799	1448.23	-0.669615	0.000884516	0.0440512	Hypoxia-Induced Gene Domain 2	7	28484263	28485201	+	695	protein_coding	PF04588:Hypoxia induced protein conserved region	-	1085	858	813	1397	1507	1416	43.4688	29.3327	28.312	48.4942	51.1365	58.4579
Os10g0142900	436.368	389.53	409.381	207.279	182.093	240.774	411.76	210.049	0.971887	0.000888114	0.0441589	-	10	2614802	2618660	+	2004	protein_coding	-	-	404	424	431	219	193	213	5.61328	5.02711	5.20529	2.63648	2.27124	3.04963
Os07g0517900	280.831	180.066	266.905	98.434	110.388	62.1717	242.601	90.3311	1.42259	0.000895507	0.0444547	-	7	19975985	19981363	-	1515	protein_coding	PF00067:Cytochrome P450	p450	260	196	281	104	117	55	4.77852	3.07393	4.4891	1.65615	1.82128	1.04163
Os04g0346100	4967.47	5458.01	4610.52	6290.31	7279.93	5957.18	5012	6509.14	-0.377167	0.000901033	0.044657	-	4	16457952	16459772	+	874	protein_coding	PF01667:Ribosomal protein S27	-	4599	5941	4854	6646	7716	5270	146.516	161.51	134.417	183.454	208.201	173.007
Os10g0559700	757.163	494.262	524.312	395.629	236.815	252.078	591.912	294.841	1.0043	0.000909684	0.0450133	-	10	22030634	22036252	-	3894	protein_coding	-	-	701	538	552	418	251	223	5.01251	3.28274	3.4309	2.58975	1.52013	1.64314
Os02g0586500	3074.02	3216.38	3115.48	4087.85	5026.89	3636.48	3135.29	4250.41	-0.439204	0.000917475	0.0452877	-	2	22602418	22605754	-	3139	protein_coding	PF01423:LSM domain	LSM	2846	3501	3280	4319	5328	3217	25.2451	26.5003	25.2899	33.1948	40.0291	29.4052
Os01g0675700	3911.11	3910.92	4396.81	5192.39	5198.6	5068.69	4072.95	5153.23	-0.33938	0.000918172	0.0452877	IAA5	1	27777432	27780995	+	1231	protein_coding	PF02309:AUX/IAA family	-	3621	4257	4629	5486	5510	4484	81.9037	82.1667	91.0111	107.517	105.559	104.514
Os01g0730900	99.3709	123.106	128.228	24.6085	40.5699	10.1735	116.902	25.1173	2.21259	0.00092209	0.0454081	-	1	30494842	30497106	-	2265	protein_coding	PF13177:DNA polymerase III, delta subunit	-	92	134	135	26	43	9	1.13097	1.40568	1.44255	0.276938	0.447717	0.114009
Os01g0915900	3204.71	3271.5	2553.17	3766.99	4140.96	4220.89	3009.79	4042.95	-0.425739	0.000924711	0.0454645	-	1	39918940	39920664	-	1491	protein_coding	-	-	2967	3561	2688	3980	4389	3734	55.408	56.7472	43.6332	64.3996	69.421	71.8558
Os03g0345200	15808.6	16462.2	16152	18544.4	21698.3	18887.8	16141	19710.1	-0.288229	0.000928269	0.0455666	RIBOSOMAL PROTEIN S21	3	12869436	12871135	+	521	protein_coding	PF01249:Ribosomal protein S21e	Ribosomal_S21e	14636	17919	17005	19593	22998	16709	782.199	817.196	789.958	907.28	1041.01	920.191
Os07g0120100	29.1632	25.7237	8.54856	0	0	0	21.1451	0	6.83994	0.00093266	0.0457092	-	7	1081001	1081638	-	638	protein_coding	PF04398:Protein of unknown function, DUF538	-	27	28	9	0	0	0	1.17835	1.04277	0.341419	0	0	0
Os08g0128000	190.101	255.399	157.673	334.108	642.514	375.291	201.058	450.637	-1.16433	0.000937155	0.0458566	-	8	1600851	1604896	+	2039	protein_coding	PF13418:Galactose oxidase, central domain	-	176	278	166	353	681	332	2.40341	3.2395	1.97041	4.17672	7.87649	4.67182
Os11g0189600	418.006	491.506	277.353	189.296	164.166	200.08	395.622	184.514	1.1009	0.00094841	0.0463044	oxidosqualene cyclase 7, parkeol synthase	11	4522342	4557911	+	2704	protein_coding	PF13249:Squalene-hopene cyclase N-terminal domain|PF13243:Squalene-hopene cyclase C-terminal domain	-	387	535	292	200	174	177	3.98508	4.70108	2.61361	1.78444	1.51756	1.87816
Os01g0508000	3051.34	2997.73	2819.13	2087.94	2375.7	2252.88	2956.06	2238.84	0.40089	0.000951068	0.0463044	BETA-GLUCOSIDASE 1	1	17756115	17764819	+	1832	protein_coding	PF00232:Glycosyl hydrolase family 1	Glyco_hydro_1	2825	3263	2968	2206	2518	1993	42.9364	42.3196	39.2106	29.0508	32.414	31.2138
Os02g0634900	5297.98	5157.6	5013.26	6326.28	6725.16	6145.95	5156.28	6399.13	-0.311685	0.000952201	0.0463044	OsTT1-like, TT1 paralog PAB2, 20S proteasome alpha2 subunit	2	25454258	25458461	+	995	protein_coding	PF00227:Proteasome subunit|PF10584:Proteasome subunit A N-terminal signature	Proteasome	4905	5614	5278	6684	7128	5437	137.262	134.06	128.384	162.066	168.946	156.784
Os01g0935400	418.006	463.945	365.688	653.072	639.683	870.403	415.88	721.053	-0.793234	0.000952327	0.0463044	-	1	41057220	41058809	-	1166	protein_coding	PF14226:non-haem dioxygenase in morphine synthesis N-terminal|PF03171:2OG-Fe(II) oxygenase superfamily	2OG-FeII_Oxy	387	505	385	690	678	770	9.24156	10.2907	7.99148	14.2767	13.713	18.9477
Os03g0341000	1109.28	496.099	218.463	2384.18	2292.67	3687.35	607.948	2788.07	-2.19749	0.000969309	0.0470558	ETHYLENE RESPONSE FACTOR 66	3	12713329	12714583	+	1164	protein_coding	PF00847:AP2 domain	AP2	1027	540	230	2519	2430	3262	24.5669	11.0228	4.78234	52.2099	49.233	80.4074
Os01g0646700	5944.97	6545.75	6718.22	5425.23	4615.53	5057.38	6402.98	5032.71	0.347515	0.000976327	0.0473219	-	1	26060892	26064410	-	3110	protein_coding	-	-	5504	7125	7073	5732	4892	4474	49.2778	54.4345	55.0438	44.4656	37.0962	41.2763
Os03g0307200	173.899	132.293	402.732	447.685	582.13	677.106	236.308	568.974	-1.26703	0.00098171	0.0475079	NICOTIANAMINE SYNTHASE 2	3	10926469	10927729	+	1261	protein_coding	PF03059:Nicotianamine synthase protein	-	161	144	424	473	617	599	3.55503	2.7133	8.13797	9.04949	11.5391	13.6294
Os02g0495400	704.238	536.522	634.493	389.003	336.824	353.813	625.084	359.88	0.796055	0.000991371	0.0479002	-	2	17406212	17411120	-	2329	protein_coding	-	-	652	584	668	411	357	313	7.79491	5.9579	6.9418	4.25746	3.61494	3.85603
Os01g0357900	7325.37	8415.31	9111.81	9729.82	12507.8	10232.3	8284.17	10823.3	-0.38567	0.000997749	0.0481328	RAPID ALKALIZATION FACTOR 4	1	14480825	14481553	-	729	protein_coding	PF05498:Rapid ALkalinization Factor (RALF)	-	6782	9160	9593	10280	13257	9052	259.038	298.551	318.487	340.207	428.865	356.272
Os08g0465700	251.668	237.944	226.062	427.809	401.925	525.633	238.558	451.789	-0.920982	0.00100479	0.0483737	P-450 76M1	8	22876101	22877792	+	1692	protein_coding	PF00067:Cytochrome P450	p450	233	259	238	452	426	465	3.83432	3.63705	3.40441	6.4449	5.93762	7.88529
Os05g0551000	3992.12	3705.13	3530.56	3144.21	2380.41	2789.81	3742.6	2771.48	0.433315	0.00100589	0.0483737	RING finger protein OsRFPH2-24, RING-H2 protein 24, Haemerythrin motif-containing Really Interesting New Gene (RING)-and Zinc-finger protein 2, Haemerythrin motif-containing RING- and Zinc-finger protein 2	5	27377539	27382166	+	2691	protein_coding	PF14599:Zinc-ribbon|PF01814:Hemerythrin HHE cation binding domain|PF05495:CHY zinc finger	zf-CHY	3696	4033	3717	3322	2523	2468	38.2429	35.6094	33.4306	29.7827	22.1109	26.3146
Os08g0468100	3394.81	3256.8	3213.31	2476.94	2580.43	2597.65	3288.31	2551.67	0.365896	0.00101079	0.0485335	Rubisco activase, nitrate reductase apoenzyme 1, nitrate reductase 1, Nitrate reductase [NADH]1	8	23033230	23038585	+	3267	protein_coding	PF00175:Oxidoreductase NAD-binding domain|PF00970:Oxidoreductase FAD-binding domain|PF00173:Cytochrome b5-like Heme/Steroid binding domain|PF03404:Mo-co oxidoreductase dimerisation domain|PF00174:Oxidoreductase molybdopterin binding domain	NAD_binding_1	3143	3545	3383	2617	2735	2298	26.7872	25.782	25.0621	19.3256	19.7429	20.1821
Os02g0484950	317.555	529.173	575.603	872.655	779.319	887.359	474.11	846.444	-0.835077	0.00101579	0.0486936	-	2	16747962	16748375	+	414	protein_coding	-	-	294	576	606	922	826	785	19.7733	33.0577	35.4273	53.729	47.0525	54.4044
novel.4322	197.662	190.171	190.918	70.0396	68.8744	80.258	192.917	73.0573	1.40169	0.00101728	0.0486936	-	8	4458201	4459512	-	1312	-	- && - && -	-	183	207	201	74	73	71	3.88374	3.74875	3.7079	1.36074	1.31218	1.55271
Os08g0503600	0	0	0	18.9296	28.3046	13.5647	0	20.2663	-6.81282	0.00102074	0.048783	-	8	24882927	24886554	-	2693	protein_coding	-	-	0	0	0	20	30	12	0	0	0	0.179173	0.262717	0.127853
Os01g0294700	9573.09	11646.4	11819.8	12982.9	17989.4	13217.7	11013.1	14730	-0.419522	0.00102998	0.0491484	peroxidase, class III peroxidase 11	1	10748692	10750233	-	1331	protein_coding	PF00141:Peroxidase	-	8863	12677	12444	13717	19067	11693	185.411	226.302	226.281	248.633	337.837	252.065
Os11g0283500	1146.01	1319.26	1281.33	803.562	751.958	942.749	1248.87	832.756	0.585475	0.00103432	0.0492793	-	11	10133473	10143842	+	1933	protein_coding	PF00854:POT family	-	1061	1436	1349	849	797	834	15.2833	17.6511	16.8906	10.5963	9.72365	12.3794
Os02g0832400	750.683	545.709	523.362	410.773	287.763	229.47	606.585	309.335	0.969957	0.00103636	0.0492998	-	2	35790162	35797308	+	3008	protein_coding	PF14288:1,3-beta-glucan synthase subunit FKS1, domain-1|PF04652:Vta1 like	DUF605	695	594	551	434	305	203	6.43339	4.69201	4.43342	3.48089	2.39125	1.93635
Os03g0106550	0	0	0	13.2507	40.5699	9.04315	0	20.9546	-6.86144	0.0010428	0.04953	-	3	388271	388906	+	636	protein_coding	-	-	0	0	0	14	43	8	0	0	0	0.531066	1.59446	0.360909
Os04g0392300	48.6054	25.7237	85.4856	0	0	7.91276	53.2715	2.63759	4.38322	0.00105987	0.0501876	OsSTA122	4	19300027	19301775	+	933	protein_coding	-	-	45	28	90	0	0	7	1.34296	0.713061	2.33467	0	0	0.215269
Os01g0966200	12.9614	13.7805	35.1441	0	0	0	20.6287	0	6.80514	0.00105991	0.0501876	-	1	42613788	42614622	-	741	protein_coding	PF02325:YGGT family	-	12	15	37	0	0	0	0.450916	0.480976	1.20851	0	0	0
Os05g0277350	79.9288	105.651	69.3383	0	17.9262	0	84.9726	5.97541	3.8159	0.00108573	0.051331	-	5	11445519	11446265	+	489	protein_coding	-	-	74	115	73	0	19	0	4.21362	5.58778	3.61309	0	0.916321	0
Os03g0273200	2556.64	2859.92	3634.09	2531.84	1461.46	1875.32	3016.88	1956.21	0.625048	0.00108956	0.0514334	LACCASE 11	3	9167619	9170326	-	2205	protein_coding	PF07731:Multicopper oxidase|PF07732:Multicopper oxidase|PF00394:Multicopper oxidase	-	2367	3113	3826	2675	1549	1659	29.8898	33.5444	41.9954	29.268	16.5671	21.5875
Os01g0612500	4661.79	3902.65	3191.46	5455.51	4822.15	5880.31	3918.63	5385.99	-0.458967	0.00109267	0.0515013	Prolyl Oligopeptidase 2, PROLYL OLIGOPEPTIDASE 2	1	24277095	24280999	+	1200	protein_coding	PF02230:Phospholipase/Carboxylesterase	Abhydrolase_2	4316	4248	3360	5764	5111	5202	100.146	84.1111	67.7678	115.883	100.445	124.381
Os07g0105300	2.16024	0	3.79936	21.7691	101.896	10.1735	1.98653	44.613	-4.49708	0.00110309	0.0519128	-	7	302259	303628	-	1370	protein_coding	-	-	2	0	4	23	108	9	0.0406483	0	0.0706651	0.405028	1.85911	0.188489
novel.1443	49.6855	67.0653	53.191	9.46481	0	0	56.6473	3.15494	4.14629	0.00112122	0.0526852	-	12	885094	887089	-	1637	-	- && - && -	-	46	73	56	10	0	0	0.782424	1.05956	0.827951	0.147377	0	0
Os01g0627600	20.5223	8.26832	10.4482	49.217	124.54	65.5629	13.0796	79.7733	-2.61539	0.00114313	0.0535204	-	1	25055850	25058085	-	1809	protein_coding	-	-	19	9	11	52	132	58	0.292447	0.11821	0.14717	0.693494	1.72083	0.919929
Os10g0572300	2394.62	2412.51	1768.6	2945.45	3065.38	3104.06	2191.91	3038.3	-0.47116	0.00114399	0.0535204	intracellular Ras-group-related LRR protein 5	10	22690792	22695147	+	2294	protein_coding	PF13855:Leucine rich repeat	-	2217	2626	1862	3112	3249	2746	26.9095	27.1989	19.645	32.7284	33.401	34.3457
Os07g0432566	0	0	0	21.7691	25.4741	12.4343	0	19.8925	-6.78605	0.00114421	0.0535204	-	7	14318733	14319012	-	240	protein_coding	-	-	0	0	0	23	27	11	0	0	0	2.31204	2.65311	1.31506
Os04g0449900	28088.5	27543.6	27333.5	33984.3	31007.6	33075.3	27655.2	32689.1	-0.241259	0.00115298	0.0538487	-	4	22414499	22419109	+	1634	protein_coding	PF00076:RNA recognition motif. (a.k.a. RRM, RBD, or RNP domain)	RRM_1	26005	29981	28777	35906	32865	29260	443.137	435.958	426.244	530.143	474.334	513.792
Os05g0256100	885.698	908.597	835.859	1351.57	1115.2	1438.99	876.718	1301.92	-0.570133	0.00118952	0.0554033	-	5	9461682	9474094	+	3281	protein_coding	-	-	820	989	880	1428	1182	1273	6.9589	7.1621	6.49145	10.5003	8.49599	11.1324
Os07g0605350	313.235	210.383	142.476	45.4311	94.3485	82.5188	222.031	74.0995	1.58325	0.00118986	0.0554033	-	7	24805571	24805912	+	342	protein_coding	-	-	290	229	150	48	100	73	23.6105	15.9096	10.6153	3.38605	6.89567	6.12438
novel.2727	0	0	0	10.4113	44.3438	7.91276	0	20.8893	-6.85701	0.0011933	0.0554796	-	4	23075979	23076671	+	693	-	- && - && -	-	0	0	0	11	47	7	0	0	0	0.382946	1.59944	0.289821
Os10g0154533	0	0	0	15.1437	46.2308	3.39118	0	21.5886	-6.90484	0.00121591	0.0564071	-	10	3397799	3398404	-	606	protein_coding	-	-	0	0	0	16	49	3	0	0	0	0.636979	1.90689	0.142041
Os03g0798101	14.0415	49.6099	2.84952	0	0	0	22.167	0	6.90929	0.00121692	0.0564071	-	3	33259405	33260232	-	339	protein_coding	-	-	13	54	3	0	0	0	1.06777	3.78481	0.214184	0	0	0
Os02g0203700	3369.97	3265.07	3487.81	4088.8	4218.32	4535.14	3374.28	4280.75	-0.343146	0.00122137	0.0565285	stress repressive zinc finger protein 1	2	5798921	5806347	-	1049	protein_coding	PF00641:Zn-finger in Ran binding protein and others	zf-RanBP	3120	3554	3672	4320	4471	4012	82.8156	80.4993	84.7213	99.3542	100.515	109.736
Os07g0518500	1178.41	1374.38	1253.79	840.475	826.493	934.836	1268.86	867.268	0.54958	0.0012273	0.0567177	-	7	20012739	20015538	+	2705	protein_coding	-	-	1091	1496	1320	888	876	827	11.2303	13.1406	11.8106	7.91997	7.6373	8.7721
Os06g0693400	227.905	277.448	260.256	106.952	102.84	124.343	255.203	111.379	1.19742	0.001232	0.0568494	-	6	28950824	28953454	+	565	protein_coding	-	-	211	302	274	113	109	110	10.3984	12.7001	11.7373	4.82512	4.54968	5.58611
Os01g0231600	270.03	261.83	263.106	495.956	455.703	470.244	264.989	473.968	-0.838991	0.00124873	0.0575349	-	1	7277271	7277972	+	276	protein_coding	-	-	250	285	277	524	483	416	25.2211	24.535	24.2905	45.8037	41.2706	43.2463
Os04g0388500	2563.12	2686.29	2566.47	2061.43	1650.16	2040.36	2605.29	1917.32	0.442622	0.00125624	0.0577943	-	4	19105902	19113568	+	3631	protein_coding	-	-	2373	2924	2702	2178	1749	1805	18.1972	19.1338	18.0104	14.4714	11.3597	14.2632
Os07g0232900	1538.09	1849.35	1597.63	1275.86	945.372	1173.35	1661.69	1131.53	0.554705	0.00127418	0.0585323	HEAVY METAL ATPASE 3	7	7405745	7409553	-	3015	protein_coding	PF00702:haloacid dehalogenase-like hydrolase|PF00403:Heavy-metal-associated domain|PF00122:E1-E2 ATPase	E1-E2_ATPase	1424	2013	1682	1348	1002	1038	13.1509	15.8638	13.5022	10.7865	7.8376	9.87814
Os01g0974200	15643.4	12379.5	14950.5	18476.2	17169.5	17922.4	14324.5	17856.1	-0.318008	0.00128236	0.0588202	METALLOTHIONEIN I-2B	1	43047164	43047861	+	671	protein_coding	-	-	14483	13475	15740	19521	18198	15855	600.992	477.152	567.737	701.871	639.593	677.967
Os06g0496800	3016.77	2705.58	2788.73	2163.65	1556.75	2277.74	2837.03	1999.38	0.505086	0.00129109	0.059058	-	6	17378401	17381302	+	1749	protein_coding	PF07714:Protein tyrosine kinase	Pkinase_Tyr	2793	2945	2936	2286	1650	2015	44.4646	40.0079	40.6286	31.5329	22.2483	33.056
Os05g0421900	318.635	579.701	216.564	105.059	213.228	74.606	371.633	130.964	1.50315	0.00129138	0.059058	GIBBERELLIN 20-OXIDASE 4	5	20685488	20692048	-	1227	protein_coding	PF14226:non-haem dioxygenase in morphine synthesis N-terminal|PF03171:2OG-Fe(II) oxygenase superfamily	2OG-FeII_Oxy	295	631	228	111	226	66	6.69438	12.219	4.49734	2.18251	4.34377	1.54335
Os01g0937900	259.229	230.594	338.143	438.22	925.559	414.855	275.989	592.878	-1.10362	0.00130632	0.0596527	ARABINOGALACTAN PROTEIN 2	1	41179510	41180259	+	750	protein_coding	-	-	240	251	356	463	981	367	8.9101	7.95175	11.4883	14.8935	30.8468	14.0401
Os01g0533100	213.864	178.228	222.263	103.166	56.6091	25.9991	204.785	61.9249	1.72155	0.00130984	0.059725	-	1	19275013	19282465	-	1766	protein_coding	PF14288:1,3-beta-glucan synthase subunit FKS1, domain-1|PF04652:Vta1 like	DUF605	198	194	234	109	60	23	3.12182	2.61012	3.20694	1.48907	0.801241	0.373682
Os01g0730300	1207.57	1159.4	1162.6	913.354	722.71	706.496	1176.53	780.853	0.590913	0.00131372	0.0598132	TREHALOSE-6-PHOSPHATE SYNTHASE 3	1	30460007	30464477	+	3196	protein_coding	PF02358:Trehalose-phosphatase|PF00982:Glycosyltransferase family 20	-	1118	1262	1224	965	766	625	9.7402	9.38216	9.26915	7.28448	5.6523	5.61098
Os09g0551600	2735.94	2598.09	3318.74	3761.31	3985.28	3719	2884.26	3821.86	-0.40608	0.00131764	0.059903	-	9	21856873	21858935	+	840	protein_coding	PF00505:HMG (high mobility group) box	HMG_box	2533	2828	3494	3974	4224	3290	83.9632	79.9927	100.672	114.137	118.59	112.378
Os04g0611300	3194.99	2833.28	2858.07	3777.4	3768.28	3821.86	2962.11	3789.18	-0.355449	0.00132318	0.0600663	-	4	31000143	31001903	+	748	protein_coding	-	-	2958	3084	3009	3991	3994	3381	110.111	97.9632	97.3612	128.724	125.924	129.691
Os09g0430701	34.5638	6.43092	19.9466	0	0	0	20.3138	0	6.78134	0.00132601	0.0601058	-	9	15711265	15711801	-	537	protein_coding	-	-	32	7	21	0	0	0	1.65924	0.309723	0.946477	0	0	0
Os11g0674400	182.54	176.391	244.109	59.6283	99.066	58.7805	201.013	72.4916	1.47002	0.00133537	0.0604411	-	11	27261093	27264194	+	3102	protein_coding	PF00931:NB-ARC domain	NB-ARC	169	192	257	63	105	52	1.51697	1.47065	2.00519	0.489978	0.798271	0.48098
Os03g0223700	3187.43	3146.56	3308.29	2500.6	2427.59	2585.21	3214.09	2504.47	0.360041	0.00134646	0.0608032	-	3	6468343	6476409	-	2903	protein_coding	PF12755:Vacuolar 14 Fab1-binding region|PF11916:Vacuolar protein 14 C-terminal Fig4p binding	-	2951	3425	3483	2642	2573	2287	28.3045	28.0326	29.0383	21.9565	20.9024	22.6039
novel.66	262.469	406.985	272.604	132.507	26.4176	136.778	314.019	98.5675	1.6737	0.00134732	0.0608032	-	1	10997269	10999312	+	1767	-	- && sp|Q3E9D3|PME55_ARATH Probable pectinesterase 55 OS=Arabidopsis thaliana OX=3702 GN=PME55 PE=2 SV=1 && PF01095:Pectinesterase	-	243	443	287	140	28	121	3.82915	5.95686	3.93107	1.91148	0.373701	1.96478
Os02g0147300	301.353	363.806	337.193	159.009	31.135	142.43	334.118	110.858	1.59307	0.00136261	0.0614031	-	2	2599191	2604031	-	3948	protein_coding	-	-	279	396	355	168	33	126	1.9677	2.38324	2.17629	1.02662	0.197124	0.915711
Os05g0258400	4937.22	5018.87	3921.89	3718.72	2892.73	3616.13	4625.99	3409.19	0.440406	0.00137505	0.0618732	-	5	9647991	9654813	+	2055	protein_coding	PF07714:Protein tyrosine kinase|PF11721:Di-glucose binding within endoplasmic reticulum	Pkinase_Tyr	4571	5463	4129	3929	3066	3199	61.9344	63.164	48.6293	46.1263	35.1855	44.665
Os12g0632900	3094.54	3249.45	3207.61	2564.02	2541.75	2003.06	3183.87	2369.61	0.425731	0.00139628	0.0626614	-	12	27122488	27126252	+	3539	protein_coding	PF13855:Leucine rich repeat|PF00069:Protein kinase domain	Pkinase	2865	3537	3377	2709	2694	1772	22.5412	23.7468	23.0949	18.4674	17.9523	14.3664
Os04g0223500	50.7656	48.6912	37.0438	0	0	6.78236	45.5002	2.26079	4.38272	0.00139664	0.0626614	-	4	8243749	8249931	-	1783	protein_coding	PF00743:Flavin-binding monooxygenase-like	FMO-like	47	53	39	0	0	6	0.733972	0.706276	0.529393	0	0	0.0965528
Os05g0169600	2275.81	2643.11	3219.01	3435.72	4173.98	3630.83	2712.64	3746.84	-0.465795	0.00139902	0.0626671	-	5	4175620	4176804	+	1055	protein_coding	PF00069:Protein kinase domain	Pkinase	2107	2877	3389	3630	4424	3212	55.609	64.7944	77.7471	83.0103	98.893	87.3551
Os01g0136600	1331.79	1292.61	1349.72	1742.47	1854.89	1807.5	1324.71	1801.62	-0.443649	0.00140084	0.0626671	-	1	1970071	1970782	+	712	protein_coding	-	-	1233	1407	1421	1841	1966	1599	48.2187	46.9531	48.3036	62.3809	65.1188	64.4367
Os02g0508500	284.071	168.123	233.661	96.541	30.1915	93.8227	228.618	73.5184	1.63807	0.00140735	0.0628672	-	2	18162970	18166866	-	3496	protein_coding	-	-	263	183	246	102	32	83	2.09468	1.24374	1.70306	0.703893	0.215865	0.681195
Os05g0349200	7488.46	7059.31	7127.6	6133.19	5574.11	5952.65	7225.12	5886.65	0.295545	0.00141034	0.0629094	-	5	16477641	16484494	-	1591	protein_coding	PF00962:Adenosine/AMP deaminase	-	6933	7684	7504	6480	5908	5266	121.334	114.754	114.153	98.2614	87.5736	94.9677
Os01g0679700	9437	10066.2	9648.47	11613.3	12925.7	11106.1	9717.23	11881.7	-0.29017	0.00141373	0.0629692	-	1	27965722	27968107	-	566	protein_coding	PF01780:Ribosomal L37ae protein family	-	8737	10957	10158	12270	13700	9825	429.812	459.966	434.367	523.005	570.83	498.059
Os06g0107600	258.148	335.326	336.243	451.471	612.322	625.108	309.906	562.967	-0.86018	0.00141597	0.0629778	-	6	477098	479156	+	1483	protein_coding	PF00892:EamA-like transporter family	DUF6	239	365	354	477	649	553	4.48735	5.84793	5.77733	7.75988	10.3206	10.6991
Os11g0151700	281.911	743.23	283.052	141.026	136.805	235.122	436.065	170.984	1.35275	0.00141961	0.0630486	PURPLE ACID PHOSPHATASE 21B	11	2423636	2426379	-	1768	protein_coding	PF00149:Calcineurin-like phosphoesterase|PF14008:Iron/zinc purple acid phosphatase-like protein C|PF16656:Purple acid Phosphatase, N-terminal domain	Metallophos	261	809	298	149	145	208	4.11047	10.8722	4.07943	2.03321	1.93414	3.37556
novel.1022	37.8042	26.6424	24.6958	0	0	2.26079	29.7141	0.753596	5.39221	0.00142485	0.0631901	-	11	24294852	24295701	+	850	-	- && - && -	-	35	29	26	0	0	2	1.14652	0.810642	0.74032	0	0	0.0675113
Os07g0510900	585.424	790.084	720.929	411.719	467.969	345.901	698.812	408.529	0.774097	0.00142848	0.06326	-	7	19495589	19498889	+	1748	protein_coding	PF07731:Multicopper oxidase|PF07732:Multicopper oxidase|PF00394:Multicopper oxidase	-	542	860	759	435	496	306	8.63358	11.6898	10.5091	6.00379	6.6918	5.02279
Os12g0225700	2.16024	28.4798	33.2444	0	0	0	21.2948	0	6.85179	0.0014427	0.063798	-	12	6865308	6867028	+	1721	protein_coding	-	-	2	31	35	0	0	0	0.032358	0.427987	0.492212	0	0	0
Os02g0665400	1149.25	1895.28	2109.59	1041.13	1044.44	1150.74	1718.04	1078.77	0.671955	0.00144614	0.0638154	plant U-box-containing protein 60, U-box protein 60	2	27023005	27028418	-	3456	protein_coding	-	-	1064	2063	2221	1100	1107	1018	8.57237	14.1832	15.5539	7.67886	7.554	8.4516
Os02g0753000	2939	2474.07	2478.13	2159.87	1302.01	1856.11	2630.4	1772.66	0.569339	0.00144757	0.0638154	TREHALOSE-6-PHOSPHATE PHOSHPHATASE 4	2	31663080	31665818	+	1423	protein_coding	PF02358:Trehalose-phosphatase	-	2721	2693	2609	2282	1380	1642	53.2423	44.9657	44.3746	38.6891	22.8706	33.108
Os12g0145700	4123.89	3330.3	3242.75	4586.64	4562.7	4832.43	3565.65	4660.59	-0.386566	0.00145062	0.0638154	-	12	2245552	2249823	-	1965	protein_coding	PF00224:Pyruvate kinase, barrel domain|PF02887:Pyruvate kinase, alpha/beta domain	PK	3818	3625	3414	4846	4836	4275	54.1011	43.8324	42.05	59.4975	58.0399	62.4221
Os07g0216700	30.2433	25.7237	4.7492	0	0	0	20.2387	0	6.77661	0.00145139	0.0638154	-	7	6432377	6433104	-	728	protein_coding	PF00234:Protease inhibitor/seed storage/LTP family	-	28	28	5	0	0	0	1.07093	0.913854	0.166228	0	0	0
Os04g0429450	21368	18601.9	23059.3	25825.7	24607	27001.7	21009.7	25811.5	-0.296952	0.00145552	0.0638394	-	4	21279804	21281662	-	1859	protein_coding	-	-	19783	20248	24277	27286	26081	23887	296.31	258.793	316.068	354.11	330.863	368.678
Os02g0824100	45.365	15.6179	2.84952	0	0	0	21.2775	0	6.8479	0.00145608	0.0638394	-	2	35409423	35411018	+	1596	protein_coding	PF00067:Cytochrome P450	p450	42	17	3	0	0	0	0.732739	0.253085	0.0454939	0	0	0
novel.722	838.172	675.246	696.233	486.491	396.264	462.331	736.55	448.362	0.715924	0.00146537	0.0641553	-	10	1540685	1543001	-	1938	-	- && sp|F7J0N2|RGA5R_ORYSJ Disease resistance protein RGA5 OS=Oryza sativa subsp. japonica OX=39947 GN=RGA5 PE=1 SV=1 && -	-	776	735	733	514	420	409	11.1491	9.01122	9.1541	6.39863	5.11091	6.05529
Os10g0214400	983.988	1345.9	1072.37	743.934	751.958	737.017	1134.09	744.303	0.607898	0.00147263	0.0643622	-	10	7949676	7959665	-	577	protein_coding	PF15346:Arginine and glutamate-rich 1	-	911	1465	1129	786	797	652	43.9618	60.327	47.3569	32.8643	32.5751	32.4218
Os01g0695700	3445.58	2789.18	2718.44	2543.19	1499.2	1969.15	2984.4	2003.85	0.574493	0.00147428	0.0643622	MULTIDRUG RESISTANCE 9	1	28768976	28780102	+	3819	protein_coding	PF00005:ABC transporter|PF00664:ABC transporter transmembrane region	ABC_membrane	3190	3036	2862	2687	1589	1742	23.2581	18.8887	18.1378	16.9745	9.81244	13.0877
novel.1859	21.6024	16.5366	18.9968	0	0	0	19.0453	0	6.68926	0.00149577	0.065208	-	2	34051137	34052083	+	947	-	- && - && -	-	20	18	20	0	0	0	0.588048	0.451619	0.511146	0	0	0
Os08g0490400	15.1217	20.2115	21.8463	0	0	0	19.0598	0	6.69093	0.00150026	0.0653113	ARABINOGALACTAN PROTEIN 10	8	24245038	24245636	+	599	protein_coding	-	-	14	22	23	0	0	0	0.65078	0.872662	0.929322	0	0	0
Os04g0249600	388.843	519.986	500.566	795.044	725.54	775.45	469.798	765.345	-0.703289	0.00151159	0.0657116	SULFURTRANSFERASE 6	4	9671368	9674023	-	1891	protein_coding	PF00581:Rhodanese-like domain	Rhodanese	360	566	527	840	769	686	5.30083	7.11173	6.74504	10.7168	9.59042	10.4087
Os04g0467300	0	0	0	22.7155	21.7002	12.4343	0	18.95	-6.71596	0.00151785	0.0658906	-	4	23354379	23355889	-	1511	protein_coding	PF00076:RNA recognition motif. (a.k.a. RRM, RBD, or RNP domain)	RRM_1	0	0	0	24	23	11	0	0	0	0.383199	0.358977	0.208878
novel.663	673.994	761.604	714.28	971.089	1178.41	1072.74	716.626	1074.08	-0.583558	0.00152345	0.065965	-	10	18586123	18588231	+	898	-	- && - && -	-	624	829	752	1026	1249	949	19.3482	21.9345	20.2678	27.5644	32.8011	30.3218
Os05g0380900	209.543	219.57	144.376	98.434	44.3438	29.3902	191.163	57.3893	1.73251	0.00152445	0.065965	CALMODULIN-LIKE PROTEIN 15	5	18406499	18407456	-	958	protein_coding	PF13499:EF-hand domain pair	-	194	239	152	104	47	26	5.63857	5.92765	3.84011	2.61906	1.157	0.778705
Os07g0448200	2594.45	2893.91	2484.78	3484.94	3330.5	3496.31	2657.71	3437.25	-0.370916	0.00152599	0.065965	PLASMA MEMBRANE INTRINSIC PROTEIN 2;9	7	15369152	15370242	+	909	protein_coding	PF00230:Major intrinsic protein	-	2402	3150	2616	3682	3530	3093	73.577	82.3373	69.6529	97.7232	91.5827	97.6295
Os09g0253000	4397.16	4242.57	4686.51	5502.84	5320.31	5761.62	4442.08	5528.26	-0.315494	0.00153226	0.066143	-	9	4042647	4045407	+	578	protein_coding	PF05627:Cleavage site for pathogenic type III effector avirulence factor Avr	-	4071	4618	4934	5814	5639	5097	196.113	189.835	206.603	242.675	230.079	253.018
novel.2046	14.0415	18.374	24.6958	0	0	0	19.0371	0	6.68926	0.00154012	0.0663891	-	2	24509571	24510764	-	644	-	- && - && -	-	13	20	26	0	0	0	0.56207	0.737894	0.977131	0	0	0
Os01g0305200	1384.71	1201.66	1025.83	1779.38	1514.29	2023.41	1204.07	1772.36	-0.557781	0.00154294	0.0664175	-	1	11316720	11320061	+	612	protein_coding	-	-	1282	1308	1080	1880	1605	1790	58.327	50.7816	42.7108	74.1113	61.8481	83.9202
Os04g0494900	683.715	327.977	322.946	154.276	91.5181	272.425	444.879	172.74	1.36637	0.00155072	0.0666595	-	4	24744700	24746565	+	1595	protein_coding	PF04862:Protein of unknown function (DUF642)	-	633	357	340	163	97	241	11.0503	5.31811	5.15921	2.4655	1.43421	4.33532
Os03g0760300	7.56083	47.7725	6.64888	0	0	0	20.6607	0	6.80818	0.00155358	0.0666657	-	3	31448617	31449807	+	1191	protein_coding	PF00067:Cytochrome P450	p450	7	52	7	0	0	0	0.163651	1.03739	0.14225	0	0	0
Os02g0144200	0	0	0	3.78592	22.6436	33.9118	0	20.1138	-6.79995	0.00155584	0.0666657	-	2	2444421	2445497	+	1077	protein_coding	PF07893:Protein of unknown function (DUF1668)	-	0	0	0	4	24	30	0	0	0	0.0896029	0.525531	0.799228
Os03g0849500	189.021	195.684	239.36	85.1832	96.2355	61.0413	208.021	80.82	1.36217	0.00155737	0.0666657	-	3	35729896	35732118	-	1860	protein_coding	PF00931:NB-ARC domain	NB-ARC	175	213	252	90	102	54	2.61974	2.72093	3.27909	1.16737	1.29327	0.833002
Os09g0322600	450.41	316.952	395.133	190.243	230.21	139.038	387.498	186.497	1.05311	0.00156214	0.0667771	-	9	9402031	9425293	-	4144	protein_coding	-	-	417	345	416	201	244	123	2.80188	1.97811	2.42962	1.17018	1.38859	0.851629
Os11g0256900	288.392	336.245	345.742	498.795	519.86	713.279	323.46	577.311	-0.834586	0.00157125	0.0670735	-	11	8466832	8469347	+	1367	protein_coding	-	-	267	366	364	527	551	631	5.43846	6.36155	6.44463	9.30079	9.50574	13.2442
Os11g0633500	720.439	885.629	775.069	373.86	601.944	405.811	793.713	460.538	0.784983	0.00157783	0.0672609	-	11	24911501	24917044	+	4514	protein_coding	-	-	667	964	816	395	638	359	4.11431	5.07418	4.37516	2.11112	3.3332	2.28191
Os09g0439200	1731.43	1062.02	991.633	858.458	579.3	783.363	1261.69	740.374	0.768728	0.00158656	0.0673707	TIFY GENE 10C	9	16273522	16275268	-	1178	protein_coding	PF09425:Divergent CCT motif|PF06200:tify domain	Zim	1603	1156	1044	907	614	693	37.8897	23.3165	21.4497	18.5755	12.2921	16.8792
novel.237	24.8427	33.992	2.84952	0	0	0	20.5614	0	6.79994	0.00159028	0.0673707	-	1	36214192	36215339	+	1148	-	- && - && -	-	23	37	3	0	0	0	0.557852	0.765791	0.0632477	0	0	0
Os07g0673400	14.0415	0	4.7492	65.3072	103.783	33.9118	6.26358	67.6675	-3.45029	0.00159053	0.0673707	universal stress protein 1	7	28468527	28469554	+	1028	protein_coding	PF00582:Universal stress protein family	Usp	13	0	5	69	110	30	0.352114	0	0.117718	1.61932	2.52349	0.837323
Os01g0339600	79.9288	116.675	140.576	0	12.2653	31.651	112.393	14.6388	2.95167	0.00159063	0.0673707	-	1	13344958	13348414	+	2522	protein_coding	-	-	74	127	148	0	13	28	0.816995	1.19649	1.42031	0	0.121563	0.31855
Os12g0150100	7324.29	7764.87	7853.28	9328.51	10845.4	8624.91	7647.48	9599.59	-0.328064	0.00159135	0.0673707	-	12	2460638	2461309	-	672	protein_coding	PF16906:Ribosomal proteins L26 eukaryotic, L24P archaeal|PF00467:KOW motif	KOW	6781	8452	8268	9856	11495	7630	280.968	298.841	297.781	353.842	403.406	325.777
Os02g0753400	1029.35	1104.28	1534.94	1739.63	1760.54	1935.23	1222.86	1811.8	-0.566729	0.00159509	0.0674365	-	2	31683482	31684818	+	1337	protein_coding	-	-	953	1202	1616	1838	1866	1712	19.847	21.3611	29.2533	33.1659	32.9142	36.7399
Os04g0508000	206.303	361.969	352.391	629.41	514.2	590.066	306.887	577.892	-0.911793	0.00160041	0.0675685	trichome birefringence-like 30	4	25381717	25384946	-	2487	protein_coding	PF13839:GDSL/SGNH-like Acyl-Esterase family found in Pmr5 and Cas1p|PF14416:PMR5 N terminal Domain	-	191	394	371	665	545	522	2.13841	3.76418	3.61047	6.45095	5.16801	6.02226
Os09g0455300	446.089	405.148	409.381	260.282	210.397	201.21	420.206	223.963	0.907005	0.001611	0.0679226	basic helix-loop-helix protein 120	9	17132211	17133470	+	1260	protein_coding	-	-	413	441	431	275	223	178	9.12667	8.31607	8.27889	5.26551	4.17385	4.05335
Os05g0389800	2.16024	57.8783	6.64888	0	0	0	22.2291	0	6.91397	0.00162181	0.0681958	-	5	18872363	18875789	-	3427	protein_coding	PF00271:Helicase conserved C-terminal domain|PF00270:DEAD/DEAH box helicase|PF04408:Helicase associated domain (HA2)|PF07717:Oligonucleotide/oligosaccharide-binding (OB)-fold	HA2	2	63	7	0	0	0	0.0162498	0.436794	0.0494367	0	0	0
novel.3532	176.059	114.838	163.372	34.0733	21.7002	70.0844	151.423	41.9526	1.8569	0.00162192	0.0681958	-	6	29501746	29503606	+	1607	-	- && sp|B7F8P5|SAU39_ORYSJ Auxin-responsive protein SAUR36 OS=Oryza sativa subsp. japonica OX=39947 GN=SAUR39 PE=2 SV=1 && PF01095:Pectinesterase|PF02519:Auxin responsive protein	Auxin_inducible	163	125	172	36	23	62	2.82426	1.84818	2.59047	0.540461	0.337532	1.10698
Os10g0349300	284.071	428.115	394.184	159.009	222.663	139.038	368.79	173.57	1.08664	0.00162545	0.068251	hybrid proline- or glycine-rich protein 9	10	10563123	10563841	-	719	protein_coding	PF14547:Hydrophobic seed protein	-	263	466	415	168	236	123	10.185	15.3995	13.9696	5.63713	7.7408	4.90842
Os08g0466950	9.72107	33.992	14.2476	0	0	0	19.3202	0	6.71114	0.00162916	0.0683136	-	8	22927605	22928009	+	405	protein_coding	-	-	9	37	15	0	0	0	0.618757	2.17069	0.896399	0	0	0
Os09g0564600	20.5223	48.6912	8.54856	174.152	77.3658	123.213	25.9207	124.91	-2.26613	0.00163622	0.0685165	-	9	22450380	22453264	-	1399	protein_coding	PF08246:Cathepsin propeptide inhibitor domain (I29)|PF00112:Papain family cysteine protease	Peptidase_C1	19	53	9	184	82	109	0.378154	0.900136	0.155701	3.17306	1.38229	2.2355
Os10g0152000	18.362	24.805	13.2978	0	0	0	18.8216	0	6.67261	0.00165913	0.0693815	WALL-ASSOCIATED KINASE GENE 105	10	3122019	3127181	-	2088	protein_coding	PF00069:Protein kinase domain|PF13947:Wall-associated receptor kinase galacturonan-binding	Pkinase	17	27	14	0	0	0	0.2267	0.307244	0.162279	0	0	0
Os04g0293300	0	0	0	0	38.6829	37.303	0	25.3286	-7.13322	0.00166515	0.0695386	-	4	12838399	12839208	+	531	protein_coding	-	-	0	0	0	0	41	33	0	0	0	0	1.82093	1.78314
Os05g0200400	2630.09	2830.52	2598.76	3518.07	3176.72	3763.08	2686.46	3485.95	-0.375573	0.00167938	0.070038	-	5	6269370	6273074	+	1144	protein_coding	PF00067:Cytochrome P450	p450	2435	3081	2736	3717	3367	3329	59.266	63.9905	57.8836	78.3871	69.4097	83.4935
Os03g0145050	412.605	259.993	381.836	478.919	1104.82	568.588	351.478	717.443	-1.03031	0.00168694	0.0702581	-	3	2495553	2499016	+	3464	protein_coding	PF13855:Leucine rich repeat|PF00069:Protein kinase domain	Pkinase	382	283	402	506	1171	503	3.07057	1.94115	2.80875	3.52412	7.97227	4.16634
novel.2839	11.8813	13.7805	31.3447	0	0	0	19.0022	0	6.68668	0.00169903	0.0705256	-	4	5168001	5169650	-	1268	-	- && - && -	-	11	15	33	0	0	0	0.24155	0.281075	0.629883	0	0	0
Os04g0679400	5981.7	7447	6810.35	7652.3	8779.13	9576.7	6746.35	8669.37	-0.361575	0.00170113	0.0705256	-	4	34694367	34696099	-	1633	protein_coding	PF12481:Aluminium induced protein	-	5538	8106	7170	8085	9305	8472	94.4277	117.943	106.267	119.446	134.38	148.855
Os02g0616100	0	0	0	31.2339	17.9262	7.91276	0	19.0243	-6.72205	0.00170199	0.0705256	-	2	24372806	24374439	+	1634	protein_coding	-	-	0	0	0	33	19	7	0	0	0	0.487237	0.274223	0.122917
Os05g0500200	1161.13	1628.86	1533.04	957.838	1058.59	870.403	1441.01	962.277	0.582596	0.00170253	0.0705256	-	5	24616132	24619054	+	2923	protein_coding	-	-	1075	1773	1614	1012	1122	770	10.2403	14.4122	13.3641	8.35275	9.05247	7.55835
Os02g0758000	388.843	421.684	534.76	619.945	1238.8	660.15	448.429	839.63	-0.904993	0.00173483	0.0717668	24.1 KDA CLASS I HEAT SHOCK PROTEIN	2	31920854	31922068	+	1110	protein_coding	PF00011:Hsp20/alpha crystallin family	-	360	459	563	655	1313	584	9.03051	9.82516	12.2758	14.2363	27.8962	15.0958
Os01g0758900	11.8813	0	67.4386	0	0	0	26.44	0	7.16305	0.00173746	0.0717793	-	1	31919494	31922325	+	2635	protein_coding	PF05097:Protein of unknown function (DUF688)	-	11	0	71	0	0	0	0.116237	0	0.652143	0	0	0
Os01g0594300	983.988	1261.38	1319.33	1871.19	2789.89	1275.08	1188.23	1978.72	-0.735914	0.00174039	0.071804	-	1	23285238	23287336	+	2099	protein_coding	PF13855:Leucine rich repeat	-	911	1373	1389	1977	2957	1128	12.0848	15.542	16.016	22.7233	33.2232	15.4192
Os01g0786500	1151.41	1511.27	1212	1834.28	2732.33	1521.51	1291.56	2029.37	-0.652052	0.00175533	0.0723232	UCLACYANIN-LIKE PROTEIN 1	1	33350154	33351195	-	904	protein_coding	PF02298:Plastocyanin-like domain	Cu_bind_like	1066	1645	1276	1938	2896	1346	32.8338	43.2362	34.1623	51.7206	75.5497	42.721
Os03g0122600	1215.13	1509.43	1194.9	928.497	890.65	862.491	1306.49	893.879	0.547619	0.00176453	0.0725209	MADS BOX GENE 50	3	1270320	1300273	-	1147	protein_coding	PF01486:K-box region|PF00319:SRF-type transcription factor (DNA-binding and dimerisation domain)	SRF-TF	1125	1643	1258	981	944	763	27.31	34.0349	26.545	20.634	19.4094	19.0865
Os08g0113600	17.2819	14.6992	23.746	0	0	0	18.5757	0	6.65352	0.00176702	0.0725209	-	8	734623	735664	+	1042	protein_coding	-	-	16	16	25	0	0	0	0.427548	0.36484	0.580681	0	0	0
Os02g0745400	1220.53	1069.37	1029.63	1676.22	1390.7	1666.2	1106.51	1577.71	-0.511964	0.00176891	0.0725209	-	2	31284722	31286574	+	1756	protein_coding	PF01501:Glycosyl transferase family 8	Glyco_transf_8	1130	1164	1084	1771	1474	1474	17.9179	15.7499	14.9407	24.3317	19.7959	24.0845
Os12g0601300	5126.24	5499.35	6433.27	6514.63	7598.83	7859.63	5686.29	7324.36	-0.365026	0.00176955	0.0725209	IAA30	12	25310893	25316150	-	1544	protein_coding	PF02309:AUX/IAA family	-	4746	5986	6773	6883	8054	6953	85.5881	92.117	106.169	107.55	123.018	129.208
Os11g0618700	508.736	336.245	472.07	651.179	763.28	818.405	439.017	744.288	-0.762012	0.00180494	0.0738731	-	11	24089403	24092787	-	2913	protein_coding	PF04578:Protein of unknown function, DUF594|PF13968:Domain of unknown function (DUF4220)	-	471	366	497	688	809	724	4.50208	2.98532	4.12935	5.69805	6.54954	7.13121
Os05g0164900	1674.18	1488.3	1347.82	850.886	1248.23	846.665	1503.44	981.927	0.613946	0.00181952	0.0743708	-	5	3813306	3819768	-	3682	protein_coding	PF01344:Kelch motif|PF10539:Development and cell death domain	Kelch_1	1550	1620	1419	899	1323	749	11.7214	10.454	9.32747	5.89052	8.47381	5.83664
Os12g0297400	2466.99	2429.97	2817.23	1945.02	2001.13	1896.8	2571.4	1947.65	0.400772	0.0018231	0.0744182	-	12	11716268	11724611	+	1897	protein_coding	-	-	2284	2645	2966	2055	2121	1678	33.5244	33.129	37.8416	26.135	26.3679	25.3799
Os05g0399400	736.641	1338.55	232.711	49.217	156.619	12.4343	769.3	72.7566	3.40122	0.00183035	0.0746154	CHITINASE 9	5	19435401	19436495	+	1005	protein_coding	PF00182:Chitinase class I|PF00187:Chitin recognition protein	-	682	1457	245	52	166	11	18.8952	34.4464	5.90018	1.24829	3.89534	0.314045
Os10g0548000	430.967	606.344	605.998	240.406	370.79	270.164	547.77	293.787	0.898843	0.00184795	0.0752329	-	10	21440286	21443643	-	1671	protein_coding	PF00106:short chain dehydrogenase	adh_short	399	660	638	254	393	239	6.64859	9.38464	9.2408	3.66721	5.5465	4.1038
Os03g0332533	2059.79	2220.5	1962.37	2960.59	2527.6	2757.03	2080.89	2748.41	-0.401319	0.00185064	0.075243	-	3	12271456	12273755	-	1013	protein_coding	PF03767:HAD superfamily, subfamily IIIB (Acid phosphatase)	-	1907	2417	2066	3128	2679	2439	52.4172	56.6914	49.3612	74.4964	62.3686	69.0824
Os03g0221100	292.712	290.31	313.447	171.313	136.805	110.779	298.823	139.632	1.09627	0.0018563	0.0753368	-	3	6344978	6351569	+	1285	protein_coding	PF13365:Trypsin-like peptidase domain	-	271	316	330	181	145	98	5.87218	5.84298	6.2155	3.39823	2.66114	2.18821
Os11g0539200	854.374	1362.44	1003.98	1467.04	2287.95	1445.77	1073.6	1733.59	-0.691119	0.00185784	0.0753368	XYLOGLUCAN ENDOTRANSGLUCOSYDASE/HYDROLASE 2	11	19675012	19677815	+	975	protein_coding	PF06955:Xyloglucan endo-transglycosylase (XET) C-terminus|PF00722:Glycosyl hydrolases family 16	-	791	1483	1057	1550	2425	1279	22.5894	36.1399	26.2383	38.3535	58.6557	37.6384
Os03g0815900	6320.86	6307.81	6669.78	7786.7	7678.08	7822.33	6432.81	7762.37	-0.271008	0.00186311	0.0754061	-	3	34195226	34197990	-	1423	protein_coding	PF08711:TFIIS helical bundle-like domain|PF01096:Transcription factor S-II (TFIIS)|PF07500:Transcription factor S-II (TFIIS), central domain	-	5852	6866	7022	8227	8138	6920	114.507	114.643	119.432	139.481	134.87	139.53
Os01g0189700	181.46	418.01	246.958	134.4	90.5746	113.039	282.143	112.671	1.32516	0.00186445	0.0754061	-	1	4789656	4795346	+	3582	protein_coding	-	-	168	455	260	142	96	100	1.30592	3.01812	1.75676	0.956403	0.632046	0.801013
Os10g0447900	149.056	127.7	144.376	21.7691	50.9482	51.9981	140.377	41.5718	1.75765	0.00187093	0.0755688	silicon efflux transporter 5, Si efflux transporter 5	10	16225413	16238841	+	2511	protein_coding	PF03600:Citrate transporter	-	138	139	152	23	54	46	1.53026	1.31528	1.46508	0.220983	0.507166	0.525625
Os06g0103300	1033.67	925.133	1125.56	1428.24	1619.96	1365.52	1028.12	1471.24	-0.517332	0.00187945	0.0758137	HGO	6	215144	218016	-	1748	protein_coding	PF04209:homogentisate 1,2-dioxygenase	-	957	1007	1185	1509	1717	1208	15.2442	13.6879	16.4075	20.827	23.165	19.8285
Os01g0113700	655.632	660.547	648.741	415.505	333.994	440.854	654.973	396.784	0.723722	0.00188708	0.0760218	-	1	742860	745177	-	2079	protein_coding	PF00069:Protein kinase domain	Pkinase	607	719	683	439	354	390	8.12956	8.21721	7.95118	5.09434	4.01561	5.38239
Os10g0422075	361.84	320.627	300.149	179.831	138.692	167.298	327.539	161.941	1.01617	0.00189086	0.0760744	-	10	14907909	14911829	-	3237	protein_coding	PF07765:KIP1-like protein	-	335	349	316	190	147	148	2.88161	2.56173	2.36271	1.41608	1.07097	1.31185
Os01g0276000	12976.5	14283.1	14076.6	16484.9	18498	15466.1	13778.7	16816.3	-0.287435	0.00190081	0.076375	RPL30	1	9658174	9661275	-	630	protein_coding	PF01248:Ribosomal protein L7Ae/L30e/S12e/Gadd45 family	-	12014	15547	14820	17417	19606	13682	530.982	586.349	569.342	666.977	733.924	623.123
Os04g0381700	1128.72	1363.35	1648.92	1824.81	2003.96	2135.31	1380.33	1988.03	-0.525773	0.00190736	0.0765381	basic helix-loop-helix protein 156	4	18720467	18722735	+	1397	protein_coding	PF00010:Helix-loop-helix DNA-binding domain	HLH	1045	1484	1736	1928	2124	1889	20.8282	25.2399	30.0759	33.2957	35.8559	38.7972
Os12g0453500	298.113	553.978	496.766	190.243	95.292	281.468	449.619	189.001	1.25273	0.0019224	0.0770284	-	12	15639469	15640442	+	974	protein_coding	-	-	276	603	523	201	101	249	7.89011	14.7099	12.9959	4.97869	2.44549	7.33509
Os01g0138500	114.493	222.326	223.212	493.116	328.333	387.725	186.677	403.058	-1.10898	0.00192458	0.0770284	-	1	2059309	2062226	+	1430	protein_coding	PF05623:Protein of unknown function (DUF789)	-	106	242	235	521	348	343	2.06397	4.02096	3.97738	8.78981	5.73913	6.88213
Os03g0661800	82.089	109.326	142.476	16.0902	45.2873	13.5647	111.297	24.9807	2.15142	0.00194234	0.0776381	-	3	25978555	25990239	-	2426	protein_coding	-	-	76	119	150	17	48	12	0.872279	1.16548	1.49646	0.169058	0.466609	0.141924
Os10g0340100	1451.68	1437.77	1550.14	1044.91	1005.76	1134.92	1479.86	1061.86	0.47923	0.00195264	0.0779485	-	10	9974284	9976309	+	929	protein_coding	-	-	1344	1565	1632	1104	1066	1004	40.2825	40.0266	42.5177	28.6702	27.061	31.0087
Os04g0554600	261.389	79.0084	229.861	273.533	988.773	347.031	190.086	536.445	-1.49814	0.00195882	0.0780058	hybrid proline- or glycine-rich protein 7	4	27743339	27743963	+	625	protein_coding	PF14547:Hydrophobic seed protein	-	242	86	242	289	1048	307	10.7812	3.2694	9.37132	11.1557	39.5443	14.0936
novel.2277	1449.52	1518.62	1657.47	2195.83	1893.58	2188.44	1541.87	2092.62	-0.440336	0.00195914	0.0780058	-	3	25862340	25866805	+	1560	-	- && sp|Q9LTV3|SAU72_ARATH Auxin-responsive protein SAUR72 OS=Arabidopsis thaliana OX=3702 GN=SAUR72 PE=1 SV=1 && PF02519:Auxin responsive protein	Auxin_inducible	1342	1653	1745	2320	2007	1936	23.953	25.1767	27.073	35.8791	30.3407	35.6079
Os05g0531200	3125.86	5102.47	3257	2468.42	3090.86	2172.62	3828.45	2577.3	0.570852	0.0019697	0.0783249	-	5	26371480	26372835	+	1054	protein_coding	PF01190:Pollen proteins Ole e I like	-	2894	5554	3429	2608	3276	1922	76.4523	125.203	78.7394	59.696	73.3004	52.3212
Os03g0861400	453.65	500.693	591.75	699.449	829.324	992.486	515.364	840.42	-0.704641	0.00197287	0.0783498	-	3	36366368	36367651	-	1180	protein_coding	PF00403:Heavy-metal-associated domain	HMA	420	545	623	739	879	878	9.9106	10.974	12.7782	15.1092	17.5675	21.349
Os10g0542900	901.899	360.131	309.648	152.383	262.289	245.295	523.893	219.989	1.2514	0.0019772	0.0784206	CHITINASE 8	10	21205700	21207611	+	1072	protein_coding	PF00182:Chitinase class I	-	835	392	326	161	278	217	21.6883	8.68843	7.36017	3.62334	6.11579	5.80805
Os07g0120300	58.3264	94.6264	75.0374	17.0366	0	9.04315	75.9967	8.69327	3.12904	0.00198576	0.0785535	-	7	1085802	1086230	-	429	protein_coding	PF04398:Protein of unknown function, DUF538	-	54	103	79	18	0	8	3.50485	5.70466	4.45692	1.01226	0	0.535054
Os01g0944900	108.012	45.0164	33.2444	11.3578	0	5.65197	62.0909	5.66991	3.4522	0.00198761	0.0785535	beta-1, 3-glucanase 2	1	41539758	41540817	-	1060	protein_coding	PF00332:Glycosyl hydrolases family 17	Glyco_hydro_17	100	49	35	12	0	5	2.6268	1.09835	0.799148	0.27312	0	0.135341
Os01g0652800	3633.52	3673.89	4679.86	5304.08	5713.75	4763.48	3995.76	5260.43	-0.396755	0.00198821	0.0785535	trichome birefringence-like 57	1	26401569	26403477	-	1741	protein_coding	PF14416:PMR5 N terminal Domain|PF13839:GDSL/SGNH-like Acyl-Esterase family found in Pmr5 and Cas1p	-	3364	3999	4927	5604	6056	4214	53.801	54.5761	68.4935	77.6564	82.0333	69.4482
Os04g0513400	292.712	296.741	250.758	120.203	95.292	161.646	280.07	125.714	1.15754	0.00202748	0.0800024	BETA-GLUCOSIDASE 16	4	25658339	25667057	+	3165	protein_coding	-	-	271	323	264	127	101	143	2.38412	2.42482	2.01881	0.968073	0.752576	1.29637
Os10g0452700	226.825	446.489	391.334	195.921	159.449	119.822	354.883	158.397	1.16323	0.00203974	0.0803828	-	10	16507486	16508277	-	792	protein_coding	-	-	210	486	412	207	169	106	7.3829	14.5801	12.5903	6.30555	5.03228	3.84013
Os11g0104400	638.35	827.751	716.179	1079.93	1912.44	850.056	727.427	1280.81	-0.816394	0.00204838	0.0805519	OMEGA-3 FATTY ACID DESATURASE 3	11	199761	203743	-	1658	protein_coding	PF00487:Fatty acid desaturase|PF11960:Domain of unknown function (DUF3474)	-	591	901	754	1141	2027	752	9.92512	12.9119	11.0066	16.6027	28.8318	13.0136
novel.1214	10.8012	22.9676	20.8965	0	0	0	18.2217	0	6.62642	0.00204926	0.0805519	-	11	23443467	23444820	-	872	-	- && - && -	-	10	25	22	0	0	0	0.319313	0.681198	0.610621	0	0	0
Os02g0649800	2122.43	1211.77	758.922	3113.92	3309.75	4025.33	1364.37	3483	-1.35225	0.00205788	0.0807874	-	2	26163137	26164221	-	816	protein_coding	PF00173:Cytochrome b5-like Heme/Steroid binding domain	-	1965	1319	799	3290	3508	3561	67.051	38.4065	23.6986	97.2711	101.385	125.212
Os04g0191400	857.614	434.546	610.747	971.089	1081.23	1163.18	634.303	1071.83	-0.757637	0.0020615	0.0808265	-	4	6225157	6226576	-	689	protein_coding	-	-	794	473	643	1026	1146	1029	32.0874	16.3114	22.5869	35.9258	39.2255	42.851
Os03g0296600	197.662	290.31	221.313	50.1635	84.9137	129.995	236.428	88.3575	1.42336	0.00206949	0.0810367	-	3	10380090	10380764	+	675	protein_coding	PF05617:Prolamin-like	-	183	316	233	53	90	115	7.54884	11.1233	8.35444	1.89431	3.14443	4.88831
Os09g0463232	10.8012	24.805	18.9968	0	0	0	18.201	0	6.62481	0.00207447	0.0811284	-	9	17533362	17536199	-	2783	protein_coding	-	-	10	27	20	0	0	0	0.100051	0.230516	0.173933	0	0	0
Os04g0637300	27.003	0	46.5422	0	0	0	24.515	0	7.05342	0.00211429	0.0825809	-	4	32414851	32415613	+	402	protein_coding	-	-	25	0	49	0	0	0	1.7316	0	2.95009	0	0	0
Os05g0536250	12.9614	29.3985	12.3479	0	0	0	18.2359	0	6.62748	0.00211889	0.0826557	APETALA2/ETHYLENE-RESPONSIVE ELEMENT BINDING PROTEIN 52	5	26631889	26633757	-	1296	protein_coding	PF00847:AP2 domain	AP2	12	32	13	0	0	0	0.257816	0.586672	0.242775	0	0	0
novel.275	372.641	474.05	466.371	814.92	646.287	688.41	437.688	716.539	-0.710649	0.00212965	0.0828953	-	1	42456697	42457848	+	1069	-	- && - && -	-	345	516	491	861	685	609	8.98616	11.4689	11.1165	19.4314	15.1118	16.3457
Os07g0446100	4172.5	4269.21	4021.62	3112.97	3177.66	3568.65	4154.44	3286.43	0.338403	0.00213042	0.0828953	XBOS34	7	15237188	15243001	-	2380	protein_coding	PF13920:Zinc finger, C3HC4 type (RING finger)|PF12796:Ankyrin repeats (3 copies)	-	3863	4647	4234	3289	3368	3157	45.194	46.3923	43.0565	33.3399	33.3732	38.0595
novel.1170	0	0	0	19.8761	13.2088	20.3471	0	17.8107	-6.62548	0.0021404	0.0831782	-	11	16220832	16224585	-	462	-	- && - && -	-	0	0	0	21	14	18	0	0	0	1.09662	0.714643	1.11788
Os02g0192001	205.223	285.716	235.56	50.1635	114.162	115.3	242.166	93.2085	1.3793	0.00215446	0.0835954	-	2	5112362	5112690	-	329	protein_coding	-	-	190	311	248	53	121	102	16.0802	22.4603	18.244	3.88649	8.67346	8.89548
Os01g0971000	3191.75	2186.51	1741.06	1738.68	1508.63	1415.25	2373.11	1554.19	0.610099	0.00215656	0.0835954	-	1	42838976	42839507	+	532	protein_coding	-	-	2955	2380	1833	1837	1599	1252	154.66	106.296	83.3904	83.3058	70.8826	67.5239
Os06g0528700	25.9229	11.9431	16.1473	0	0	0	18.0044	0	6.60766	0.00219634	0.08503	-	6	19619923	19621610	-	1688	protein_coding	PF00743:Flavin-binding monooxygenase-like	FMO-like	24	13	17	0	0	0	0.395887	0.182987	0.243748	0	0	0
Os04g0204100	35.6439	36.7481	0	0	0	0	24.1307	0	7.03061	0.00221483	0.0856383	-	4	7031137	7033453	-	1790	protein_coding	-	-	33	40	0	0	0	0	0.513327	0.530954	0	0	0	0
Os11g0672300	4445.77	4746.02	4311.32	3735.76	3327.67	3680.56	4501.04	3581.33	0.329888	0.00223	0.0861166	-	11	27155346	27157693	+	1829	protein_coding	-	-	4116	5166	4539	3947	3527	3256	62.6606	67.1106	60.0637	52.0633	45.4773	51.0782
novel.4591	799.288	1161.24	951.74	663.483	631.192	564.067	970.756	619.58	0.647875	0.00225152	0.0868387	-	9	21768581	21771056	+	2388	-	- && - && -	-	740	1264	1002	701	669	499	8.6284	12.5766	10.1554	7.08209	6.60685	5.99558
Os04g0208200	5907.17	5130.03	4345.52	9107.04	5099.54	7847.2	5127.57	7351.26	-0.519761	0.00226025	0.0869538	senescence-associated gene 12	4	7250381	7251823	+	1347	protein_coding	PF08246:Cathepsin propeptide inhibitor domain (I29)|PF00112:Papain family cysteine protease	Peptidase_C1	5469	5584	4575	9622	5405	6942	113.051	98.4981	82.2032	172.336	94.6305	147.871
Os02g0671300	735.561	938.914	840.608	1368.61	982.168	1567.86	838.361	1306.21	-0.638949	0.00226235	0.0869538	basic helix-loop-helix protein 076	2	27266202	27269207	-	1615	protein_coding	-	-	681	1022	885	1446	1041	1387	11.7411	15.0359	13.2628	21.601	15.2013	24.6416
Os09g0376900	4564.58	4363.84	4000.73	3502.92	3243.7	3512.13	4309.72	3419.59	0.333759	0.00226298	0.0869538	HIGH-AFFINITY POTASSIUM(K+) TRANSPORTER 23	9	12662824	12667523	-	4087	protein_coding	PF02705:K+ potassium transporter	K_trans	4226	4750	4212	3701	3438	3107	28.7911	27.6146	24.943	21.847	19.8383	21.8123
Os04g0405900	3353.77	3265.07	2423.99	2452.33	1907.73	2125.14	3014.28	2161.73	0.47948	0.00228402	0.087653	-	4	20143778	20145831	-	1510	protein_coding	-	-	3105	3554	2552	2591	2022	1880	57.2555	55.923	40.9043	41.397	31.5796	35.7228
novel.777	32.4036	4.59351	18.9968	0	0	0	18.6646	0	6.65913	0.00230377	0.0883006	-	10	9969204	9970025	-	462	-	- && - && -	-	30	5	20	0	0	0	1.80806	0.257145	1.04774	0	0	0
Os06g0165500	16.2018	10.1057	27.5454	0	0	0	17.951	0	6.60412	0.00231198	0.0885052	RECEPTOR-LIKE CYTOPLASMIC KINASE 198	6	3305304	3307872	-	2569	protein_coding	PF01453:D-mannose binding lectin|PF00069:Protein kinase domain|PF00024:PAN domain|PF00954:S-locus glycoprotein domain	Pkinase	15	11	29	0	0	0	0.162577	0.101737	0.273212	0	0	0
Os08g0191650	14.0415	0	59.8399	0	0	0	24.6272	0	7.06048	0.00231627	0.0885591	-	8	5371810	5375320	+	3511	protein_coding	-	-	13	0	63	0	0	0	0.103097	0	0.434285	0	0	0
Os01g0275900	948.344	949.938	810.213	672.948	459.477	574.24	902.832	568.888	0.666291	0.00231951	0.0885729	-	1	9644443	9647828	-	2016	protein_coding	-	-	878	1034	853	711	487	508	12.1265	12.1865	10.2406	8.50858	5.69694	7.23
Os09g0300800	747.442	764.36	965.037	1061.95	1553.92	1197.09	825.613	1270.99	-0.622362	0.00232642	0.0887269	-	9	7470846	7483164	+	1999	protein_coding	PF03140:Plant protein of unknown function	-	692	832	1016	1122	1647	1059	9.63887	9.88919	12.3012	13.5412	19.4305	15.2002
Os07g0604600	18.362	0	0	517.725	275.498	618.326	6.12067	470.516	-6.2717	0.00234215	0.0891234	-	7	24765682	24766713	+	585	protein_coding	PF06522:NADH-ubiquinone reductase complex 1 MLRQ subunit	-	17	0	0	547	292	547	0.809144	0	0	22.5585	11.7714	26.8285
Os05g0433500	54.0059	163.529	62.6894	11.3578	20.7567	24.8687	93.4081	18.9944	2.30229	0.00234545	0.0891234	-	5	21247664	21248941	+	717	protein_coding	-	-	50	178	66	12	22	22	1.94171	5.89863	2.22787	0.403776	0.723613	0.880377
Os05g0191500	25.9229	45.9351	0	0	0	0	23.9527	0	7.02037	0.00234684	0.0891234	-	5	5625713	5632906	-	3067	protein_coding	PF03767:HAD superfamily, subfamily IIIB (Acid phosphatase)	-	24	50	0	0	0	0	0.217886	0.387353	0	0	0	0
Os10g0408700	7168.75	7650.95	7863.73	6552.48	6188.32	5794.4	7561.14	6178.4	0.291305	0.0023484	0.0891234	-	10	14095096	14106326	+	5291	protein_coding	-	-	6637	8328	8279	6923	6559	5126	34.9275	37.3984	37.8709	31.5671	29.235	27.7975
Os11g0702501	70.2077	113	78.8367	136.293	341.542	227.209	87.3483	235.015	-1.42682	0.00237565	0.0900465	-	11	28770418	28771740	-	1317	protein_coding	-	-	65	123	83	144	362	201	1.37423	2.21906	1.52531	2.63788	6.48225	4.379
Os02g0579600	4077.45	3955.93	3631.24	3057.13	3237.1	2916.42	3888.21	3070.22	0.340524	0.00238187	0.0901714	MADS BOX GENE 27	2	22294657	22301807	+	1084	protein_coding	PF01486:K-box region|PF00319:SRF-type transcription factor (DNA-binding and dimerisation domain)	K-box	3775	4306	3823	3230	3431	2580	96.9662	94.3832	85.3572	71.8871	74.6439	68.2897
Os06g0701700	176.059	124.025	73.1377	362.502	239.645	291.642	124.407	297.93	-1.26159	0.00238701	0.0902547	HIGH-AFFINITY K+ TRANSPORTER 1	6	29538938	29541203	-	1861	protein_coding	PF02386:Cation transport protein	-	163	135	77	383	254	258	2.43879	1.7236	1.0014	4.96513	3.21877	3.97776
Os01g0283100	5197.53	5560.91	5261.16	6427.55	6664.78	6358.47	5339.87	6483.6	-0.279965	0.00239844	0.0905759	-	1	10119242	10123678	+	1086	protein_coding	-	-	4812	6053	5539	6791	7064	5625	123.375	132.431	123.443	150.863	153.399	148.613
novel.4160	5.40059	16.5366	33.2444	0	0	0	18.3939	0	6.64023	0.00241106	0.0909405	-	8	8429027	8433677	+	1161	-	- && sp|Q9ZT66|E134_MAIZE Endo-1,3;1,4-beta-D-glucanase OS=Zea mays OX=4577 PE=1 SV=1 && PF01738:Dienelactone hydrolase family	-	5	18	35	0	0	0	0.119914	0.368375	0.729627	0	0	0
Os03g0717700	2090.03	2095.56	2076.35	1492.6	1725.63	1460.47	2087.31	1559.57	0.420235	0.00243286	0.0916507	HISTIDINE KINASE 4	3	29052532	29058566	+	3579	protein_coding	PF03924:CHASE domain|PF02518:Histidine kinase-, DNA gyrase B-, and HSP90-like ATPase|PF00072:Response regulator receiver domain|PF00512:His Kinase A (phospho-acceptor) domain	HATPase_c	1935	2281	2186	1577	1829	1292	15.054	15.1431	14.7827	10.6304	12.0519	10.3578
Os11g0145700	103.691	49.6099	103.533	29.3409	3.77394	7.91276	85.6113	13.6759	2.64121	0.00245294	0.0922941	-	11	2077493	2081514	+	1127	protein_coding	PF00622:SPRY domain	SPRY	96	54	109	31	4	7	2.37181	1.13847	2.34082	0.663614	0.0837026	0.178213
Os03g0820600	10171.5	9825.52	11211	12587.2	11944.5	13168	10402.7	12566.6	-0.272572	0.00245616	0.0923026	actin depolymerizing factor 4	3	34431700	34434224	+	795	protein_coding	PF00241:Cofilin/tropomyosin-type actin-binding protein	Cofilin_ADF	9417	10695	11803	13299	12660	11649	329.821	319.642	359.328	403.58	375.551	420.423
novel.4423	423.407	500.693	529.061	335.054	243.419	186.515	484.387	254.996	0.924589	0.00246633	0.0925155	-	8	18465816	18467727	-	1912	-	- && - && -	-	392	545	557	354	258	165	5.70862	6.77265	7.05071	4.46677	3.18225	2.47606
Os04g0616400	3197.15	3111.65	3643.59	2598.09	2549.3	2611.21	3317.46	2586.2	0.359319	0.00246784	0.0925155	-	4	31285363	31295976	-	5307	protein_coding	-	-	2960	3387	3836	2745	2702	2310	15.5301	15.1641	17.4942	12.4788	12.0071	12.489
Os11g0697600	0	0	0	0	39.6264	30.5206	0	23.3823	-7.01807	0.00247428	0.0925711	-	11	28560432	28561333	+	816	protein_coding	-	-	0	0	0	0	42	27	0	0	0	0	1.21384	0.949377
Os03g0412400	144.736	136.887	153.874	67.2001	39.6264	18.0863	145.166	41.6376	1.7972	0.00247534	0.0925711	-	3	17053185	17054293	-	1109	protein_coding	-	-	134	149	162	71	42	16	3.36439	3.19231	3.53548	1.54456	0.893142	0.413955
Os04g0357300	118.813	111.163	164.322	12.3042	55.6656	32.7814	131.433	33.5838	1.96829	0.00248976	0.0929973	-	4	17063617	17065887	-	2271	protein_coding	-	-	110	121	173	13	59	29	1.34868	1.26596	1.84372	0.138103	0.612686	0.366392
Os02g0686800	178.22	141.48	126.329	75.7184	17.9262	19.2167	148.676	37.6205	1.97877	0.00249636	0.0931308	-	2	28136347	28137459	-	1033	protein_coding	PF04570:zinc-finger of the FCS-type, C2-C2	-	165	154	133	80	19	17	4.44751	3.54218	3.11614	1.86839	0.433767	0.472187
Os07g0674400	4549.46	4329.84	5083.54	5963.77	5270.31	6589.07	4654.28	5941.05	-0.351982	0.00250544	0.0933565	-	7	28531925	28532701	+	686	protein_coding	-	-	4212	4713	5352	6301	5586	5829	170.961	163.239	188.824	221.597	192.035	243.801
Os09g0449500	0	0	0	21.7691	0	48.6069	0	23.4587	-7.02175	0.00253471	0.0942107	-	9	16828922	16830473	+	1289	protein_coding	-	-	0	0	0	23	0	43	0	0	0	0.43048	0	0.957151
Os12g0206800	16.2018	10.1057	26.5955	0	0	0	17.6343	0	6.57843	0.00253538	0.0942107	MADS BOX GENE 33	12	5569644	5573023	-	623	protein_coding	PF01486:K-box region|PF00319:SRF-type transcription factor (DNA-binding and dimerisation domain)	SRF-TF	15	11	28	0	0	0	0.670403	0.419522	1.08777	0	0	0
Os12g0570700	284.071	282.042	381.836	477.026	553.826	629.629	315.983	553.494	-0.808007	0.0025385	0.0942107	METALLOTHIONEIN I-4A	12	23501423	23502359	+	600	protein_coding	PF01439:Metallothionein	-	263	307	402	504	587	557	12.205	12.1573	16.2159	20.2655	23.0722	26.636
Os06g0708600	6369.46	6696.42	7099.1	8483.31	7739.41	8283.53	6721.66	8168.75	-0.281195	0.00254061	0.0942107	-	6	29976876	29977647	+	772	protein_coding	-	-	5897	7289	7474	8963	8203	7328	212.69	224.337	234.316	280.101	250.587	272.354
Os11g0694150	0	0	0	30.2874	38.6829	0	0	22.9901	-6.99539	0.00255044	0.094423	-	11	28364680	28368250	-	3571	protein_coding	PF13947:Wall-associated receptor kinase galacturonan-binding	-	0	0	0	32	41	0	0	0	0	0.216191	0.270768	0
Os04g0618600	1392.27	1068.45	1296.53	870.762	924.616	751.712	1252.42	849.03	0.56005	0.00255247	0.094423	basic helix-loop-helix protein 101	4	31416378	31420095	+	1796	protein_coding	PF00010:Helix-loop-helix DNA-binding domain	HLH	1289	1163	1365	920	980	665	19.9839	15.3859	18.3947	12.3583	12.8683	10.6238
Os07g0549900	780.926	746.905	890	1003.27	1451.08	1193.7	805.944	1216.02	-0.59343	0.0025581	0.0945178	-	7	21827202	21827703	+	502	protein_coding	PF15511:Centromere kinetochore component CENP-T histone fold	-	723	813	937	1060	1538	1056	40.1021	38.4802	45.1753	50.9425	72.2529	60.3567
Os06g0480000	1138.45	1153.89	1121.76	752.452	795.358	844.404	1138.03	797.405	0.513474	0.00258472	0.0953326	plant U-box-containing protein 74, U-box protein 74	6	16264256	16270836	-	3166	protein_coding	PF04564:U-box domain	U-box	1054	1256	1181	795	843	747	9.26963	9.42603	9.02826	6.05807	6.27942	6.76978
Os01g0802700	446.089	304.091	190.918	612.373	575.526	617.195	313.699	601.698	-0.940808	0.00258635	0.0953326	PIN PROTEIN 9	1	34003692	34006460	-	1735	protein_coding	PF03547:Membrane transport protein	-	413	331	201	647	610	546	6.62801	4.53293	2.8039	8.99669	8.2915	9.02939
Os10g0138100	809.009	631.149	833.01	452.418	360.411	549.371	757.722	454.067	0.739501	0.00260031	0.0957323	aldehyde oxidase	10	2358853	2368717	+	5068	protein_coding	PF03450:CO dehydrogenase flavoprotein C-terminal domain|PF00941:FAD binding domain in molybdopterin dehydrogenase|PF02738:Molybdopterin-binding domain of aldehyde dehydrogenase|PF01799:[2Fe-2S] binding domain|PF01315:Aldehyde oxidase and xanthine dehydrogenase, a/b hammerhead domain	-	749	687	877	478	382	486	4.11508	3.22085	4.18821	2.27546	1.77758	2.75147
Os11g0591400	154.457	103.813	108.282	16.0902	11.3218	56.5197	122.184	27.9772	2.13496	0.00261527	0.0960493	-	11	22485140	22490224	-	464	protein_coding	-	-	143	113	114	17	12	50	8.58126	5.78643	5.94637	0.883912	0.609911	3.09184
Os06g0538400	3449.9	3186.98	2860.92	2579.16	2110.58	2494.78	3165.93	2394.84	0.402691	0.00261648	0.0960493	-	6	20178124	20179043	-	920	protein_coding	-	-	3194	3469	3012	2725	2237	2207	96.6674	89.5915	79.2378	71.459	57.3431	68.8303
Os11g0141800	6050.83	6469.5	6533.95	7428.93	7735.64	7814.41	6351.43	7659.66	-0.270072	0.00261837	0.0960493	-	11	1946099	1946770	-	672	protein_coding	-	-	5602	7042	6879	7849	8199	6913	232.117	248.987	247.754	281.788	287.736	295.163
Os07g0546150	46.4451	23.8863	0	0	0	0	23.4438	0	6.98837	0.0026214	0.0960493	-	7	21629498	21633448	-	2029	protein_coding	-	-	43	26	0	0	0	0	0.590091	0.304468	0	0	0	0
Os01g0649100	10379.9	9908.21	10227.9	12337.4	13912.6	11161.5	10172	12470.5	-0.294049	0.00264258	0.0966905	mitochondrial malate dehydrogenase, mitochondrial MDH	1	26190754	26194403	+	1367	protein_coding	PF00056:lactate/malate dehydrogenase, NAD binding domain|PF02866:lactate/malate dehydrogenase, alpha/beta C-terminal domain	-	9610	10785	10768	13035	14746	9874	195.744	187.457	190.648	230.049	254.395	207.248
Os02g0117900	357.519	465.782	524.312	612.373	863.289	779.972	449.204	751.878	-0.742366	0.00264518	0.0966905	trichome birefringence-like 38	2	934683	937786	-	1473	protein_coding	PF13839:GDSL/SGNH-like Acyl-Esterase family found in Pmr5 and Cas1p|PF14416:PMR5 N terminal Domain	-	331	507	552	647	915	690	6.25688	8.17816	9.06988	10.5969	14.6494	13.4404
Os07g0159550	49.6855	0	20.8965	0	0	0	23.5273	0	6.99317	0.0026529	0.0968577	-	7	3184790	3187148	+	2359	protein_coding	-	-	46	0	22	0	0	0	0.542954	0	0.225715	0	0	0
Os06g0278000	0	0	0	6.62536	0	66.6932	0	24.4395	-7.08017	0.0026794	0.0976241	-	6	9564356	9566944	-	1002	protein_coding	PF03080:Domain of unknown function (DUF239)|PF14365:Domain of unknown function (DUF4409)	-	0	0	0	7	0	59	0	0	0	0.168542	0	1.68947
Os06g0470000	307.834	473.132	328.645	155.223	136.805	237.383	369.87	176.47	1.06991	0.00268106	0.0976241	-	6	15601705	15603783	+	1763	protein_coding	PF04577:Protein of unknown function (DUF563)	-	285	515	346	164	145	210	4.50117	6.94073	4.74995	2.24424	1.93963	3.41769
Os01g0527600	577.864	563.165	636.393	905.782	849.137	898.663	592.474	884.527	-0.578043	0.00268341	0.0976241	SHOOTLESS 2	1	18940502	18945666	-	3932	protein_coding	PF05183:RNA dependent RNA polymerase	-	535	613	670	957	900	795	3.78855	3.70422	4.12408	5.87187	5.39799	5.80121
Os05g0472500	239.786	441.896	213.714	91.8086	54.7221	179.733	298.465	108.754	1.45997	0.00268716	0.0976451	-	5	23209395	23209667	+	273	protein_coding	-	-	222	481	225	97	58	159	22.6424	41.8632	19.9473	8.5721	5.01035	16.7109
Os07g0538700	797.128	966.475	786.467	575.46	590.622	466.853	850.023	544.312	0.642587	0.00269639	0.097865	-	7	21175222	21178518	+	2220	protein_coding	PF00069:Protein kinase domain|PF01657:Salt stress response/antifungal	Pkinase	738	1052	828	608	626	413	9.25627	11.2593	9.02698	6.60737	6.65004	5.3378
Os02g0711900	1065	1183.29	983.084	1459.47	1471.84	1558.81	1077.12	1496.71	-0.47436	0.00269974	0.0978711	-	2	29481089	29482604	-	933	protein_coding	-	-	986	1288	1035	1542	1560	1379	29.4258	32.8008	26.8487	39.8732	39.4317	42.408
Os12g0125500	30.2433	18.374	59.8399	120.203	166.997	107.387	36.1524	131.529	-1.86342	0.00270857	0.0980758	-	12	1220955	1224975	-	3518	protein_coding	-	-	28	20	63	127	177	95	0.221613	0.135078	0.433421	0.870935	1.18653	0.774806
Os08g0246800	6928.96	8596.3	8172.42	6048.96	6336.45	6625.24	7899.23	6336.88	0.318157	0.00272109	0.0984132	-	8	8969014	8970904	+	1728	protein_coding	-	-	6415	9357	8604	6391	6716	5861	103.368	128.66	120.51	89.2284	91.6579	97.318
Os11g0116000	11.8813	24.805	15.1974	0	0	0	17.2946	0	6.551	0.00273512	0.0988047	non-specific lipid transfer protein 1.12, lipid transfer protein 1.12, type 1 non-specific lipid transfer protein 12	11	715445	716478	+	928	protein_coding	PF00234:Protease inhibitor/seed storage/LTP family	-	11	27	16	0	0	0	0.330048	0.691299	0.417289	0	0	0
Os05g0215000	51.8457	18.374	0	0	0	0	23.4066	0	6.98582	0.00274804	0.0991551	BURP domain-containing protein 1	5	7134027	7135550	-	1336	protein_coding	PF03181:BURP domain	-	48	20	0	0	0	0	1.00039	0.355692	0	0	0	0
Os01g0895300	3937.03	2653.21	2202.68	3642.06	5136.33	4150.81	2930.98	4309.73	-0.556564	0.00275857	0.0994185	-	1	38924933	38926377	+	1321	protein_coding	PF03188:Eukaryotic cytochrome b561|PF03351:DOMON domain	Cytochrom_B561	3645	2888	2319	3848	5444	3672	76.8294	51.9451	42.4877	70.2765	97.1892	79.7563
Os11g0557800	1635.3	2070.76	1879.73	2368.09	2927.64	2337.65	1861.93	2544.46	-0.450436	0.00276391	0.0994944	-	11	20723964	20724619	-	656	protein_coding	-	-	1514	2254	1979	2502	3103	2068	64.2621	81.6395	73.0142	92.0156	111.553	90.4507
Os06g0327400	607.027	533.766	631.644	934.176	919.898	817.275	590.812	890.45	-0.592316	0.0027776	0.0998703	-	6	12859939	12860605	-	609	protein_coding	-	-	562	581	665	987	975	723	25.6952	22.6678	26.4283	39.1001	37.7564	34.0633
novel.945	9.72107	3.67481	42.7428	0	0	0	18.7129	0	6.66447	0.00278128	0.0998858	-	11	13116534	13119052	+	1066	-	- && - && -	-	9	4	45	0	0	0	0.235081	0.0891565	1.02169	0	0	0
novel.2015	155.537	315.115	83.5859	68.1466	20.7567	63.3021	184.746	50.7351	1.86644	0.00280811	0.100732	-	2	19043330	19044403	-	987	-	- && - && -	-	144	343	88	72	22	56	4.06236	8.25709	2.1579	1.75992	0.525664	1.62793
novel.120	58.3264	58.797	41.793	8.51832	10.3783	4.52158	52.9721	7.80608	2.75531	0.00281754	0.100869	-	1	17933597	17938426	+	919	-	- && sp|F4K3G5|EDM2_ARATH Protein ENHANCED DOWNY MILDEW 2 OS=Arabidopsis thaliana OX=3702 GN=EDM2 PE=1 SV=1 && -	-	54	64	44	9	11	4	1.6361	1.65468	1.15878	0.236268	0.28228	0.124885
Os05g0560200	1316.67	809.377	887.151	598.176	662.327	621.717	1004.4	627.406	0.678216	0.00281849	0.100869	OsDOG1-like-3	5	27883739	27884410	-	672	protein_coding	PF14144:Seed dormancy control	-	1219	881	934	632	702	550	50.5088	31.1499	33.639	22.6895	24.636	23.4833
Os03g0737000	23114.5	22709.4	24808.9	28908.4	27063.9	26988.2	23544.3	27653.5	-0.232095	0.00282832	0.101103	cystathionine b-synthase domain containing protein OsCBSX4, CBS domain containing protein OsCBSX4	3	30206423	30210436	-	3223	protein_coding	PF00571:CBS domain	CBS	21400	24719	26119	30543	28685	23875	184.878	182.23	196.138	228.628	209.893	212.544
Os04g0495400	1353.39	1760.23	1576.73	2139.99	3658.84	1691.07	1563.45	2496.63	-0.675388	0.00283715	0.101301	-	4	24766251	24769310	+	1864	protein_coding	PF03188:Eukaryotic cytochrome b561|PF03351:DOMON domain	Cytochrom_B561	1253	1916	1660	2261	3878	1496	18.7171	24.423	21.554	29.2639	49.0642	23.0277
Os04g0470100	1248.62	1149.3	1170.2	1729.22	1607.7	1522.64	1189.37	1619.85	-0.446054	0.00284541	0.101479	small GTP-binding protein OsRab2A1	4	23492940	23495299	+	1023	protein_coding	PF00071:Ras family	Ras	1156	1251	1232	1827	1704	1347	31.4641	29.0557	29.1474	43.0865	39.2823	37.7796
Os03g0386800	419.086	642.173	530.961	819.652	1113.31	723.452	530.74	885.472	-0.738179	0.00285597	0.101737	SERINE CARBOXYPEPTIDASE 13	3	15400468	15403844	+	1767	protein_coding	PF00450:Serine carboxypeptidase	Peptidase_S10	388	699	559	866	1180	640	6.11404	9.3992	7.65668	11.8239	15.7488	10.3922
Os03g0431800	1314.5	1450.63	1256.64	1129.15	793.471	725.713	1340.59	882.778	0.602214	0.00286117	0.10179	-	3	18129996	18142854	+	1983	protein_coding	-	-	1217	1579	1323	1193	841	642	17.0884	18.9195	16.1474	14.5143	10.0018	9.28918
novel.783	5.40059	0	7.59872	82.3438	17.9262	53.1285	4.3331	51.1328	-3.56692	0.00286562	0.10179	-	10	10501875	10503078	-	477	-	- && - && -	-	5	0	8	87	19	47	0.291867	0	0.405917	4.40027	0.939373	2.82712
Os05g0577100	280.831	294.903	341.942	599.122	760.449	366.248	305.892	575.273	-0.911852	0.00286738	0.10179	-	5	28743711	28744604	-	894	protein_coding	PF04759:Protein of unknown function, DUF617	-	260	321	360	633	806	324	8.09783	8.53135	9.74609	17.0822	21.2618	10.3985
Os04g0362375	25.9229	17.4553	8.54856	0	0	0	17.3089	0	6.55087	0.00287099	0.101801	-	4	17357016	17359831	-	653	protein_coding	-	-	24	19	9	0	0	0	1.02337	0.691338	0.333576	0	0	0
Os12g0250700	90.73	74.4149	48.4418	146.704	147.184	310.858	71.1956	201.582	-1.5014	0.00289442	0.102514	-	12	8485823	8487087	-	1140	protein_coding	-	-	84	81	51	155	156	275	2.05167	1.68822	1.08276	3.28023	3.22718	6.92138
Os08g0215300	618.908	538.36	513.863	823.438	805.736	911.098	557.044	846.757	-0.604332	0.0028994	0.102572	-	8	6734412	6739686	+	3492	protein_coding	-	-	573	586	541	870	854	806	4.56892	3.98725	3.74963	6.01067	5.76749	6.62256
Os01g0904700	3231.72	3027.12	2828.62	4226.04	3552.22	3841.08	3029.15	3873.11	-0.354728	0.00290591	0.102684	B-TYPE RESPONSE REGULATOR 6	1	39387278	39391014	-	1951	protein_coding	PF00249:Myb-like DNA-binding domain|PF00072:Response regulator receiver domain	Response_reg	2992	3295	2978	4465	3765	3398	42.7009	40.1281	36.943	55.2131	45.5104	49.9725
Os08g0233400	318.635	281.123	375.187	763.81	496.273	484.939	324.982	581.674	-0.840334	0.00290938	0.102689	-	8	8107778	8116271	-	1547	protein_coding	-	-	295	306	395	807	526	429	5.30963	4.69982	6.17977	12.5852	8.0186	7.95668
Os03g0806500	1309.1	1310.07	1372.52	1766.13	1926.6	1675.24	1330.56	1789.32	-0.427555	0.00291558	0.10279	adenosine 5'-phosphosulfate reductase-like protein 5	3	33693171	33695957	+	1195	protein_coding	PF00085:Thioredoxin	-	1212	1426	1445	1866	2042	1482	28.2402	28.3532	29.2661	37.6723	40.2987	35.5832
Os01g0663300	1089.84	1236.57	1669.82	1906.21	2066.23	1802.98	1332.08	1925.14	-0.531081	0.00292056	0.102848	-	1	27081819	27085661	+	1656	protein_coding	PF00150:Cellulase (glycosyl hydrolase family 5)	-	1009	1346	1758	2014	2190	1595	16.9654	19.3123	25.6935	29.3411	31.1879	27.6354
Os02g0470400	1787.6	2019.31	1617.58	1354.41	1073.69	1411.86	1808.16	1279.99	0.498818	0.00293384	0.103148	-	2	15932300	15934481	-	1374	protein_coding	PF16909:Vacuolar-sorting-associated 13 protein C-terminal	-	1655	2198	1703	1431	1138	1249	33.5385	38.0094	29.9981	25.1264	19.5325	26.082
Os05g0212300	349.959	330.733	396.083	510.153	604.774	678.236	358.925	597.721	-0.735311	0.00293579	0.103148	glycoside hydrolase OsGH9C4	5	6941895	6944592	-	2206	protein_coding	PF09478:Carbohydrate binding domain CBM49|PF00759:Glycosyl hydrolase family 9	-	324	360	417	539	641	600	4.08952	3.87746	4.57505	5.89469	6.8526	7.80388
Os12g0639600	4236.23	4024.84	4137.5	5411.03	5232.57	4709.22	4132.85	5117.61	-0.30857	0.00294966	0.103517	-	12	27430195	27435072	+	2983	protein_coding	PF07995:Glucose / Sorbosone dehydrogenase	-	3922	4381	4356	5717	5546	4166	36.6089	34.8956	35.3427	46.2373	43.8459	40.0711
Os09g0569000	0	0	0	0	49.0612	19.2167	0	22.7593	-6.97972	0.00295775	0.103683	-	9	22707588	22709477	-	1779	protein_coding	PF13419:Haloacid dehalogenase-like hydrolase	-	0	0	0	0	52	17	0	0	0	0	0.689335	0.274181
Os12g0633200	339.157	607.262	537.609	664.429	1449.19	711.018	494.676	941.547	-0.928231	0.00297703	0.104123	-	12	27132446	27134705	-	699	protein_coding	PF03694:Erg28 like protein	-	314	661	566	702	1536	629	12.5079	22.4685	19.5977	24.2291	51.8223	25.8189
Os04g0423800	26330.1	35795.4	43579.6	46453.3	50851	42349.1	35235	46551.1	-0.401785	0.00297711	0.104123	class III peroxidase 54	4	20954485	20955826	+	1342	protein_coding	PF00141:Peroxidase	-	24377	38963	45881	49080	53897	37464	505.779	689.843	827.457	882.328	947.142	800.989
novel.2781	6.48071	14.6992	31.3447	0	0	0	17.5082	0	6.56893	0.00298046	0.104123	-	4	32473581	32474212	+	518	-	- && - && -	-	6	16	33	0	0	0	0.322518	0.733906	1.54188	0	0	0
Os03g0772800	13800.7	13391	11850.2	15393.6	15927	15394.8	13014	15571.8	-0.258933	0.0030074	0.104945	-	3	32017648	32019527	+	626	protein_coding	PF02046:Cytochrome c oxidase subunit VIa	-	12777	14576	12476	16264	16881	13619	568.313	553.241	482.354	626.803	635.955	624.218
Os12g0636400	545.46	463.945	505.315	323.696	277.385	292.772	504.907	297.951	0.760576	0.00301832	0.105116	-	12	27286553	27288661	-	1215	protein_coding	PF12697:Alpha/beta hydrolase family	-	505	505	532	342	294	259	11.5731	9.87564	10.5974	6.79091	5.70655	6.1163
Os01g0748300	72.368	234.269	148.175	307.606	393.433	375.291	151.604	358.777	-1.24059	0.00301913	0.105116	-	1	31324550	31328260	-	488	protein_coding	PF04520:Senescence regulator	-	67	255	156	325	417	332	3.82285	12.4157	7.73695	16.0672	20.152	19.5202
Os08g0531000	844.653	704.645	1197.75	433.488	717.049	388.856	915.682	513.131	0.834804	0.00303178	0.105437	NUCLEOTIDE PYROPHOSPHATASE/PHOSPHODIESTERASE 1	8	26439631	26445473	+	2232	protein_coding	PF16656:Purple acid Phosphatase, N-terminal domain|PF14008:Iron/zinc purple acid phosphatase-like protein C|PF00149:Calcineurin-like phosphoesterase	Metallophos	782	767	1261	458	760	344	9.75541	8.16491	13.6737	4.9505	8.03012	4.42211
Os09g0330000	41.0445	71.6588	32.2946	115.471	173.601	157.125	48.3326	148.732	-1.61995	0.00306833	0.106588	-	9	9825477	9832295	-	1682	protein_coding	PF00201:UDP-glucoronosyl and UDP-glucosyl transferase	UDPGT	38	78	34	122	184	139	0.629058	1.10184	0.489236	1.74989	2.57985	2.37112
Os12g0459300	990.469	970.15	1054.32	672.001	736.862	670.324	1004.98	693.062	0.535946	0.00309283	0.107231	-	12	16092309	16102733	+	3597	protein_coding	-	-	917	1056	1110	710	781	593	7.09842	6.97547	7.46875	4.76207	5.12051	4.7302
Os04g0356600	0	0	0	34.0733	0	32.7814	0	22.2849	-6.94846	0.00309382	0.107231	-	4	17044349	17046921	+	2573	protein_coding	PF08276:PAN-like domain|PF01453:D-mannose binding lectin|PF00954:S-locus glycoprotein domain|PF00069:Protein kinase domain	Pkinase	0	0	0	36	0	29	0	0	0	0.337552	0	0.323388
novel.3660	1266.98	1716.14	1124.61	1062.9	878.385	638.673	1369.24	859.985	0.670453	0.00312562	0.108212	-	6	19116585	19150885	-	7115	-	- && - && -	-	1173	1868	1184	1123	931	565	4.59046	6.2381	4.02756	3.80788	3.08587	2.27845
Os05g0486700	7162.27	7504.88	8159.13	9085.27	9473.54	8959.5	7608.76	9172.77	-0.269659	0.00313167	0.108299	-	5	23939959	23943133	-	778	protein_coding	PF01246:Ribosomal protein L24e	-	6631	8169	8590	9599	10041	7926	237.319	249.482	267.226	297.663	304.369	292.307
Os02g0584200	62.6469	93.7076	35.1441	78.5579	123.597	521.112	63.8329	241.089	-1.91533	0.00314358	0.108505	root-specific unknown protein 3	2	22529056	22531379	-	607	protein_coding	-	-	58	102	37	83	131	461	2.66055	3.99265	1.47529	3.29889	5.08962	21.791
Os06g0710300	541.14	533.766	382.786	331.268	228.323	231.731	485.897	263.774	0.880551	0.00314466	0.108505	-	6	30036069	30037729	-	1288	protein_coding	-	-	501	581	403	350	242	205	10.8307	10.7179	7.57276	6.55587	4.43101	4.56671
Os07g0585900	54.0059	53.2847	102.583	157.116	217.002	188.776	69.9578	187.631	-1.42245	0.00315144	0.108608	-	7	23807453	23808545	+	1093	protein_coding	-	-	50	58	108	166	230	167	1.27375	1.26083	2.39149	3.66409	4.96261	4.38391
Os08g0249000	588.665	808.458	548.058	1075.2	765.167	1419.77	648.394	1086.71	-0.744158	0.00315471	0.108608	B-box-containing protein 25, CCT domain-containing gene 29, CCT (CO, CO-LIKE and TOC1) domain protein 29, CCT domain protein 29	8	9098485	9099878	+	1025	protein_coding	-	-	545	880	577	1136	811	1256	14.8049	20.399	13.6244	26.7382	18.6595	35.1585
Os08g0302000	1207.57	1230.14	1053.37	601.015	946.316	727.974	1163.7	758.435	0.617414	0.00315836	0.108612	class III peroxidase 118	8	12455954	12457748	+	1505	protein_coding	PF00141:Peroxidase	-	1118	1339	1109	635	1003	644	20.6842	21.1395	17.8345	10.1792	15.7169	12.2776
Os11g0158500	4120.65	3497.5	3753.77	3222.77	2818.19	2851.98	3790.64	2964.31	0.354469	0.00317215	0.108859	basic helix-loop-helix protein 151	11	2835467	2837702	+	1695	protein_coding	-	-	3815	3807	3952	3405	2987	2523	62.6697	53.3658	56.4303	48.4647	41.5593	42.7083
Os12g0568900	5443.8	6555.86	7534.13	7628.63	8948.02	8537.87	6511.26	8371.5	-0.362385	0.00317259	0.108859	-	12	23410052	23411077	+	1026	protein_coding	PF00314:Thaumatin family	Thaumatin	5040	7136	7932	8060	9484	7553	136.778	165.256	187.112	189.525	217.995	211.221
Os01g0755700	3935.95	4647.72	4665.61	5786.78	5306.16	5463.19	4416.43	5518.71	-0.321269	0.00317869	0.108946	-	1	31710636	31711784	+	1149	protein_coding	PF13639:Ring finger domain	-	3644	5059	4912	6114	5624	4833	88.3062	104.615	103.467	128.376	115.433	120.687
Os10g0390500	12133	9363.42	7788.69	13475	11137.8	14467.9	9761.69	13026.9	-0.416354	0.00318706	0.109111	ALANINE AMINOTRANSFERASE	10	12968039	12974099	+	1801	protein_coding	PF00155:Aminotransferase class I and II	Aminotran_1_2	11233	10192	8200	14237	11805	12799	173.666	134.461	110.196	190.714	154.581	203.905
Os04g0352066	45.365	0.918702	12.3479	0	0	0	19.5439	0	6.72499	0.0032073	0.109682	-	4	16801977	16802287	+	311	protein_coding	-	-	42	1	13	0	0	0	3.76029	0.0763994	1.01169	0	0	0
Os12g0538700	17.2819	11.9431	20.8965	0	0	0	16.7072	0	6.50039	0.00322703	0.11023	GLUTAREDOXIN 29	12	21480112	21481099	+	988	protein_coding	PF00462:Glutaredoxin	-	16	13	22	0	0	0	0.450916	0.312634	0.538928	0	0	0
Os08g0117400	4678	4449.28	4747.3	5443.21	6179.83	5464.32	4624.86	5695.79	-0.300611	0.00323385	0.11023	CALMODULIN-LIKE PROTEIN 7	8	969318	970248	-	931	protein_coding	PF13405:EF-hand domain|PF13499:EF-hand domain pair	-	4331	4843	4998	5751	6550	4834	129.53	123.599	129.931	149.029	165.918	148.978
Os10g0442600	13108.3	12691	13583.7	14672.3	16247.8	15671.8	13127.6	15530.6	-0.242505	0.00323405	0.11023	CELL DIVISION CONTROL 48E	10	15914701	15915920	+	872	protein_coding	PF00004:ATPase family associated with various cellular activities (AAA)	AAA	12136	13814	14301	15502	17221	13864	387.518	376.403	396.931	428.893	465.741	456.181
Os03g0836600	182.54	204.871	188.068	59.6283	66.044	103.996	191.826	76.5562	1.32811	0.00324965	0.110639	-	3	35150338	35153148	+	2548	protein_coding	-	-	169	223	198	63	70	92	1.8468	2.07948	1.88075	0.596512	0.64789	1.03599
novel.3942	374.801	315.115	336.243	467.561	643.457	617.195	342.053	576.071	-0.752237	0.00326983	0.111192	-	7	5303288	5305554	-	2267	-	- && - && -	-	347	343	354	494	682	546	4.26197	3.59495	3.77935	5.25719	7.09473	6.91045
Os01g0364800	1.08012	43.179	13.2978	0	0	0	19.1856	0	6.70156	0.00327311	0.111192	WALL-ASSOCIATED KINASE GENE 7/8	1	14892931	14898978	+	2188	protein_coding	-	-	1	47	14	0	0	0	0.0127258	0.510388	0.154862	0	0	0
Os04g0621900	345.638	240.7	396.083	107.899	44.3438	209.123	327.474	120.455	1.44585	0.00327768	0.111224	-	4	31606004	31609869	+	3866	protein_coding	-	-	320	262	417	114	47	185	2.30473	1.61024	2.61059	0.711412	0.286707	1.37301
Os03g0157900	6473.15	5245.79	3891.49	6903.63	6878.01	7312.52	5203.48	7031.39	-0.434485	0.003286	0.111384	-	3	3110725	3112384	+	1660	protein_coding	PF00266:Aminotransferase class-V	Aminotran_5	5993	5710	4097	7294	7290	6469	100.524	81.7294	59.7342	106.007	103.567	111.813
novel.2937	1170.85	1251.27	1663.17	1824.81	1926.6	2000.8	1361.76	1917.4	-0.493307	0.00329566	0.111487	-	4	23192246	23200565	-	1230	-	- && - && -	-	1084	1362	1751	1928	2042	1770	24.539	26.3101	34.4545	37.8164	39.152	41.2889
Os09g0376800	2053.31	2162.63	2099.15	1716.92	1416.17	1615.33	2105.03	1582.81	0.411506	0.0032963	0.111487	-	9	12646004	12650074	-	1832	protein_coding	PF00982:Glycosyltransferase family 20	-	1901	2354	2210	1814	1501	1429	28.8928	30.5303	29.1966	23.8885	19.3223	22.3806
Os03g0238600	12954.9	10433.7	9480.35	13748.6	12757.8	15253.5	10956.3	13920	-0.34544	0.00331639	0.112044	PURPLE ACID PHOSPHATASE 3C	3	7322529	7325182	+	1398	protein_coding	PF00149:Calcineurin-like phosphoesterase	Metallophos	11994	11357	9981	14526	13522	13494	238.885	193.022	172.795	250.678	228.106	276.948
Os04g0460300	227.905	249.887	290.651	372.913	704.784	402.42	256.148	493.372	-0.945828	0.0033216	0.112097	amino acid transporter-like 13	4	22977821	22980329	+	1816	protein_coding	PF01490:Transmembrane amino acid transporter protein	Aa_trans	211	272	306	394	747	356	3.23519	3.5588	4.07822	5.2343	9.7008	5.6247
Os03g0655100	72.368	73.4962	37.0438	111.685	222.663	193.297	60.9693	175.882	-1.5289	0.00333129	0.112301	-	3	25547399	25548779	+	940	protein_coding	PF07847:Protein of unknown function (DUF1637)	-	67	80	39	118	236	171	1.98463	2.02214	1.00416	3.02853	5.92089	5.21955
Os03g0818400	9278.22	8994.1	9164.06	11463.8	10942.5	10253.8	9145.46	10886.7	-0.251553	0.00333603	0.112337	-	3	34347178	34349415	-	969	protein_coding	PF00164:Ribosomal protein S12/S23	Ribosomal_S12	8590	9790	9648	12112	11598	9071	246.832	240.054	240.979	301.557	282.268	268.594
Os02g0139100	980.748	1044.56	1058.12	1289.11	1548.26	1442.38	1027.81	1426.58	-0.472796	0.00334981	0.112606	-	2	2082561	2085271	-	1087	protein_coding	PF09229:Activator of Hsp90 ATPase, N-terminal	-	908	1137	1114	1362	1641	1276	23.2589	24.8531	24.804	30.2291	35.6026	33.6811
Os08g0495300	29.1632	10.1057	11.3981	0	0	0	16.889	0	6.51497	0.00335133	0.112606	-	8	24452213	24456560	+	1260	protein_coding	PF12274:Protein of unknown function (DUF3615)	-	27	11	12	0	0	0	0.596659	0.20743	0.230503	0	0	0
Os06g0172600	8993.07	8977.56	9294.18	10565.6	11550.1	10377	9088.27	10830.9	-0.253132	0.00338085	0.113474	-	6	3656494	3657055	+	488	protein_coding	-	-	8326	9772	9785	11163	12242	9180	475.061	475.788	485.296	551.873	591.61	539.744
Os10g0486100	639.43	584.295	616.446	372.913	381.168	405.811	613.39	386.631	0.666	0.00338573	0.113514	-	10	18390302	18394392	-	2089	protein_coding	PF00067:Cytochrome P450	p450	592	636	649	394	404	359	7.89071	7.23384	7.5192	4.55026	4.56085	4.93084
Os09g0394600	2441.07	2709.25	2825.77	3715.88	2963.49	3799.25	2658.7	3492.87	-0.393363	0.00339252	0.113618	-	9	13688245	13690936	-	1665	protein_coding	PF03372:Endonuclease/Exonuclease/phosphatase family	Exo_endo_phos	2260	2949	2975	3926	3141	3361	37.7944	42.0834	43.2452	56.8871	44.4894	57.9188
Os01g0803900	1124.4	869.093	584.152	1863.62	924.616	1656.03	859.216	1481.42	-0.786173	0.00340585	0.113941	-	1	34089461	34091158	+	1698	protein_coding	PF00067:Cytochrome P450	p450	1041	946	615	1969	980	1465	17.0705	13.2374	8.76602	27.976	13.611	24.7551
Os04g0398500	7561.91	7377.18	6866.39	8641.37	8978.21	8496.04	7268.5	8705.2	-0.260321	0.00341725	0.114198	-	4	19685272	19687980	+	1242	protein_coding	PF00355:Rieske [2Fe-2S] domain|PF02921:Ubiquinol cytochrome reductase transmembrane region	-	7001	8030	7229	9130	9516	7516	156.954	153.619	140.871	177.348	180.691	173.632
Os04g0443801	166.338	26.6424	23.746	13.2507	6.6044	10.1735	72.2422	10.0096	2.84975	0.00343096	0.114472	OPR13	4	22103142	22108833	-	3281	protein_coding	-	-	154	29	25	14	7	9	1.30691	0.210011	0.184416	0.102944	0.0503147	0.0787048
Os07g0685700	3561.15	3593.05	3331.09	2958.7	2745.54	2603.3	3495.1	2769.18	0.33565	0.00343703	0.114472	ETHYLENE INSENSITIVE-LIKE GENE 2	7	29116058	29118472	-	2104	protein_coding	PF04873:Ethylene insensitive 3	EIN3	3297	3911	3507	3126	2910	2303	43.6321	44.1664	40.3418	35.8444	32.6175	31.406
Os05g0361500	7582.44	6422.65	6256.6	8619.6	7879.99	8506.21	6753.89	8335.27	-0.30364	0.00343913	0.114472	PECTIN METHYLESTERASE 17	5	17237008	17240099	+	1962	protein_coding	PF04043:Plant invertase/pectin methylesterase inhibitor|PF01095:Pectinesterase	-	7020	6991	6587	9107	8352	7525	99.6256	84.6624	81.2557	111.984	100.391	110.046
novel.3213	104.772	169.96	65.539	35.0198	20.7567	36.1726	113.423	30.6497	1.88985	0.00344033	0.114472	-	5	4922809	4926257	-	599	-	- && - && -	-	97	185	69	37	22	32	4.50897	7.33829	2.78797	1.49023	0.866161	1.53281
Os10g0441900	553.021	624.718	573.703	350.198	385.886	351.553	583.814	362.545	0.687348	0.00344954	0.114654	-	10	15874303	15876563	+	2261	protein_coding	PF00069:Protein kinase domain|PF00139:Legume lectin domain	Pkinase	512	680	604	370	409	311	6.30525	7.14593	6.46549	3.94802	4.26605	3.94662
Os01g0288200	123.134	98.3012	98.7834	237.567	450.986	136.778	106.739	275.11	-1.36761	0.00346601	0.115017	-	1	10369936	10370578	-	544	protein_coding	-	-	114	107	104	251	478	121	5.83497	4.67342	4.627	11.1315	20.722	6.38192
Os09g0332700	2174.28	2072.59	2031.71	1398.9	1353.9	1821.06	2092.86	1524.62	0.457594	0.00346792	0.115017	OsPDR20	9	9970574	9979350	-	2866	protein_coding	PF00005:ABC transporter|PF14510:ABC-transporter extracellular N-terminal	ABC_tran	2013	2256	2139	1478	1435	1611	19.5569	18.7031	18.0634	12.4416	11.8081	16.1281
Os03g0357500	27.003	29.3985	24.6958	73.8255	112.275	105.127	27.0324	97.0756	-1.84398	0.0034824	0.115373	-	3	13833495	13834606	-	1112	protein_coding	-	-	25	32	26	78	119	93	0.625991	0.683747	0.565892	1.69226	2.52374	2.39962
Os08g0460600	2556.64	2633.92	2554.12	1872.14	1936.03	2180.53	2581.56	1996.23	0.371344	0.00348626	0.115376	CYTOKININ OXIDASE/DEHYDROGENASE 11	8	22616852	22618558	-	1707	protein_coding	PF09265:Cytokinin dehydrogenase 1, FAD and cytokinin binding	-	2367	2867	2689	1978	2052	1929	38.6098	39.9066	38.1261	27.9557	28.3496	32.4238
Os11g0602600	4357.2	4807.57	4525.99	5312.6	6341.17	5425.89	4563.59	5693.22	-0.319072	0.00349826	0.115574	-	11	23184448	23187520	+	945	protein_coding	PF01479:S4 domain|PF00163:Ribosomal protein S4/S9 N-terminal domain	S4	4034	5233	4765	5613	6721	4800	118.86	131.574	122.038	143.298	167.728	145.739
Os01g0960900	2308.21	2301.35	2405.94	3100.67	2669.12	3325.62	2338.5	3031.8	-0.374326	0.00349973	0.115574	-	1	42364072	42364905	-	834	protein_coding	PF00854:POT family	-	2137	2505	2533	3276	2829	2942	71.3463	71.3661	73.508	94.7667	79.9963	101.214
Os04g0103900	135.015	21.1302	22.7962	0	11.3218	3.39118	59.6471	4.90434	3.59789	0.00350403	0.115577	Chalcone synthase, polyketide synthase 2	4	258818	263006	-	1698	protein_coding	PF02797:Chalcone and stilbene synthases, C-terminal domain|PF00195:Chalcone and stilbene synthases, N-terminal domain	Chal_sti_synt_N	125	23	24	0	12	3	2.04977	0.32184	0.342089	0	0.166666	0.0506931
Os06g0509900	8.64095	14.6992	121.58	2.83944	4.71743	4.52158	48.3066	4.02615	3.58778	0.00351254	0.115577	Thionin 1, thionin 2	6	18201961	18202883	-	620	protein_coding	PF00321:Plant thionin	-	8	16	128	3	5	4	0.359278	0.613167	4.9967	0.116737	0.190187	0.185111
novel.2692	19.4421	46.8538	0	0	0	0	22.0987	0	6.90438	0.00351455	0.115577	-	4	18138027	18140054	+	1121	-	- && - && -	-	18	51	0	0	0	0	0.447095	1.08097	0	0	0	0
Os11g0593900	72.368	79.9271	42.7428	13.2507	7.54788	15.8255	65.0126	12.208	2.41689	0.00351574	0.115577	-	11	22618819	22624351	-	2212	protein_coding	-	-	67	87	45	14	8	14	0.843378	0.934511	0.492371	0.152694	0.0852919	0.181597
Os08g0486867	299.193	327.977	285.902	667.269	475.517	446.506	304.357	529.764	-0.799934	0.0035186	0.115577	-	8	24077066	24077573	+	508	protein_coding	-	-	277	357	301	705	504	395	15.1827	16.6976	14.3406	33.4814	23.3975	22.3099
Os01g0606200	2.16024	30.3172	20.8965	0	0	0	17.7913	0	6.59259	0.00355661	0.116656	-	1	23890258	23890668	-	288	protein_coding	-	-	2	33	22	0	0	0	0.193362	2.72252	1.84882	0	0	0
Os07g0677300	1827.56	2373.01	2080.15	2671.91	3725.82	2458.61	2093.57	2952.12	-0.495801	0.00355904	0.116656	PEROXIDASE GX9	7	28678458	28680010	+	1244	protein_coding	PF00141:Peroxidase	-	1692	2583	2190	2823	3949	2175	37.8715	49.3349	42.6078	54.748	74.8634	50.1654
novel.3117	0	0	0	0	37.7394	27.1295	0	21.623	-6.90528	0.00357551	0.117038	-	5	18354350	18355991	+	533	-	- && sp|Q9M667|RPP13_ARATH Disease resistance protein RPP13 OS=Arabidopsis thaliana OX=3702 GN=RPP13 PE=2 SV=2 && -	-	0	0	0	0	40	24	0	0	0	0	1.76985	1.29196
Os07g0485000	14.0415	31.2359	5.69904	0	0	0	16.9922	0	6.52546	0.00358284	0.117038	TPP10	7	17816192	17820602	+	3384	protein_coding	PF02358:Trehalose-phosphatase	-	13	34	6	0	0	0	0.106966	0.238725	0.0429127	0	0	0
Os01g0801600	1234.58	1107.04	966.937	1402.68	1642.61	1583.68	1102.85	1542.99	-0.484755	0.00358501	0.117038	-	1	33952187	33956006	-	1895	protein_coding	PF01210:NAD-dependent glycerol-3-phosphate dehydrogenase N-terminus|PF07479:NAD-dependent glycerol-3-phosphate dehydrogenase C-terminus	NAD_Gly3P_dh_C	1143	1205	1018	1482	1741	1401	16.7946	15.1087	13.0018	18.8676	21.6667	21.2126
Os11g0210100	79.9288	108.407	172.871	247.031	493.443	180.863	120.402	307.112	-1.35067	0.00358589	0.117038	class III peroxidase 132, class III peroxidase 133	11	5699982	5702081	-	1667	protein_coding	PF00141:Peroxidase	-	74	118	182	261	523	160	1.23603	1.68189	2.64242	3.77731	7.39893	2.75391
Os05g0459900	22345.5	24090.2	21790.3	24678.5	31784.1	26895.5	22742	27786	-0.289005	0.00359067	0.11707	-	5	22596427	22598350	+	1107	protein_coding	PF01158:Ribosomal protein L36e	-	20688	26222	22941	26074	33688	23793	520.36	562.818	501.568	568.248	717.679	616.69
Os11g0112200	208.463	134.131	127.279	221.476	346.259	462.331	156.624	343.356	-1.13289	0.00359969	0.117239	class III peroxidase 131	11	571319	573032	+	1140	protein_coding	PF00141:Peroxidase	-	193	146	134	234	367	409	4.71395	3.04297	2.84489	4.95209	7.59214	10.294
Os02g0807000	18099.6	19348.8	16619.3	14957.2	13538.1	16131.9	18022.6	14875.7	0.27693	0.00361254	0.117534	PHOSPHOENOL PYRUVATE CARBOXYLASE KINASE1	2	34468754	34470169	-	1294	protein_coding	PF00069:Protein kinase domain	Pkinase	16757	21061	17497	15803	14349	14271	360.574	386.718	327.261	294.634	261.511	316.436
Os01g0361800	205.223	329.814	246.009	100.327	88.6876	153.734	260.348	114.249	1.191	0.00364011	0.118135	-	1	14744917	14748525	+	3205	protein_coding	-	-	190	359	259	106	94	136	1.65066	2.66144	1.95586	0.797913	0.691676	1.21752
Os12g0180400	7622.4	7278.88	7389.75	9486.57	8211.15	9203.67	7430.34	8967.13	-0.271215	0.00364041	0.118135	-	12	4051769	4054373	+	550	protein_coding	PF01194:RNA polymerases N / 8 kDa subunit	-	7057	7923	7780	10023	8703	8142	357.265	342.277	342.359	439.656	373.172	424.75
Os05g0123200	5425.44	6136.93	7300.47	7965.58	8320.6	7561.21	6287.61	7949.13	-0.338207	0.00364254	0.118135	-	5	1291479	1295477	+	2203	protein_coding	-	-	5023	6680	7686	8416	8819	6689	63.4865	72.0464	84.4406	92.1657	94.4078	87.1188
novel.4256	5.40059	31.2359	14.2476	0	0	0	16.9614	0	6.52354	0.00365368	0.118265	-	8	21787358	21788410	+	1053	-	- && - && -	-	5	34	15	0	0	0	0.132213	0.767186	0.344769	0	0	0
Os09g0492700	3767.45	4356.49	3896.24	4940.63	6111.9	4535.14	4006.73	5195.89	-0.375026	0.00365422	0.118265	3-hydroxy-3-methylglutaryl coenzyme A reductase II, 3-hydroxy-3-methylglutaryl-CoA reductase 2	9	19074060	19078617	+	2419	protein_coding	PF00368:Hydroxymethylglutaryl-coenzyme A reductase	-	3488	4742	4102	5220	6478	4012	40.1489	46.5775	41.0417	52.061	63.155	47.5872
Os01g0282800	3362.41	3637.14	4667.51	5028.65	5112.75	5008.78	3889.02	5050.06	-0.376746	0.00367359	0.118766	BETA-TUBULIN 1	1	10099352	10102948	-	1770	protein_coding	PF00091:Tubulin/FtsZ family, GTPase domain|PF03953:Tubulin C-terminal domain	Tubulin	3113	3959	4914	5313	5419	4431	48.971	53.145	67.1935	72.4177	72.2019	71.828
Os03g0331600	206.303	273.773	274.504	480.812	430.229	421.637	251.527	444.226	-0.819905	0.00368393	0.11897	LOW CHLOROPHYLL ACCUMULATION A	3	12219831	12223161	+	921	protein_coding	PF10674:Protein of unknown function (DUF2488)	-	191	298	289	508	456	373	5.7744	7.68788	7.59458	13.3071	11.6764	11.6202
Os11g0170100	12.9614	32.1546	5.69904	0	0	0	16.9384	0	6.52099	0.00368762	0.11897	-	11	3385345	3388990	+	3213	protein_coding	-	-	12	35	6	0	0	0	0.103993	0.258826	0.0451966	0	0	0
Os05g0453700	3379.69	3192.49	2749.79	3805.8	4112.65	3926.99	3107.32	3948.48	-0.345797	0.00370421	0.11938	-	5	22276282	22278726	+	2255	protein_coding	PF00582:Universal stress protein family	Usp	3129	3475	2895	4021	4359	3474	38.636	36.6149	31.0719	43.0195	45.5872	44.2027
Os05g0391500	2342.78	2476.82	2673.8	1853.21	1976.6	1971.41	2497.8	1933.74	0.369468	0.00371661	0.119655	-	5	19010877	19019470	+	3621	protein_coding	-	-	2169	2696	2815	1958	2095	1744	16.6788	17.6906	18.8155	13.0455	13.6445	13.8192
Os12g0180800	1093.08	722.1	1153.11	1334.54	1425.61	1730.63	989.429	1496.93	-0.59738	0.00373858	0.120236	-	12	4074810	4080282	-	615	protein_coding	-	-	1012	786	1214	1410	1511	1531	45.8182	30.3667	47.7759	55.3123	57.9418	71.4275
Os04g0693400	344.558	469.457	444.525	603.855	847.25	630.76	419.513	693.955	-0.725718	0.00374395	0.120283	-	4	35499478	35501334	+	1857	protein_coding	PF01061:ABC-2 type transporter	ABC2_membrane	319	511	468	638	898	558	4.78312	6.53821	6.09957	8.28871	11.4043	8.62159
Os12g0610600	2063.03	1875.07	1862.64	1521.94	1191.62	1528.29	1933.58	1413.95	0.451698	0.00374861	0.120307	NAC DOMAIN-CONTAINING PROTEIN 60	12	25800944	25806504	+	1483	protein_coding	PF02365:No apical meristem (NAM) protein	NAM	1910	2041	1961	1608	1263	1352	35.8612	32.7003	32.0038	26.1591	20.0847	26.1578
Os05g0120300	510.896	416.172	626.894	706.074	952.92	837.622	517.988	832.206	-0.684112	0.00375313	0.120327	-	5	1060912	1061952	+	1041	protein_coding	-	-	473	453	660	746	1010	741	12.6515	10.3395	15.3447	17.2888	22.8809	20.4236
Os05g0176700	5631.74	6082.73	5464.43	6864.82	7110.11	6766.54	5726.3	6913.82	-0.27187	0.00376209	0.120475	-	5	4593291	4594041	-	751	protein_coding	-	-	5214	6621	5753	7253	7536	5986	193.314	209.476	185.404	233	236.649	228.698
Os05g0524575	5.40059	43.179	4.7492	0	0	0	17.7763	0	6.59134	0.00377033	0.120475	-	5	26120568	26127026	-	2676	protein_coding	-	-	5	47	5	0	0	0	0.0520256	0.417313	0.0452219	0	0	0
Os04g0486600	29033.6	29619.9	29003.4	33483.6	44074.9	31723.4	29218.9	36427.3	-0.318151	0.00377354	0.120475	Glyceraldehyde-3-phosphate dehydrogenase, cytosolic GAPDH2, cytosolic glyceraldehyde-3-phosphate dehydrogenase 2	4	24305454	24309058	+	1328	protein_coding	PF02800:Glyceraldehyde 3-phosphate dehydrogenase, C-terminal domain|PF00044:Glyceraldehyde 3-phosphate dehydrogenase, NAD binding domain	-	26880	32241	30535	35377	46715	28064	563.591	576.847	556.5	642.689	829.585	606.341
Os03g0423850	2730.54	2959.14	2645.3	2247.89	2195.49	2082.19	2778.33	2175.19	0.352984	0.00378476	0.120475	-	3	17674303	17677959	+	2644	protein_coding	-	-	2528	3221	2785	2375	2327	1842	26.6225	28.9454	25.4935	21.6711	20.7557	19.9891
Os07g0289600	532.499	496.099	608.847	368.181	308.52	310.858	545.815	329.186	0.729199	0.0037871	0.120475	-	7	11222033	11225287	-	2461	protein_coding	-	-	493	540	641	389	327	275	5.57787	5.21353	6.30393	3.81343	3.13357	3.20617
Os01g0559750	5032.27	5556.31	5409.34	6894.16	8609.3	5588.67	5332.64	7030.71	-0.398956	0.00378831	0.120475	-	1	21242600	21243209	+	610	protein_coding	-	-	4659	6048	5695	7284	9125	4944	212.665	235.577	225.959	288.083	352.782	232.549
Os07g0638400	4830.29	3042.74	2072.55	8166.23	5521.28	8162.57	3315.2	7283.36	-1.13558	0.00378844	0.120475	-	7	26551676	26552939	+	1047	protein_coding	PF10417:C-terminal domain of 1-Cys peroxiredoxin|PF00578:AhpC/TSA family	-	4472	3312	2182	8628	5852	7221	118.929	75.1612	50.4398	198.811	131.814	197.886
Os11g0312220	21.6024	24.805	41.793	56.7888	38.6829	332.336	29.4001	142.603	-2.27513	0.00379045	0.120475	ADK-B	11	12034676	12039464	+	1032	protein_coding	PF00406:Adenylate kinase|PF05191:Adenylate kinase, active site lid	ADK	20	27	44	60	41	294	0.539614	0.621633	1.0319	1.40265	0.93693	8.17396
Os07g0574800	7791.98	7230.19	7949.21	9266.04	10918	8412.39	7657.13	9532.15	-0.316158	0.00379299	0.120475	TUBULIN ALPHA-1 CHAIN	7	23243797	23247215	+	1752	protein_coding	PF00091:Tubulin/FtsZ family, GTPase domain|PF03953:Tubulin C-terminal domain	Tubulin	7214	7870	8369	9790	11572	7442	114.65	106.731	115.612	134.811	155.768	121.877
Os08g0235800	1404.15	1808.01	1457.05	1939.34	2378.53	2082.19	1556.41	2133.35	-0.454657	0.00381727	0.121121	WRKY GENE 25	8	8258523	8259611	-	1089	protein_coding	PF10533:Plant zinc cluster domain|PF03106:WRKY DNA -binding domain	WRKY	1300	1968	1534	2049	2521	1842	33.239	42.9385	34.0928	45.3933	54.5944	48.5318
novel.1944	0	53.2847	12.3479	0	0	0	21.8776	0	6.89074	0.003835	0.121559	-	2	8614424	8620368	-	267	-	- && - && -	-	0	58	13	0	0	0	0	5.16139	1.17841	0	0	0
Os04g0147200	334.837	342.676	459.723	658.75	855.741	478.157	379.078	664.216	-0.809562	0.00385922	0.122201	-	4	3295899	3299480	-	2618	protein_coding	PF13968:Domain of unknown function (DUF4220)|PF04578:Protein of unknown function, DUF594	-	310	373	484	696	907	423	3.29705	3.38524	4.47446	6.41383	8.17035	4.63592
Os08g0208700	507.656	651.36	604.098	355.877	375.507	357.204	587.705	362.863	0.695992	0.00387093	0.122446	-	8	6334289	6339617	+	3415	protein_coding	-	-	470	709	636	376	398	316	3.83213	4.93294	4.50746	2.65629	2.7485	2.65498
Os08g0156000	135.015	73.4962	123.479	125.882	346.259	386.595	110.663	286.245	-1.37143	0.0039002	0.123245	-	8	3244438	3245054	+	617	protein_coding	-	-	125	80	130	133	367	342	5.64102	3.08074	5.09945	5.20049	14.0276	15.904
Os04g0669100	1711.99	2120.37	2531.32	2920.84	2859.7	2840.68	2121.23	2873.74	-0.437712	0.00391457	0.123572	-	4	34128105	34131134	-	1168	protein_coding	-	-	1585	2308	2665	3086	3031	2513	37.785	46.9508	55.223	63.7428	61.1992	61.7326
Os04g0478000	10384.3	10456.7	10856.7	14228.4	11440.7	12816.4	10565.9	12828.5	-0.279929	0.00393511	0.124037	-	4	23915756	23917013	-	1258	protein_coding	PF12620:Protein of unknown function (DUF3778)	-	9614	11382	11430	15033	12126	11338	212.793	214.975	219.903	288.299	227.321	258.595
Os11g0208800	0	0	0	43.5381	0	20.3471	0	21.2951	-6.88359	0.00394096	0.124037	-	11	5586534	5589198	-	2373	protein_coding	-	-	0	0	0	46	0	18	0	0	0	0.467668	0	0.217641
Os03g0151400	899.739	985.768	912.796	709.86	581.187	607.022	932.768	632.69	0.559943	0.00394138	0.124037	-	3	2839530	2840929	+	1400	protein_coding	-	-	833	1073	961	750	616	537	16.5672	18.2105	16.6135	12.9244	10.3766	11.0055
Os03g0739500	14.0415	0	51.2914	0	0	0	21.7776	0	6.88301	0.00397466	0.124956	-	3	30342476	30343128	-	653	protein_coding	-	-	13	0	54	0	0	0	0.554323	0	2.00146	0	0	0
novel.1584	0	34.9107	28.4952	0	0	0	21.1353	0	6.84082	0.00398912	0.125283	-	12	25870241	25872979	-	622	-	- && - && -	-	0	38	30	0	0	0	0	1.45159	1.16734	0	0	0
Os02g0459600	75.6083	45.9351	74.0875	0	0	15.8255	65.2103	5.27517	3.6551	0.00400701	0.125665	-	2	15363372	15365512	+	2141	protein_coding	PF00139:Legume lectin domain|PF00069:Protein kinase domain	Pkinase	70	50	78	0	0	14	0.910362	0.554886	0.881745	0	0	0.187619
Os12g0228350	11.8813	22.0489	14.2476	0	0	0	16.0593	0	6.44399	0.00400945	0.125665	-	12	6973270	6976469	+	654	protein_coding	-	-	11	24	15	0	0	0	0.468325	0.871934	0.55511	0	0	0
Os06g0548000	6075.67	4795.63	3869.65	7164.86	5775.07	6856.97	4913.65	6598.97	-0.425606	0.004015	0.125711	-	6	20727293	20731768	-	1670	protein_coding	PF00155:Aminotransferase class I and II	Aminotran_1_2	5625	5220	4074	7570	6121	6066	93.7862	74.2684	59.0432	109.36	86.4388	104.22
novel.4166	22.6825	6.43092	19.9466	0	0	0	16.3534	0	6.46889	0.00402071	0.125761	-	8	10459093	10461739	+	2647	-	- && - && -	-	21	7	21	0	0	0	0.220901	0.0628339	0.192013	0	0	0
Os03g0179700	0	0	0	30.2874	32.0785	0	0	20.7886	-6.8502	0.00406246	0.126938	-	3	4181381	4182557	-	961	protein_coding	PF04525:LURP-one-related	-	0	0	0	32	34	0	0	0	0	0.80335	0.834369	0
Os11g0152400	104.772	103.813	76.937	35.9663	22.6436	18.0863	95.174	25.5654	1.89316	0.00407852	0.127311	-	11	2451942	2457567	+	1895	protein_coding	-	-	97	113	81	38	24	16	1.42526	1.41684	1.03453	0.483785	0.298679	0.242257
Os04g0639800	234.386	227.838	357.14	106.006	146.24	129.995	273.121	127.414	1.10036	0.00408646	0.12743	-	4	32532834	32537644	+	2954	protein_coding	PF02902:Ulp1 protease family, C-terminal catalytic domain	Peptidase_C48	217	248	376	112	155	115	2.04542	1.99476	3.08065	0.914714	1.23744	1.117
Os11g0489250	3682.13	3118.99	2817.23	4697.38	3848.48	4007.25	3206.12	4184.37	-0.384484	0.00410209	0.127787	-	11	17234743	17237925	-	1617	protein_coding	PF00067:Cytochrome P450	p450	3409	3395	2966	4963	4079	3545	58.7016	49.8861	44.3942	74.0478	59.4904	62.903
novel.3465	0	0	0	57.7353	0	7.91276	0	21.8827	-6.9236	0.0041194	0.128197	-	6	20908025	20908898	+	726	-	- && - && -	-	0	0	0	61	0	7	0	0	0	2.02708	0	0.276647
Os04g0599650	217.104	216.814	346.692	97.4875	14.1523	125.474	260.203	79.0378	1.72168	0.00412664	0.128226	-	4	30249419	30263316	+	7563	protein_coding	PF13086:AAA domain|PF13087:AAA domain	-	201	236	365	103	15	111	0.740005	0.741426	1.16806	0.328565	0.0467735	0.421108
Os07g0679500	216.024	252.643	215.614	385.218	602.887	319.901	228.094	436.002	-0.935161	0.00412865	0.128226	b-ZIP TRANSCRIPTION FACTOR 61	7	28779796	28783937	-	1466	protein_coding	PF00170:bZIP transcription factor	bZIP_1	200	275	227	407	639	283	3.79865	4.45706	3.74763	6.6979	10.2794	5.53882
Os01g0226200	37.8042	54.2034	28.4952	50.1635	265.119	132.256	40.1676	149.18	-1.8925	0.00413426	0.12827	-	1	6957350	6958652	-	1246	protein_coding	-	-	35	59	30	53	281	117	0.782137	1.12508	0.582731	1.02621	5.31852	2.69422
Os11g0160000	6.48071	29.3985	13.2978	0	0	0	16.3923	0	6.47421	0.00414479	0.128368	-	11	2907576	2908803	+	1228	protein_coding	PF03087:Arabidopsis protein of unknown function	-	6	32	14	0	0	0	0.136046	0.619158	0.275927	0	0	0
Os01g0226300	4474.93	4679.87	5311.51	5904.15	7977.17	5313.98	4822.1	6398.43	-0.408163	0.00414576	0.128368	-	1	6968951	6970078	+	834	protein_coding	PF02453:Reticulon	-	4143	5094	5592	6238	8455	4701	138.319	145.125	162.281	180.45	239.084	161.73
Os01g0585200	39.9644	43.179	25.6457	3.78592	0	4.52158	36.263	2.76917	3.72581	0.00415766	0.128607	-	1	22747354	22748143	+	790	protein_coding	-	-	37	47	27	4	0	4	1.30409	1.41358	0.827184	0.122155	0	0.145277
Os04g0347400	4.32048	14.6992	43.6926	0	0	1.13039	20.9041	0.376798	5.86313	0.00416955	0.128846	-	4	16530274	16533639	+	1249	protein_coding	-	-	4	16	46	0	0	1	0.0891724	0.304374	0.891375	0	0	0.0229722
novel.352	35.6439	27.5611	0	0	0	0	21.0683	0	6.83455	0.00418475	0.129186	-	1	10324346	10326331	-	273	-	- && - && -	-	33	30	0	0	0	0	3.36577	2.61101	0	0	0	0
Os10g0154566	0	25.7237	37.0438	0	0	0	20.9225	0	6.82612	0.00419839	0.12932	-	10	3403423	3404719	+	480	protein_coding	-	-	0	28	39	0	0	0	0	1.38601	1.96648	0	0	0
Os01g0639900	8973.63	7522.34	6498.81	5471.6	6033.59	6461.33	7664.92	5988.84	0.35597	0.00420626	0.12932	BETA-CARBONIC ANHYDRASE 1	1	25696671	25705077	+	1165	protein_coding	PF00484:Carbonic anhydrase	-	8308	8188	6842	5781	6395	5716	198.565	166.994	142.142	119.717	129.455	140.777
Os12g0581350	362.92	450.164	362.839	160.902	241.532	228.34	391.974	210.258	0.899333	0.00420946	0.12932	-	12	24088210	24089508	+	1173	protein_coding	PF04788:Protein of unknown function (DUF620)	-	336	490	382	170	256	202	7.9758	9.9254	7.88189	3.49646	5.14689	4.94104
Os01g0276600	1625.58	1929.28	2247.32	2634.06	2404.94	2777.38	1934.06	2605.46	-0.42945	0.00420958	0.12932	RING Finger Protein	1	9690348	9692094	+	1327	protein_coding	PF13639:Ring finger domain|PF14369:zinc-ribbon	-	1505	2100	2366	2783	2549	2457	31.579	37.6009	43.1528	50.5965	45.3004	53.125
Os06g0591200	5264.5	2262.76	2148.54	8281.7	7017.64	9333.66	3225.27	8211	-1.34822	0.00421012	0.12932	-	6	23227138	23228388	+	837	protein_coding	-	-	4874	2463	2262	8750	7438	8257	162.141	69.918	65.4082	252.209	209.572	283.049
Os02g0699433	233.306	376.668	261.206	170.366	133.975	96.0835	290.393	133.475	1.12033	0.00421434	0.129321	-	2	28768752	28769773	+	828	protein_coding	-	-	216	410	275	180	142	85	7.26367	11.7653	8.03836	5.24469	4.04446	2.94546
novel.3727	0	6.43092	0	30.2874	29.248	56.5197	2.14364	38.685	-4.14851	0.00421955	0.129352	-	6	29895544	29897111	-	935	-	- && - && -	-	0	7	0	32	31	50	0	0.177884	0	0.825689	0.781903	1.53435
Os03g0395700	1741.15	1509.43	1653.67	2399.33	2038.87	2060.71	1634.75	2166.3	-0.406517	0.00422736	0.129462	-	3	15967010	15969803	-	2702	protein_coding	-	-	1612	1643	1741	2535	2161	1823	16.6116	14.4478	15.5948	22.6345	18.8613	19.3583
Os02g0708100	3668.08	3723.5	3522.96	4637.75	4685.35	4148.55	3638.18	4490.55	-0.303866	0.00427488	0.130787	class I glutamine amidotransferase, glutamine amidotransferase 1	2	29270114	29274643	+	2034	protein_coding	PF00117:Glutamine amidotransferase class-I|PF00988:Carbamoyl-phosphate synthase small chain, CPSase domain	CPSase_sm_chain	3396	4053	3709	4900	4966	3670	46.4889	47.3452	44.1338	58.1197	57.5783	51.7702
novel.1697	17.2819	22.0489	8.54856	0	0	0	15.9598	0	6.43452	0.00429485	0.131216	-	2	10692102	10693113	+	547	-	- && - && -	-	16	24	9	0	0	0	0.814452	1.0425	0.398218	0	0	0
Os01g0690900	41.0445	22.0489	0	0	0	0	21.0311	0	6.8317	0.00429743	0.131216	-	1	28526306	28526710	+	405	protein_coding	PF13947:Wall-associated receptor kinase galacturonan-binding	-	38	24	0	0	0	0	2.61253	1.40801	0	0	0	0
Os01g0910500	763.644	942.589	970.736	1174.58	1483.16	1209.52	892.323	1289.09	-0.530449	0.00430298	0.131256	-	1	39670759	39672253	-	1495	protein_coding	-	-	707	1026	1022	1241	1572	1070	13.1677	16.3063	16.5453	20.0267	24.7979	20.5356
Os02g0785700	129.614	117.594	164.322	40.6987	36.7959	64.4325	137.177	47.309	1.53904	0.00432819	0.131894	-	2	33353940	33355213	-	1274	protein_coding	PF01762:Galactosyltransferase	Galactosyl_T	120	128	173	43	39	57	2.62268	2.38721	3.28656	0.814286	0.721935	1.28372
Os07g0599600	832.772	870.011	1080.92	536.654	602.887	695.192	927.9	611.578	0.602228	0.00433306	0.131912	-	7	24472509	24473579	-	1071	protein_coding	-	-	771	947	1138	567	639	615	20.0446	21.0093	25.7169	12.7724	14.0707	16.476
Os02g0176700	19881.7	20757.2	20057.8	18793.3	12907.8	16535.4	20232.2	16078.8	0.331516	0.0043464	0.132187	CA2+-ATPASE 9	2	4196026	4208370	-	2772	protein_coding	PF12515:Ca2+-ATPase N terminal autoinhibitory domain|PF00690:Cation transporter/ATPase, N-terminus|PF00689:Cation transporting ATPase, C-terminus|PF00122:E1-E2 ATPase|PF00702:haloacid dehalogenase-like hydrolase	E1-E2_ATPase	18407	22594	21117	19856	13681	14628	184.894	193.665	184.376	172.813	116.393	151.411
Os01g0307500	1017.47	946.264	863.405	596.283	569.865	732.495	942.38	632.881	0.574944	0.00435248	0.132241	HIGH-AFFINITY K+ TRANSPORTER 8	1	11458956	11463442	-	2163	protein_coding	PF02386:Cation transport protein	-	942	1030	909	630	604	648	12.1263	11.3144	10.1712	7.02687	6.58542	8.59575
Os04g0444800	218.184	429.034	389.434	206.333	141.523	146.951	345.551	164.936	1.06722	0.00436079	0.132299	ferric reductase oxidase 7	4	22182599	22186919	+	2737	protein_coding	PF08030:Ferric reductase NAD binding domain|PF08022:FAD-binding domain|PF01794:Ferric reductase like transmembrane component	FAD_binding_8	202	467	410	218	150	130	2.05499	4.05408	3.62555	1.92159	1.29247	1.3628
Os04g0687800	31.3235	31.2359	0	0	0	0	20.8531	0	6.81996	0.00436298	0.132299	USUALLY MULTIPLE ACIDS MOVE IN AND OUT TRANSPORTER 7	4	35167839	35170996	+	1551	protein_coding	PF00892:EamA-like transporter family	DUF6	29	34	0	0	0	0	0.520618	0.520856	0	0	0	0
Os10g0498200	782.006	778.141	651.59	507.314	499.104	428.419	737.246	478.279	0.623622	0.00437043	0.132395	-	10	18998799	19000906	+	1256	protein_coding	PF12697:Alpha/beta hydrolase family	-	724	847	686	536	529	379	16.0502	16.023	13.219	10.2956	9.93274	8.65794
Os08g0401100	964.546	866.336	814.013	647.393	546.278	588.935	881.632	594.202	0.568939	0.00437491	0.1324	-	8	19139675	19142676	+	2302	protein_coding	PF12796:Ankyrin repeats (3 copies)|PF13962:Domain of unknown function	-	893	943	857	684	579	521	10.8014	9.73322	9.01033	7.16851	5.93166	6.49378
Os11g0598200	273.27	263.668	195.667	96.541	136.805	103.996	244.202	112.448	1.11804	0.00438082	0.132449	-	11	22821907	22825232	+	3326	protein_coding	PF00931:NB-ARC domain	NB-ARC	253	287	206	102	145	92	2.11803	2.05026	1.49903	0.739871	1.02813	0.793653
Os06g0138900	0	0.918702	0	61.5212	16.0393	0	0.306234	25.8535	-6.20301	0.00438517	0.13245	-	6	2050318	2051654	+	1337	protein_coding	-	-	0	1	0	65	17	0	0	0.0177713	0	1.1729	0.299861	0
Os03g0243100	10396.1	9994.56	10079.7	11935.1	11602	12133.6	10156.8	11890.3	-0.227338	0.00440777	0.132816	actin depolymerizing factor 5	3	7565328	7567774	-	1011	protein_coding	PF00241:Cofilin/tropomyosin-type actin-binding protein	Cofilin_ADF	9625	10879	10612	12610	12297	10734	265.083	255.675	254.045	300.914	286.847	304.632
novel.1472	0	0	0	14.1972	6.6044	27.1295	0	15.977	-6.46762	0.00441056	0.132816	-	12	5592014	5595317	-	1564	-	- && - && -	-	0	0	0	15	7	24	0	0	0	0.231384	0.105551	0.440291
Os04g0320700	1462.48	1369.79	1094.22	851.832	1043.49	770.929	1308.83	888.752	0.557755	0.00441081	0.132816	-	4	14742565	14744334	-	1698	protein_coding	PF00201:UDP-glucoronosyl and UDP-glucosyl transferase	UDPGT	1354	1491	1152	900	1106	682	22.2031	20.8636	16.4203	12.7874	15.361	11.5242
novel.2524	114.493	147.911	146.275	268.8	312.294	245.295	136.226	275.463	-1.01537	0.00441455	0.132816	-	3	29086719	29088270	-	889	-	- && - && -	-	106	161	154	284	331	217	3.31999	4.30303	4.19261	7.70716	8.7807	7.00363
Os10g0159033	0	0	8.54856	43.5381	83.0267	14.6951	2.84952	47.0866	-4.03751	0.00442168	0.132901	-	10	3741004	3743910	-	841	protein_coding	-	-	0	0	9	46	88	13	0	0	0.259007	1.31959	2.46768	0.443519
novel.2744	7.56083	16.5366	23.746	0	0	0	15.9478	0	6.4342	0.00443252	0.133097	-	4	25253181	25253652	+	386	-	- && - && -	-	7	18	25	0	0	0	0.504944	1.10799	1.56754	0	0	0
Os02g0583700	3162.59	1931.11	1310.78	4726.72	3930.56	7612.07	2134.83	5423.12	-1.34506	0.00444178	0.133245	-	2	22509550	22510620	-	630	protein_coding	-	-	2928	2102	1380	4994	4166	6734	129.409	79.2761	53.0156	191.243	155.949	306.689
Os12g0172400	5.40059	31.2359	12.3479	0	0	0	16.3281	0	6.46866	0.00446098	0.13369	-	12	3668503	3670289	+	963	protein_coding	PF07762:Protein of unknown function (DUF1618)	-	5	34	13	0	0	0	0.144569	0.838886	0.326725	0	0	0
Os12g0592900	68.0475	138.724	72.1878	106.952	378.338	288.25	92.9865	257.847	-1.4699	0.00447248	0.133905	-	12	24871763	24872331	+	569	protein_coding	-	-	63	151	76	113	401	255	3.08291	6.30543	3.23271	4.7912	16.6202	12.8586
Os06g0706100	168.499	119.431	227.962	71.9325	62.27	65.5629	171.964	66.5885	1.36853	0.00447862	0.133909	-	6	29828537	29831137	+	1765	protein_coding	PF00854:POT family	-	156	130	240	76	66	58	2.46101	1.75004	3.29103	1.03884	0.881865	0.942863
Os01g0822900	16.2018	46.8538	0	0	0	0	21.0185	0	6.83221	0.00448133	0.133909	non-specific lipid transfer protein 1.2, lipid transfer protein 1.2, type 1 non-specific lipid transfer protein 2	1	35130013	35130913	-	815	protein_coding	PF00234:Protease inhibitor/seed storage/LTP family	-	15	51	0	0	0	0	0.512468	1.48683	0	0	0	0
Os04g0295500	254.908	387.692	562.305	764.756	661.383	706.496	401.635	710.879	-0.822818	0.00449222	0.134069	-	4	12997753	12999822	-	1720	protein_coding	-	-	236	422	592	808	701	625	3.82047	5.82954	8.33026	11.3334	9.61153	10.426
Os09g0375100	4498.7	3977.98	4487.04	4886.68	5778.85	5450.76	4321.24	5372.1	-0.314113	0.0044954	0.134069	HSF-binding protein 1	9	12545694	12550314	-	1853	protein_coding	-	-	4165	4330	4724	5163	6125	4822	62.5853	55.5217	61.7021	67.221	77.9531	74.665
Os01g0859300	1012.07	596.238	406.532	409.826	232.097	384.334	671.614	342.086	0.973068	0.00450036	0.134087	ABA INSENSITIVE 5	1	37174784	37176384	+	1248	protein_coding	PF00170:bZIP transcription factor	bZIP_1	937	649	428	433	246	340	20.9054	12.3561	8.30031	8.3705	4.64861	7.81681
Os10g0212100	723.68	836.019	682.935	449.578	458.534	547.111	747.545	485.074	0.624764	0.00451734	0.134463	-	10	8070371	8074802	+	2608	protein_coding	-	-	670	910	719	475	486	484	7.15319	8.29056	6.67247	4.39404	4.39472	5.32479
Os01g0149700	0	0	0	8.51832	22.6436	15.8255	0	15.6625	-6.44035	0.00453141	0.134751	-	1	2688460	2692024	-	3403	protein_coding	-	-	0	0	0	9	24	14	0	0	0	0.0638056	0.166323	0.118041
Os12g0545600	110.172	90.9515	160.523	298.141	271.724	217.036	120.549	262.3	-1.12201	0.00454199	0.134832	-	12	22022000	22031120	+	1648	protein_coding	-	-	102	99	169	315	288	192	1.72336	1.42734	2.48196	4.61138	4.12134	3.34279
Os01g0656600	2276.89	2284.81	1651.77	2667.18	2640.82	3134.58	2071.16	2814.19	-0.442205	0.00454289	0.134832	-	1	26699254	26701573	-	2320	protein_coding	-	-	2108	2487	1739	2818	2799	2773	25.2997	25.4705	18.1417	29.3043	28.4523	34.2947
Os03g0305800	33.4837	28.4798	0	0	0	0	20.6545	0	6.80601	0.0045594	0.135062	glycosyltransferase 4	3	10854014	10855740	-	1727	protein_coding	PF05637:galactosyl transferase GMA12/MNN10 family	-	31	31	0	0	0	0	0.499807	0.4265	0	0	0	0
Os05g0425650	33.4837	28.4798	0	0	0	0	20.6545	0	6.80601	0.0045594	0.135062	-	5	20845763	20846492	+	730	protein_coding	-	-	31	31	0	0	0	0	1.18242	1.00899	0	0	0	0
Os01g0960400	3762.05	3775.87	3389.03	2954.91	1944.52	3057.72	3642.32	2652.38	0.457823	0.00456919	0.135222	-	1	42336297	42348672	-	3758	protein_coding	PF00069:Protein kinase domain|PF08263:Leucine rich repeat N-terminal domain|PF13855:Leucine rich repeat	Pkinase	3483	4110	3568	3122	2061	2705	25.8065	25.9857	22.9791	20.0426	12.9337	20.6526
Os11g0525700	613.508	638.498	562.305	361.556	365.129	420.507	604.77	382.397	0.661895	0.00457379	0.135228	-	11	19069221	19075959	+	2324	protein_coding	PF10539:Development and cell death domain	-	568	695	592	382	387	372	6.80527	7.10557	6.16525	3.96557	3.92715	4.59274
Os01g0212700	65.8873	98.3012	136.777	32.1803	23.5871	29.3902	100.322	28.3859	1.8225	0.00461456	0.136194	-	1	6172143	6173186	-	1044	protein_coding	PF13639:Ring finger domain	-	61	107	144	34	25	26	1.6269	2.43519	3.33831	0.785699	0.564732	0.714559
Os01g0190000	8546.98	9197.13	9123.21	7872.83	4526.84	7375.82	8955.77	6591.83	0.442255	0.00461534	0.136194	-	1	4800233	4802174	+	1050	protein_coding	PF02668:Taurine catabolism dioxygenase TauD, TfdA family	-	7913	10011	9605	8318	4798	6525	209.838	226.537	221.398	191.121	107.764	178.302
Os03g0825700	3012.45	2886.56	3146.82	2477.89	2413.44	2307.13	3015.28	2399.49	0.329402	0.00463769	0.136723	DEFECTIVE IN EXINE PATTERN FORMATION 1, Defective in Exine Formation 1	3	34680009	34687904	+	3032	protein_coding	-	-	2789	3142	3313	2618	2558	2041	25.6125	24.6222	26.4458	20.8314	19.8964	19.3143
Os06g0597000	2061.95	2263.68	2413.54	2724.92	2824.8	3102.93	2246.39	2884.21	-0.360169	0.00464433	0.136788	IAA23	6	23501973	23503491	+	1316	protein_coding	PF02309:AUX/IAA family	-	1909	2464	2541	2879	2994	2745	40.3908	44.4872	46.732	52.7793	53.6536	59.8483
Os12g0282400	20.5223	12.8618	13.2978	0	0	0	15.5606	0	6.39743	0.00466938	0.137394	-	12	10669458	10671966	+	2156	protein_coding	-	-	19	14	14	0	0	0	0.245379	0.154287	0.157161	0	0	0
Os07g0185000	1816.76	1779.53	1566.29	2554.55	2203.98	2081.06	1720.86	2279.86	-0.406161	0.00470901	0.138428	WITH NO LYSINE KINASE 3	7	4498946	4501911	-	2659	protein_coding	PF00069:Protein kinase domain	Pkinase	1682	1937	1649	2699	2336	1841	17.6133	17.3086	15.0095	24.4885	20.7185	19.8655
Os04g0682100	1965.82	1766.66	1494.1	2276.29	2272.86	2387.39	1742.19	2312.18	-0.40856	0.00476249	0.139647	-	4	34824492	34826306	+	698	protein_coding	PF00168:C2 domain	C2	1820	1923	1573	2405	2409	2112	72.602	65.4597	54.5429	83.1261	81.3925	86.8168
Os01g0603200	18.362	41.3416	14.2476	0	0	2.26079	24.6504	0.753596	5.1143	0.00476315	0.139647	-	1	23748957	23751636	-	2680	protein_coding	-	-	17	45	15	0	0	2	0.176623	0.398959	0.135463	0	0	0.0214122
Os02g0579000	2267.17	1671.12	2072.55	1533.3	1366.17	1509.08	2003.61	1469.51	0.44706	0.0047641	0.139647	NAC DOMAIN-CONTAINING PROTEIN 1	2	22258846	22260658	+	1308	protein_coding	PF02365:No apical meristem (NAM) protein	NAM	2099	1819	2182	1620	1448	1335	44.6825	33.0427	40.375	29.8803	26.1074	29.2846
Os12g0198900	8.64095	63.3905	18.047	0	0	3.39118	30.0261	1.13039	4.79761	0.00480223	0.140489	-	12	5125193	5129674	+	2955	protein_coding	PF00931:NB-ARC domain	NB-ARC	8	69	19	0	0	3	0.0753816	0.554807	0.155619	0	0	0.0291292
Os09g0550300	25.9229	3.67481	18.9968	0	0	0	16.1982	0	6.45481	0.00480507	0.140489	-	9	21761758	21765360	-	2136	protein_coding	PF08276:PAN-like domain|PF07714:Protein tyrosine kinase|PF01453:D-mannose binding lectin|PF00954:S-locus glycoprotein domain	B_lectin	24	4	20	0	0	0	0.312855	0.0444948	0.226618	0	0	0
novel.4559	4.32048	14.6992	29.445	0	0	0	16.1549	0	6.45302	0.00480652	0.140489	-	9	16342825	16343761	+	937	-	- && - && -	-	4	16	31	0	0	0	0.118865	0.405724	0.800732	0	0	0
Os05g0512600	4009.4	4811.24	4790.04	5046.63	8018.68	5403.28	4536.9	6156.2	-0.440336	0.00481313	0.140533	-	5	25399448	25401593	+	1016	protein_coding	PF07983:X8 domain	-	3712	5237	5043	5332	8499	4780	101.73	122.473	120.133	126.612	197.277	134.989
Os03g0401951	584.344	637.579	885.251	1128.2	878.385	1275.08	702.392	1093.89	-0.638402	0.00481716	0.140533	-	3	16358834	16359470	+	637	protein_coding	-	-	541	694	932	1192	931	1128	23.6478	25.8863	35.4113	45.1455	34.4678	50.8083
Os01g0260800	10888.7	9798.88	12419.2	12590.1	14215.5	13671	11035.6	13492.2	-0.289962	0.00482987	0.140735	-	1	8767828	8773510	+	850	protein_coding	-	-	10081	10666	13075	13302	15067	12094	330.231	298.149	372.296	377.551	418.033	408.241
Os07g0282500	191.181	157.098	173.821	63.4142	61.3265	89.3011	174.033	71.3473	1.28816	0.00483414	0.140735	-	7	10765848	10767128	+	1187	protein_coding	-	-	177	171	183	67	65	79	4.15198	3.42291	3.73135	1.36176	1.29141	1.9096
Os09g0536400	2086.79	2182.84	2436.34	2498.71	3244.65	3084.85	2235.32	2942.73	-0.396457	0.00483779	0.140735	-	9	21098267	21101192	+	1626	protein_coding	PF00314:Thaumatin family	Thaumatin	1932	2376	2565	2640	3439	2729	33.0841	34.7197	38.1797	39.1707	49.8786	48.1557
Os01g0708500	993.709	848.881	739.925	1294.79	982.168	1695.59	860.839	1324.18	-0.621066	0.00486291	0.141332	LONELY GUY LIKE PHOSPHORIBOHYDROLASE 1	1	29437301	29439863	-	2198	protein_coding	PF03641:Possible lysine decarboxylase	-	920	924	779	1368	1041	1500	11.6545	9.98837	8.57778	15.0154	11.1693	19.5807
Os08g0473900	5.40059	18.374	23.746	0	0	0	15.8402	0	6.42465	0.00487686	0.141604	ALPHA-AMYLASE 3D	8	23341289	23343299	+	1887	protein_coding	PF07821:Alpha-amylase C-terminal beta-sheet domain|PF00128:Alpha amylase, catalytic domain	-	5	20	25	0	0	0	0.0737787	0.25183	0.320652	0	0	0
Os02g0527200	2028.46	2121.28	2013.66	2859.32	2288.9	2919.81	2054.47	2689.34	-0.388229	0.00488251	0.141634	-	2	19303396	19304620	-	1100	protein_coding	-	-	1878	2309	2120	3021	2426	2583	47.5374	49.8748	46.6454	66.2576	52.0117	67.3747
novel.4686	234.386	172.716	284.952	110.738	45.2873	117.561	230.685	91.1955	1.34048	0.00489271	0.141793	-	9	13369645	13372815	-	2388	-	- && - && -	-	217	188	300	117	48	104	2.53022	1.87057	3.04055	1.18203	0.474034	1.24958
Os11g0323860	77.7686	57.8783	67.4386	205.386	136.805	163.907	67.6952	168.7	-1.31846	0.00490115	0.141793	-	11	12226617	12227793	-	638	protein_coding	-	-	72	63	71	217	145	145	3.14228	2.34623	2.69341	8.20573	5.35982	6.52097
Os12g0486800	44.2849	63.3905	12.3479	0	6.6044	0	40.0078	2.20147	4.16144	0.00490182	0.141793	-	12	18111165	18113735	+	2571	protein_coding	-	-	41	69	13	0	7	0	0.444032	0.637672	0.122379	0	0.0642094	0
Os01g0254850	344.558	174.553	238.41	118.31	126.427	92.6923	252.507	112.476	1.1647	0.00491456	0.142028	-	1	8471334	8472108	-	775	protein_coding	-	-	319	190	251	125	134	82	11.461	5.82508	7.83858	3.89122	4.07761	3.03583
Os03g0125800	4064.49	4282.07	3815.51	5677.94	4800.45	4714.87	4054.02	5064.42	-0.321152	0.00492061	0.142053	cystathionine b-synthase domain containing protein OsCBSDUF3, CBS domain containing protein OsCBSDUF3	3	1476335	1483349	+	2185	protein_coding	PF01595:Domain of unknown function DUF21	-	3763	4661	4017	5999	5088	4171	47.953	50.6848	44.4955	66.2377	54.916	54.7714
Os02g0251800	16.2018	16.5366	13.2978	0	0	0	15.3454	0	6.37782	0.00492466	0.142053	VQ motif-containing protein 6	2	8539273	8539623	-	351	protein_coding	PF05678:VQ motif	-	15	18	14	0	0	0	1.18992	1.21847	0.965353	0	0	0
Os06g0691200	1903.17	2451.1	1490.3	2434.35	3738.09	2448.43	1948.19	2873.62	-0.560807	0.0049295	0.14206	-	6	28825831	28826960	+	1130	protein_coding	PF00314:Thaumatin family	Thaumatin	1762	2668	1569	2572	3962	2166	43.417	56.0993	33.6055	54.9124	82.6873	54.9978
Os11g0657850	155.537	130.456	193.767	87.0762	45.2873	36.1726	159.92	56.1787	1.50663	0.00494057	0.142115	-	11	26376803	26380866	+	3927	protein_coding	-	-	144	142	204	92	48	32	1.02102	0.859167	1.25729	0.565204	0.288259	0.233805
novel.1355	0	0	0	54.8959	0	7.91276	0	20.9362	-6.85981	0.00494065	0.142115	-	12	15412446	15413916	+	872	-	- && - && -	-	0	0	0	58	0	7	0	0	0	1.60468	0	0.230328
Os01g0609501	39.9644	21.1302	0	0	0	0	20.3649	0	6.78523	0.00495602	0.142311	-	1	24080593	24081885	+	714	protein_coding	PF14510:ABC-transporter extracellular N-terminal	-	37	23	0	0	0	0	1.4429	0.765385	0	0	0	0
Os01g0191500	8453.01	8548.53	8426.03	9904.92	10034	9824.25	8475.86	9921.05	-0.227145	0.00495669	0.142311	-	1	4891518	4896876	+	2010	protein_coding	PF05193:Peptidase M16 inactive domain|PF00675:Insulinase (Peptidase family M16)	-	7826	9305	8871	10465	10635	8691	108.412	109.994	106.817	125.609	124.78	124.062
Os06g0718400	63.727	135.968	85.4856	13.2507	28.3046	31.651	95.0602	24.4021	1.96556	0.0049694	0.142543	UCLACYANIN-LIKE PROTEIN 18	6	30528045	30529070	+	939	protein_coding	PF02298:Plastocyanin-like domain	Cu_bind_like	59	148	90	14	30	28	1.74952	3.74495	2.31976	0.3597	0.753457	0.855574
Os01g0643800	76.6884	173.635	98.7834	21.7691	14.1523	54.2589	116.369	30.0601	1.9601	0.00498259	0.142788	MPK16	1	25917636	25922976	-	1979	protein_coding	PF00069:Protein kinase domain	Pkinase	71	189	104	23	15	48	0.998954	2.26917	1.2719	0.280388	0.178751	0.695922
Os05g0247100	54729.6	48719.7	55224.6	44386.2	48204.6	41959.1	52891.3	44849.9	0.237888	0.00499758	0.143084	drought-induced protein 3, Xylanase inhibitor protein 2	5	8902501	8903789	-	1289	protein_coding	-	-	50670	53031	58141	46896	51092	37119	1094.54	977.523	1091.68	877.73	934.766	826.244
Os01g0507700	3347.29	2778.16	2971.1	2334.97	1955.85	2598.78	3032.18	2296.53	0.401075	0.00504021	0.144127	-	1	17741064	17742255	+	1022	protein_coding	PF00403:Heavy-metal-associated domain	HMA	3099	3024	3128	2467	2073	2299	84.4313	70.3042	74.0766	58.2366	47.8356	64.5436
Os03g0335200	306.754	149.748	205.165	85.1832	57.5526	120.952	220.556	87.896	1.32875	0.00504338	0.144127	WRKY GENE 79	3	12394575	12396889	+	1475	protein_coding	-	-	284	163	216	90	61	107	5.36116	2.6257	3.54427	1.47207	0.975305	2.08141
Os11g0496600	1436.56	1544.34	2036.46	1073.31	1199.17	1279.61	1672.45	1184.03	0.498724	0.00506247	0.144495	RICE SQUAMOSA PROMOTER-BINDING-LIKE 19	11	17631574	17640991	-	1094	protein_coding	PF03110:SBP domain	SBP	1330	1681	2144	1134	1271	1132	33.8507	36.5091	47.4321	25.0077	27.3988	29.6889
Os11g0684100	306.754	388.611	233.661	204.44	64.157	119.822	309.675	129.473	1.2579	0.00507181	0.144495	WRKY GENE 125	11	27683640	27695070	-	4934	protein_coding	-	-	284	423	246	216	68	106	1.6027	2.037	1.20671	1.05617	0.325022	0.616413
Os03g0361500	273.27	279.286	200.416	110.738	110.388	139.038	250.991	120.055	1.06489	0.00507747	0.144495	-	3	14043259	14047463	-	1670	protein_coding	-	-	253	304	211	117	117	123	4.21829	4.32521	3.05796	1.69024	1.65224	2.11326
Os01g0254000	8160.3	7605.02	7333.71	9443.04	8309.28	10837.1	7699.68	9529.8	-0.307558	0.00508016	0.144495	ARF-like protein 1d	1	8413916	8418925	-	1048	protein_coding	PF00025:ADP-ribosylation factor family	Arf	7555	8278	7721	9977	8807	9587	200.727	187.678	178.311	229.677	198.184	262.474
novel.3905	484.973	274.692	328.645	120.203	174.545	231.731	362.77	175.493	1.04853	0.00508695	0.144495	-	7	28050943	28053392	+	1342	-	- && sp|Q7FAE1|MOMAS_ORYSJ Momilactone A synthase OS=Oryza sativa subsp. japonica OX=39947 GN=Os04g0179200 PE=2 SV=1 && -	-	449	299	346	127	185	205	9.31594	5.29382	6.24006	2.28312	3.25104	4.38295
novel.4027	561.662	664.222	560.406	308.553	458.534	288.25	595.43	351.779	0.758562	0.00508842	0.144495	-	7	17286918	17309636	-	8643	-	- && sp|Q94HW2|POLR1_ARATH Retrovirus-related Pol polyprotein from transposon RE1 OS=Arabidopsis thaliana OX=3702 GN=RE1 PE=2 SV=1 && -	-	520	723	590	326	486	255	1.67522	1.98758	1.65216	0.909978	1.32609	0.846527
Os01g0558900	1937.73	2288.49	2039.31	1744.36	1558.64	1363.26	2088.51	1555.42	0.424923	0.00508912	0.144495	-	1	21166661	21167414	+	660	protein_coding	-	-	1794	2491	2147	1843	1652	1206	75.6853	89.6768	78.7324	67.3689	59.0295	52.4286
Os02g0639300	0	0	0	13.2507	47.1743	0	0	20.1417	-6.80458	0.00509654	0.144573	cystathionine b-synthase domain containing protein OsCBSX11, CBS domain containing protein OsCBSX11	2	25646627	25648251	+	1625	protein_coding	-	-	0	0	0	14	50	0	0	0	0	0.207851	0.725637	0
Os08g0136300	0	0	0	20.8226	38.6829	0	0	19.8352	-6.78248	0.00511489	0.144712	-	8	2054222	2055830	-	1125	protein_coding	PF01657:Salt stress response/antifungal	-	0	0	0	22	41	0	0	0	0	0.471789	0.859477	0
Os01g0758500	424.487	570.514	536.66	623.731	1064.25	808.232	510.554	832.071	-0.704199	0.00511562	0.144712	-	1	31889711	31891221	-	1511	protein_coding	PF14009:Domain of unknown function (DUF4228)	-	393	621	565	659	1128	715	7.24204	9.76511	9.05001	10.522	17.6055	13.5771
Os03g0235900	3297.6	3166.77	4197.34	3031.58	2626.66	2377.22	3553.9	2678.49	0.407799	0.00512106	0.144712	NITRATE TRANSPORTER 1	3	7163390	7168860	-	2046	protein_coding	-	-	3053	3447	4419	3203	2784	2103	41.5484	40.03	52.2737	37.7685	32.0898	29.4916
Os09g0411700	5787.28	5590.3	4878.38	6495.7	6377.02	7038.96	5418.65	6637.23	-0.292631	0.00512165	0.144712	-	9	14610816	14613266	-	886	protein_coding	PF13616:PPIC-type PPIASE domain	-	5358	6085	5136	6863	6759	6227	168.384	163.184	140.3	186.878	179.908	201.656
Os02g0215200	709.638	745.068	498.666	824.385	1046.33	1166.57	651.124	1012.43	-0.636595	0.00512496	0.144712	CLASS-1 TYPE HISTONE DEACETYLASE 2	2	6447078	6453167	+	2213	protein_coding	-	-	657	811	525	871	1109	1032	8.26641	8.70742	5.74174	9.49543	11.8182	13.3802
Os02g0531200	386.683	394.123	354.29	123.989	259.458	194.428	378.365	192.625	0.97398	0.00514183	0.145055	BASS4	2	19549737	19556064	+	1502	protein_coding	PF13593:SBF-like CPA transporter family (DUF4137)	-	358	429	373	131	275	172	6.6366	6.78637	6.01041	2.10416	4.31783	3.28567
Os04g0247500	2080.31	2318.8	2259.67	1613.75	1548.26	1896.8	2219.59	1686.27	0.397056	0.00515799	0.145297	-	4	9562465	9564711	-	2035	protein_coding	-	-	1926	2524	2379	1705	1641	1678	26.3527	29.4697	28.2941	20.2133	19.0172	23.6588
Os02g0464500	387.763	286.635	527.161	161.848	258.515	192.167	400.52	204.177	0.971679	0.00515983	0.145297	-	2	15594984	15597830	+	2514	protein_coding	PF11331:Probable zinc-ribbon domain	-	359	312	555	171	274	170	3.97614	2.94876	5.3431	1.641	2.57033	1.94021
Os05g0498700	6952.73	7051.96	6981.32	8584.58	7856.4	8442.91	6995.34	8294.63	-0.245736	0.00517521	0.145596	-	5	24552461	24555115	-	1543	protein_coding	PF10539:Development and cell death domain	-	6437	7676	7350	9070	8327	7469	116.158	118.2	115.289	141.814	127.27	138.887
Os02g0162500	12871.8	12704.7	12953	15200.5	17111.1	13874.5	12843.2	15395.3	-0.261588	0.00519262	0.145953	-	2	3358928	3360718	-	775	protein_coding	PF00411:Ribosomal protein S11	-	11917	13829	13637	16060	18136	12274	428.152	423.974	425.875	499.945	551.877	454.412
novel.2593	12.9614	11.0244	21.8463	0	0	0	15.2774	0	6.37159	0.00521275	0.146385	-	4	5287474	5289213	+	1740	-	- && - && -	-	12	12	23	0	0	0	0.192028	0.163863	0.319922	0	0	0
Os02g0489525	958.066	998.63	930.843	762.863	501.934	647.716	962.513	637.504	0.594479	0.00522688	0.146647	-	2	17046737	17058490	+	3036	protein_coding	-	-	887	1087	980	806	532	573	8.13495	8.50703	7.81249	6.40488	4.1325	5.41524
ENSRNA049475971	0	0	0	3.78592	30.1915	13.5647	0	15.8474	-6.45759	0.00523162	0.146647	U5	3	14738528	14738646	+	119	snRNA	-	-	0	0	0	4	32	12	0	0	0	0.810944	6.3417	2.89334
Os03g0858700	4539.74	5530.59	6296.49	7001.12	7327.11	6470.38	5455.61	6932.87	-0.345613	0.00525438	0.147151	-	3	36243208	36245053	-	1070	protein_coding	PF07386:Protein of unknown function (DUF1499)	-	4203	6020	6629	7397	7766	5724	109.373	133.679	149.944	166.782	171.166	153.49
Os10g0204300	1937.73	1671.12	1887.33	1440.54	1420.89	1272.82	1832.06	1378.09	0.410316	0.00527598	0.147622	-	10	7435159	7442007	+	3147	protein_coding	-	-	1794	1819	1987	1522	1506	1126	15.873	13.7337	15.2815	11.668	11.2858	10.2661
Os02g0768300	21752.5	17818.2	19611.3	23395.1	22173.8	25586.5	19727.4	23718.5	-0.265827	0.00528451	0.147726	-	2	32359193	32361902	-	1397	protein_coding	PF00892:EamA-like transporter family	DUF6	20139	19395	20647	24718	23502	22635	401.397	329.871	357.706	426.869	396.745	464.889
Os03g0725800	1528.37	1539.75	1723.96	1228.53	1221.81	1131.52	1597.36	1193.96	0.419784	0.00530061	0.148042	basic helix-loop-helix protein 018	3	29516834	29519083	+	1959	protein_coding	PF00010:Helix-loop-helix DNA-binding domain	HLH	1415	1676	1815	1298	1295	1001	20.112	20.3278	22.4237	15.9852	15.5897	14.661
Os03g0177500	27499.8	28983.2	30568.7	33238.5	36236.4	32350.7	29017.3	33941.9	-0.226159	0.00535615	0.149457	ELONGATION FACTOR 1A4	3	4099985	4102960	+	1722	protein_coding	PF03144:Elongation factor Tu domain 2|PF00009:Elongation factor Tu GTP binding domain|PF03143:Elongation factor Tu C-terminal domain	GTP_EFTU	25460	31548	32183	35118	38407	28619	411.678	435.3	452.333	492.011	525.993	476.855
Os03g0769400	1665.54	1454.31	1597.63	2016.95	2020	2091.23	1572.49	2042.73	-0.377595	0.0053687	0.149672	-	3	31853946	31857784	+	2246	protein_coding	-	-	1542	1583	1682	2131	2141	1850	19.1165	16.7464	18.1251	22.8903	22.4807	23.6334
Os12g0186600	119.893	175.472	191.868	326.536	266.063	369.639	162.411	320.746	-0.98011	0.00541053	0.150575	-	12	4337662	4349059	+	1950	protein_coding	-	-	111	191	202	345	282	327	1.58497	2.32728	2.50716	4.26837	3.41049	4.81147
Os03g0229500	1401.99	1419.4	1666.97	2134.31	1704.88	2282.27	1496.12	2040.49	-0.447292	0.00541086	0.150575	-	3	6854085	6856064	-	1980	protein_coding	PF01554:MatE	MatE	1298	1545	1755	2255	1807	2019	18.2533	18.5402	21.4525	27.4764	21.5227	29.2574
Os02g0227700	0	0	0	42.5916	0	16.9559	0	19.8492	-6.78229	0.00544025	0.151256	RLK5	2	7172422	7175962	-	3203	protein_coding	PF13855:Leucine rich repeat|PF07714:Protein tyrosine kinase	Pkinase_Tyr	0	0	0	45	0	15	0	0	0	0.338948	0	0.134369
Os03g0576700	12443	13041	12663.3	14723.5	16963.9	13962.6	12715.7	15216.6	-0.259092	0.00544889	0.151359	-	3	21086470	21088562	-	906	protein_coding	PF01294:Ribosomal protein L13e	-	11520	14195	13332	15556	17980	12352	354.044	372.269	356.15	414.236	468.02	391.178
Os08g0105700	328.356	124.944	309.648	89.9157	126.427	99.4747	254.316	105.272	1.27149	0.00545846	0.151488	-	8	296973	298367	-	1395	protein_coding	PF00067:Cytochrome P450	p450	304	136	326	95	134	88	6.06781	2.31641	5.65599	1.64296	2.26534	1.80998
Os03g0100100	10.8012	0	50.3415	0	0	0	20.3809	0	6.78749	0.00547018	0.151582	PMEI12	3	26526	27352	+	827	protein_coding	-	-	10	0	53	0	0	0	0.336688	0	1.55109	0	0	0
Os04g0330301	147.976	158.936	248.858	235.674	530.239	395.638	185.257	387.183	-1.06293	0.00547168	0.151582	-	4	15349482	15354932	+	1681	protein_coding	-	-	137	173	262	249	562	350	2.26927	2.44528	3.77224	3.57363	7.88445	5.974
Os03g0235000	13272.5	11534.3	8520.06	16541.6	12152.1	15244.5	11109	14646.1	-0.398843	0.00554405	0.153317	PEROXIDASE N	3	7128273	7129609	-	943	protein_coding	PF00141:Peroxidase	-	12288	12555	8970	17477	12880	13486	362.829	316.341	230.222	447.129	322.112	410.333
Os02g0272850	313.235	582.457	567.054	315.178	268.893	168.429	487.582	250.833	0.958195	0.00554771	0.153317	-	2	9913947	9914430	+	484	protein_coding	-	-	290	634	597	333	285	149	16.6834	31.1239	29.8534	16.5988	13.8868	8.83295
Os10g0362700	395.324	492.425	378.036	611.426	710.444	661.28	421.928	661.05	-0.647381	0.00555112	0.153317	-	10	11244306	11245026	+	721	protein_coding	-	-	366	536	398	646	753	585	14.1344	17.6636	13.3602	21.616	24.6299	23.2801
Os02g0120600	744.202	951.776	938.442	1207.71	1372.77	1160.91	878.14	1247.13	-0.505793	0.00555425	0.153317	UBIQUITIN-CONJUGATING ENZYME 13	2	1078475	1079650	+	812	protein_coding	PF00179:Ubiquitin-conjugating enzyme	UQ_con	689	1036	988	1276	1455	1027	23.6263	30.3147	29.4487	37.9116	42.2581	36.2894
Os02g0129800	494.694	342.676	328.645	775.168	424.568	902.054	388.672	700.597	-0.85019	0.00556591	0.153501	-	2	1558563	1559143	-	581	protein_coding	-	-	458	373	346	819	450	798	21.9494	15.254	14.4134	34.0084	18.2658	39.4087
Os07g0502200	950.505	607.262	586.051	292.462	450.043	493.982	714.606	412.162	0.794095	0.00558774	0.153965	-	7	18956816	18963021	-	1622	protein_coding	PF01554:MatE	MatE	880	661	617	309	477	437	15.1065	9.6828	9.20661	4.59606	6.93538	7.73029
Os07g0568700	8245.63	9307.37	7359.36	10523.9	13269.2	8673.51	8304.12	10822.2	-0.382196	0.00562186	0.154767	FLORAL ORGAN REGULATOR 1	7	22874257	22875705	-	1449	protein_coding	PF08263:Leucine rich repeat N-terminal domain|PF13855:Leucine rich repeat	LRRNT_2	7634	10131	7748	11119	14064	7673	146.695	166.125	129.416	185.129	228.899	151.936
novel.328	97.2107	133.212	101.633	23.662	51.8917	23.7383	110.685	33.0973	1.73941	0.00564381	0.155232	-	1	6574308	6574889	-	305	-	- && - && -	-	90	145	107	25	55	21	8.21629	11.2958	8.49081	1.97751	4.25271	1.97553
Os01g0757200	3658.36	2334.42	2148.54	3863.53	3813.57	3655.69	2713.77	3777.6	-0.477612	0.00569532	0.156509	GIBBERELLIN 2-OXIDASE 3	1	31795105	31797640	+	1748	protein_coding	PF14226:non-haem dioxygenase in morphine synthesis N-terminal|PF03171:2OG-Fe(II) oxygenase superfamily	2OG-FeII_Oxy	3387	2541	2262	4082	4042	3234	53.9519	34.5393	31.3196	56.3391	54.5328	53.084
Os03g0794700	11389.9	12072.7	11211	13801.6	16391.2	12342.8	11557.8	14178.5	-0.294919	0.00572393	0.157155	-	3	33045524	33047408	-	1013	protein_coding	PF00416:Ribosomal protein S13/S18	-	10545	13141	11803	14582	17373	10919	289.848	308.226	281.999	347.285	404.453	309.271
Os01g0815400	1329.63	1407.45	1091.37	1687.57	1521.84	2229.14	1276.15	1812.85	-0.506029	0.00574924	0.157682	-	1	34674484	34676184	-	831	protein_coding	-	-	1231	1532	1149	1783	1613	1972	41.2468	43.8034	33.4645	51.7641	45.7758	68.0881
Os07g0167700	189.021	67.984	155.774	17.9831	37.7394	63.3021	137.593	39.6749	1.79757	0.00575474	0.157682	-	7	3633980	3635156	+	699	protein_coding	-	-	175	74	164	19	40	56	6.97098	2.51539	5.67848	0.655774	1.34954	2.29867
Os02g0155300	36.724	5.51221	44.6425	0	0	3.39118	28.9596	1.13039	4.74256	0.00575847	0.157682	-	2	3037553	3040481	-	2829	protein_coding	-	-	34	6	47	0	0	3	0.334641	0.0503928	0.402096	0	0	0.0304266
Os09g0482600	54.0059	102.895	62.6894	278.265	105.67	206.862	73.1967	196.933	-1.42615	0.00577641	0.158032	rice 90kDa heat shock protein, heat-shock protein 90, heat-shock protein 82, heat shock protein 82, heat-shock protein 86	9	18537082	18541201	-	2375	protein_coding	PF00183:Hsp90 protein|PF02518:Histidine kinase-, DNA gyrase B-, and HSP90-like ATPase	HATPase_c	50	112	66	294	112	183	0.586191	1.12048	0.672583	2.98649	1.11213	2.21082
Os07g0232800	691.276	561.327	506.265	297.195	415.134	353.813	586.289	355.381	0.721797	0.00578235	0.158054	ZINC TRANSPORTER 8	7	7394486	7397577	+	1244	protein_coding	PF02535:ZIP Zinc transporter	-	640	611	533	314	440	313	14.3249	11.67	10.3698	6.08958	8.34133	7.2192
novel.2224	291.632	330.733	265.005	178.885	154.732	75.7364	295.79	136.451	1.11386	0.00578767	0.158059	-	3	15159915	15160818	+	904	-	- && - && -	-	270	360	279	189	164	67	8.31626	9.46203	7.46966	5.04396	4.27837	2.12653
Os04g0117100	8582.63	8483.3	8378.54	9746.86	10782.2	9590.26	8481.49	10039.8	-0.243423	0.00580757	0.158462	mitochondrial proton-transporting ATP synthase 1	4	1008146	1010166	-	469	protein_coding	-	-	7946	9234	8821	10298	11428	8484	471.746	467.807	455.208	529.734	574.646	519.031
Os11g0629400	5431.92	5740.97	6483.61	6693.51	7019.53	8193.1	5885.5	7302.05	-0.310891	0.00582246	0.158597	-	11	24651999	24653182	-	726	protein_coding	-	-	5029	6249	6826	7072	7440	7248	192.876	204.514	227.559	235.009	241.679	286.449
Os02g0173100	2325.5	1831.89	2413.54	3229.39	2651.19	2816.94	2190.31	2899.18	-0.404746	0.00582281	0.158597	P-450 97B4	2	3995980	4002696	+	2581	protein_coding	-	-	2153	1994	2541	3412	2810	2492	23.2268	18.3564	23.8277	31.8933	25.6756	27.7029
Os07g0683600	9903.61	8081.83	6903.44	6123.73	5114.63	7520.51	8296.29	6252.96	0.408016	0.00583127	0.158608	-	7	28993024	28994490	+	1047	protein_coding	PF14200:Ricin-type beta-trefoil lectin domain-like	-	9169	8797	7268	6470	5421	6653	243.842	199.636	168.009	149.086	122.106	182.321
Os04g0546800	6623.29	5128.2	3577.1	3534.16	3722.05	3818.47	5109.53	3691.56	0.468825	0.00583354	0.158608	ETHYLENE RESPONSE FACTOR 93	4	27371324	27372855	-	1532	protein_coding	PF00847:AP2 domain	AP2	6132	5582	3766	3734	3945	3378	111.449	86.5727	59.4959	58.8022	60.7283	63.2654
Os01g0700000	2192.64	1999.1	1790.45	2665.29	2591.75	2451.82	1994.06	2569.62	-0.366214	0.00585523	0.159058	-	1	28970632	28974459	+	1404	protein_coding	-	-	2030	2176	1885	2816	2747	2169	40.2589	36.8249	32.4945	48.3886	46.1418	44.3259
novel.3031	2.16024	12.8618	33.2444	0	0	0	16.0888	0	6.44719	0.00588667	0.159771	-	5	3179469	3181271	+	506	-	- && - && -	-	2	14	35	0	0	0	0.110056	0.657397	1.67411	0	0	0
novel.2772	47.5252	24.805	0	0.946481	0	0	24.1101	0.315494	6.06692	0.00589467	0.159847	-	4	31429765	31430589	+	496	-	- && - && -	-	44	27	0	1	0	0	2.47004	1.2934	0	0.0486403	0	0
Os09g0538000	19.4421	14.6992	10.4482	0	0	0	14.8632	0	6.33135	0.00590633	0.159868	RIBONUCLEASE 5	9	21165219	21167647	-	1173	protein_coding	PF00445:Ribonuclease T2 family	Ribonuclease_T2	18	16	11	0	0	0	0.427275	0.324095	0.226966	0	0	0
Os01g0267900	5167.29	5109.82	5327.65	6573.31	6209.08	5923.26	5201.59	6235.22	-0.261592	0.00591141	0.159868	Calmodulin 1-3, calmodulin 1	1	9195546	9198962	-	791	protein_coding	PF13499:EF-hand domain pair	-	4784	5562	5609	6945	6581	5240	168.402	167.072	171.623	211.823	196.209	190.073
Os07g0674500	1945.29	2439.15	2542.72	3085.53	2892.73	3006.85	2309.06	2995.03	-0.374913	0.00591525	0.159868	-	7	28534263	28535327	+	635	protein_coding	PF01190:Pollen proteins Ole e I like	-	1801	2655	2677	3260	3066	2660	78.9719	99.3438	102.033	123.857	113.868	120.191
novel.1610	276.51	189.253	122.529	305.713	411.36	466.853	196.098	394.642	-1.00991	0.00591637	0.159868	-	2	1245458	1247721	+	887	-	- && - && -	-	256	206	129	323	436	413	8.03617	5.51815	3.51991	8.78531	11.5922	13.3595
Os05g0437401	124.214	126.781	99.7332	25.555	55.6656	7.91276	116.909	29.7111	1.97049	0.00592216	0.159868	-	5	21425529	21425975	-	447	protein_coding	-	-	115	138	105	27	59	7	7.16347	7.33536	5.68522	1.45725	3.11277	0.44932
Os01g0392600	408.285	874.605	788.367	331.268	452.873	382.073	690.419	388.738	0.829265	0.00592663	0.159868	-	1	16693961	16700566	+	4014	protein_coding	-	-	378	952	830	350	480	338	2.62209	5.63521	5.00456	2.10363	2.82011	2.41604
Os01g0877450	8.64095	22.9676	13.2978	0	0	0	14.9688	0	6.34283	0.00593343	0.159912	-	1	38081254	38082203	-	950	protein_coding	-	-	8	25	14	0	0	0	0.234476	0.625268	0.356673	0	0	0
Os02g0161300	379.122	319.708	483.469	203.493	222.663	232.861	394.1	219.672	0.843538	0.00594921	0.160004	-	2	3311245	3313190	+	1533	protein_coding	PF12054:Domain of unknown function (DUF3535)	-	351	348	509	215	236	206	6.37526	5.39371	8.03602	3.38356	3.63055	3.85558
Os06g0594600	380.202	258.155	417.93	795.99	420.794	668.063	352.096	628.282	-0.835681	0.00594954	0.160004	ACYLTRANSFERASE 10	6	23379156	23381421	-	1734	protein_coding	PF02458:Transferase family	-	352	281	440	841	446	591	5.65232	3.85041	6.14142	11.7011	6.06581	9.7792
Os07g0447800	2766.18	2642.19	2313.81	1855.1	2044.53	2088.97	2574.06	1996.2	0.366817	0.00595244	0.160004	-	7	15339013	15351042	+	2010	protein_coding	PF02880:Phosphoglucomutase/phosphomannomutase, alpha/beta/alpha domain III|PF02879:Phosphoglucomutase/phosphomannomutase, alpha/beta/alpha domain II|PF02878:Phosphoglucomutase/phosphomannomutase, alpha/beta/alpha domain I	PGM_PMM_II	2561	2876	2436	1960	2167	1848	35.477	33.9972	29.3323	23.5255	25.4253	26.3798
Os06g0228200	1471.12	1344.06	1590.03	1777.49	2717.24	1769.07	1468.41	2087.93	-0.508135	0.00596758	0.160271	LOW SILICON RICE 6	6	6648404	6653002	-	2394	protein_coding	PF00230:Major intrinsic protein	-	1362	1463	1674	1878	2880	1565	15.8411	14.5201	16.9237	18.9256	28.3708	18.7567
Os03g0143100	51.8457	0	8.54856	0	0	0	20.1314	0	6.76784	0.00598307	0.160416	Subtilisin 26, SUBTILISIN 26, STOMATA DENSITY AND DISTRIBUTION1, STOMATA DENSITY AND DISTRIBUTION 1	3	2387820	2390171	+	2352	protein_coding	PF02225:PA domain|PF05922:Peptidase inhibitor I9|PF00082:Subtilase family	Peptidase_S8	48	0	9	0	0	0	0.568246	0	0.0926127	0	0	0
novel.4219	0	17.4553	40.8431	0	0	0	19.4328	0	6.7195	0.00598343	0.160416	-	8	16685420	16686204	+	785	-	- && - && -	-	0	19	43	0	0	0	0	0.575088	1.32576	0	0	0
Os12g0516900	75.6083	147.911	98.7834	42.5916	19.8132	32.7814	107.434	31.7287	1.76073	0.00601066	0.160656	F-box protein 657	12	20084212	20088112	+	2769	protein_coding	-	-	70	161	104	45	21	29	0.703895	1.38151	0.909025	0.392074	0.178854	0.300497
novel.652	6.48071	0	3.79936	66.2536	43.4003	12.4343	3.42669	40.6961	-3.5867	0.00601213	0.160656	-	10	16537711	16538623	+	913	-	- && - && -	-	6	0	4	70	46	11	0.182984	0	0.106036	1.84972	1.1882	0.34569
Os11g0573000	3819.3	3939.4	3990.28	3193.43	3336.16	3078.06	3916.32	3202.55	0.290196	0.00601296	0.160656	-	11	21500549	21514325	-	3974	protein_coding	-	-	3536	4288	4201	3374	3536	2723	24.7752	25.6376	25.5853	20.4831	20.984	19.6601
novel.1613	44.2849	45.0164	15.1974	5.67888	0	0	34.8329	1.89296	4.17846	0.00601325	0.160656	-	2	1369808	1373713	+	723	-	- && - && -	-	41	49	16	6	0	0	1.57899	1.6103	0.535608	0.200212	0	0
Os02g0823200	298.113	299.497	268.805	128.721	129.257	185.385	288.805	147.788	0.968185	0.00603852	0.161191	-	2	35355344	35356907	+	723	protein_coding	-	-	276	326	283	136	137	164	10.6293	10.7135	9.47356	4.53815	4.46874	6.50835
Os09g0563800	278.671	309.603	357.14	207.279	146.24	133.386	315.138	162.302	0.956485	0.00606624	0.161774	-	9	22405480	22414370	-	1996	protein_coding	-	-	258	337	376	219	155	118	3.59908	4.01162	4.55924	2.64705	1.83136	1.69624
Os02g0580300	11328.3	11525.1	12728.8	14119.6	14169.3	13526.3	11860.7	13938.4	-0.232867	0.00607229	0.161774	GIBBERELLIN-INSENSITIVE DWARF 2	2	22333308	22337676	+	2630	protein_coding	PF00244:14-3-3 protein	-	10488	12545	13401	14918	15018	11966	111.038	113.335	123.324	136.846	134.666	130.544
Os11g0687100	177.14	242.537	315.347	34.0733	43.4003	168.429	245.008	81.9674	1.5847	0.00607767	0.161774	-	11	27828727	27835243	+	2348	protein_coding	PF13768:von Willebrand factor type A domain	-	164	264	332	36	46	149	1.94482	2.6715	3.4222	0.369898	0.462022	1.82076
novel.228	15.1217	0	43.6926	0	0	0	19.6048	0	6.73125	0.00608583	0.161774	-	1	33598872	33599729	+	737	-	- && - && -	-	14	0	46	0	0	0	0.528924	0	1.51062	0	0	0
novel.1872	20.5223	37.6668	0	0	0	0	19.3964	0	6.71601	0.0060906	0.161774	-	2	493593	494316	-	471	-	- && - && -	-	19	41	0	0	0	0	1.12322	2.0683	0	0	0	0
Os04g0686650	938.623	1037.22	1160.7	829.117	656.666	677.106	1045.51	720.963	0.536174	0.00609421	0.161774	-	4	35091588	35097920	-	1392	protein_coding	PF07714:Protein tyrosine kinase	Pkinase_Tyr	869	1129	1222	876	696	599	17.3825	19.271	21.247	15.1825	11.7916	12.3468
Os12g0153200	24.8427	8.26832	15.1974	134.4	21.7002	91.5619	16.1028	82.5541	-2.36236	0.00609714	0.161774	-	12	2622160	2623105	-	946	protein_coding	-	-	23	9	16	142	23	81	0.67697	0.226048	0.409349	3.62139	0.573376	2.45674
Os01g0751400	23.7626	42.2603	55.0907	79.5044	218.889	101.735	40.3712	133.376	-1.72247	0.00610268	0.161781	-	1	31521222	31522021	+	800	protein_coding	-	-	22	46	58	84	232	90	0.765712	1.36621	1.7547	2.53319	6.83913	3.22788
Os03g0732100	480.653	662.384	537.609	358.716	283.989	376.421	560.216	339.709	0.722668	0.00614844	0.162854	-	3	30003190	30014029	+	3268	protein_coding	PF07526:Associated with HOX|PF05920:Homeobox KN domain	POX	445	721	566	379	301	333	3.7915	5.24208	4.19179	2.79792	2.17214	2.92366
Os05g0390800	197.662	260.911	197.567	122.096	72.6484	100.605	218.713	98.4498	1.15209	0.00617749	0.163483	VQ motif-containing protein 19	5	18958887	18959507	-	621	protein_coding	PF05678:VQ motif	-	183	284	208	129	77	89	8.20526	10.8662	8.10657	5.0116	2.92417	4.1121
Os02g0814000	1828.64	1536.07	1292.73	1961.11	2103.03	2255.14	1552.48	2106.42	-0.440448	0.00622956	0.164693	-	2	34879586	34880996	-	1218	protein_coding	PF05903:PPPDE putative peptidase domain	-	1693	1672	1361	2072	2229	1995	38.7028	32.6166	27.0443	41.0412	43.1584	46.996
Os07g0603800	1889.13	1876.91	2056.4	1691.36	1271.82	1356.47	1940.81	1439.88	0.430552	0.0062339	0.164693	PROTEIN TRANSPORTER 4	7	24720195	24723886	+	2431	protein_coding	PF00854:POT family	-	1749	2043	2165	1787	1348	1200	20.0326	19.968	21.5545	17.7344	13.077	14.1632
novel.3921	0	0	0	0.946481	38.6829	10.1735	0	16.601	-6.525	0.00624387	0.164815	-	7	1063210	1063720	-	276	-	- && - && -	-	0	0	0	1	41	9	0	0	0	0.0874116	3.5033	0.935618
Os04g0645600	3016.77	2718.44	3159.17	4194.8	3409.76	3669.26	2964.79	3757.94	-0.342126	0.00626183	0.165083	-	4	32856597	32860277	-	1738	protein_coding	PF00892:EamA-like transporter family	DUF6	2793	2959	3326	4432	3614	3246	44.746	40.4525	46.3167	61.5216	49.039	53.5875
Os08g0152366	74.5282	51.4473	55.0907	16.0902	7.54788	0	60.3554	7.87935	2.9245	0.00626476	0.165083	-	8	3007271	3008757	-	1487	protein_coding	PF00067:Cytochrome P450	p450	69	56	58	17	8	0	1.29203	0.894803	0.944022	0.275814	0.126877	0
Os05g0148400	17.2819	49.6099	71.238	9.46481	0	0	46.0433	3.15494	3.85104	0.00628515	0.165262	-	5	2765114	2765945	+	832	protein_coding	-	-	16	54	75	10	0	0	0.535463	1.54213	2.18174	0.289971	0	0
Os08g0530600	797.128	1004.14	927.994	560.316	464.195	740.408	909.754	588.306	0.630195	0.00628616	0.165262	-	8	26430721	26433033	-	2313	protein_coding	-	-	738	1093	977	592	492	655	8.8841	11.2278	10.2231	6.17482	5.0164	8.12514
Os06g0203500	910.54	1090.5	695.283	504.474	478.347	709.887	898.774	564.236	0.672647	0.00629272	0.165262	-	6	5221495	5225198	+	1595	protein_coding	PF00406:Adenylate kinase	ADK	843	1187	732	533	507	628	14.7163	17.6824	11.1075	8.06203	7.49635	11.297
Os10g0466700	14054.5	15606	17123.7	18307.8	20625.5	17494	15594.7	18809.1	-0.270362	0.00629304	0.165262	-	10	17227374	17229369	-	632	protein_coding	PF00238:Ribosomal protein L14p/L23e	-	13012	16987	18028	19343	21861	15476	573.271	638.631	690.392	738.388	815.748	702.598
Os12g0226700	21.6024	0	36.0939	0	0	0	19.2321	0	6.70322	0.00632497	0.16578	-	12	6911276	6913929	+	1246	protein_coding	PF16884:N-terminal domain of oxidoreductase|PF00107:Zinc-binding dehydrogenase	ADH_zinc_N	20	0	38	0	0	0	0.446935	0	0.738127	0	0	0
Os10g0498100	421.246	266.424	220.363	584.925	498.16	521.112	302.678	534.732	-0.822412	0.00633558	0.16578	-	10	18994725	18996793	+	2069	protein_coding	-	-	390	290	232	618	528	461	5.24852	3.33033	2.71389	7.20619	6.01833	6.39301
Os08g0439100	2556.64	2796.53	2986.3	2294.27	2160.58	2128.53	2779.82	2194.46	0.341185	0.00633642	0.16578	-	8	21337639	21352748	+	2573	protein_coding	PF07059:Protein of unknown function (DUF1336)|PF01852:START domain	START	2367	3044	3144	2424	2290	1883	25.6148	28.1096	29.5739	22.7285	20.9893	20.9979
Os01g0546400	966.706	1000.47	1056.22	695.663	584.017	802.58	1007.8	694.087	0.538819	0.00633897	0.16578	Functioning in Cesium Over-transport 6	1	20299783	20302467	-	1188	protein_coding	PF00892:EamA-like transporter family	DUF6	895	1089	1112	735	619	710	20.9768	21.7802	22.6545	14.9262	12.2879	17.1477
Os09g0436500	8809.45	10528.3	10050.3	8110.39	8510.24	7820.07	9796.01	8146.9	0.26599	0.00633968	0.16578	-	9	16059326	16073999	+	5128	protein_coding	-	-	8156	11460	10581	8569	9020	6918	44.2856	53.099	49.9395	40.3144	41.4822	38.7077
Os08g0299600	0	0	0	41.6451	0	15.8255	0	19.1569	-6.73111	0.00634839	0.165867	-	8	12272625	12277708	+	2287	protein_coding	-	-	0	0	0	44	0	14	0	0	0	0.464157	0	0.175641
Os07g0580733	22.6825	27.5611	18.047	0	0	2.26079	22.7635	0.753596	4.99749	0.00636219	0.166086	-	7	23497079	23497504	-	426	protein_coding	PF11145:Protein of unknown function (DUF2921)	-	21	30	19	0	0	2	1.3726	1.67325	1.07947	0	0	0.134706
Os04g0590200	3832.26	4007.38	4347.42	5044.74	5275.03	4624.44	4062.35	4981.4	-0.294293	0.00637434	0.166262	-	4	29831246	29832981	-	1736	protein_coding	-	-	3548	4362	4577	5330	5591	4091	56.9071	59.7016	63.8111	74.0722	75.9526	67.6153
Os10g0527800	2367.62	1930.19	2049.75	1297.62	1630.34	1753.24	2115.86	1560.4	0.43947	0.00638529	0.166407	TAU GLUTATHIONE S-TRANSFERASE 12	10	20498004	20499096	+	987	protein_coding	PF14497:Glutathione S-transferase, C-terminal domain|PF13417:Glutathione S-transferase, N-terminal domain	-	2192	2101	2158	1371	1728	1551	61.8381	50.5777	52.9175	33.5118	41.2885	45.0879
Os01g0844000	725.84	806.621	804.514	1027.88	1142.56	1086.31	778.992	1085.58	-0.478515	0.00642003	0.167058	-	1	36248519	36248977	+	459	protein_coding	-	-	672	878	847	1086	1211	961	40.7652	45.4498	44.6618	57.0815	62.2206	60.0725
Os01g0234800	797.128	874.605	1046.72	672.001	564.204	605.891	906.152	614.032	0.561638	0.00642113	0.167058	-	1	7439093	7443214	-	1300	protein_coding	-	-	738	952	1102	710	598	536	15.8069	17.3998	20.5165	13.1763	10.8483	11.83
Os04g0659200	1163.29	1503	1297.48	1913.78	1495.42	2127.4	1321.26	1845.54	-0.481478	0.00643258	0.167215	-	4	33635910	33638396	+	2487	protein_coding	-	-	1077	1636	1366	2022	1585	1882	12.0579	15.63	13.2935	19.6148	15.0299	21.7125
Os11g0486000	470.932	597.157	358.09	269.747	258.515	292.772	475.393	273.678	0.797157	0.00647701	0.168227	-	11	17127130	17129422	-	2202	protein_coding	-	-	436	650	377	285	274	259	5.51318	7.01368	4.14371	3.12252	2.93451	3.3748
novel.1527	84.2493	62.4718	65.539	162.795	300.028	101.735	70.7533	188.186	-1.41342	0.00650427	0.168793	-	12	14691059	14693428	-	1801	-	- && - && -	-	78	68	69	172	318	90	1.20591	0.897109	0.927258	2.30405	4.16405	1.43382
Os04g0561500	9340.87	8394.18	9253.34	8241.95	5039.16	7272.95	8996.13	6851.35	0.392947	0.00652001	0.168889	Prolyl Oligopeptidase 9, PROLYL OLIGOPEPTIDASE 9	4	28108757	28113603	+	3031	protein_coding	PF00326:Prolyl oligopeptidase family|PF02897:Prolyl oligopeptidase, N-terminal beta-propeller domain	-	8648	9137	9742	8708	5341	6434	79.4443	71.6255	77.7907	69.3123	41.5566	60.906
novel.185	288.392	574.189	411.281	159.955	254.741	244.165	424.62	219.62	0.952335	0.00652567	0.168889	-	1	25845918	25852579	+	4585	-	- && - && -	-	267	625	433	169	270	216	1.62145	3.23885	2.28567	0.889253	1.38876	1.3517
Os01g0607900	2680.86	3390.01	4219.19	4250.64	6463.82	3890.82	3430.02	4868.43	-0.505232	0.00652813	0.168889	receptor-like protein kinase 1	1	23976021	23981901	-	2525	protein_coding	PF13855:Leucine rich repeat|PF00069:Protein kinase domain|PF08263:Leucine rich repeat N-terminal domain	Pkinase	2482	3690	4442	4491	6851	3442	27.3699	34.7228	42.5777	42.9101	63.9875	39.1124
Os01g0723500	455.81	403.31	467.321	237.567	166.053	323.293	442.147	242.304	0.869264	0.00653179	0.168889	-	1	30173442	30179045	+	1209	protein_coding	PF02362:B3 DNA binding domain	B3	422	439	492	251	176	286	9.71894	8.62757	9.84927	5.0087	3.43312	6.78742
Os12g0535300	749.603	806.621	670.587	555.584	476.46	437.462	742.27	489.836	0.599132	0.00653884	0.168889	-	12	21289207	21292174	+	1017	protein_coding	-	-	694	878	706	587	505	387	19.0008	20.5127	16.8015	13.925	11.7104	10.9183
Os08g0113200	2356.82	2115.77	2275.82	1669.59	1874.71	1708.03	2249.47	1750.77	0.361355	0.0065409	0.168889	brassinosteroid receptor kinase (BRI1)-interacting protein 113, BRI1-interacting protein 113, brassinosteroid receptor kinase-interacting protein 113	8	704559	713864	-	3204	protein_coding	PF00076:RNA recognition motif. (a.k.a. RRM, RBD, or RNP domain)	RRM_1	2182	2303	2396	1764	1987	1511	18.9625	17.0786	18.0992	13.2826	14.6254	13.5312
Os03g0678400	592.985	754.255	600.299	938.909	1118.03	835.361	649.18	964.1	-0.570583	0.00658868	0.16998	RING DOMAIN-CONTAINING PROTEIN 4	3	26863036	26864940	+	1905	protein_coding	-	-	549	821	632	992	1185	739	8.02436	10.24	8.02948	12.563	14.6699	11.1305
novel.3499	56.1662	24.805	47.492	0	0	9.04315	42.8211	3.01438	3.8654	0.00659625	0.170033	-	6	24546362	24553579	+	1264	-	- && sp|Q3E6S8|DGP14_ARATH Putative protease Do-like 14 OS=Arabidopsis thaliana OX=3702 GN=DEGP14 PE=3 SV=2 && -	-	52	27	50	0	0	8	1.14548	0.507536	0.957388	0	0	0.181597
Os07g0503500	180.38	170.879	233.661	92.7551	38.6829	99.4747	194.973	76.9709	1.34288	0.00661705	0.170426	UDP-dependent glucosyltransferase 707A3	7	19045831	19047937	+	2107	protein_coding	-	-	167	186	246	98	41	88	2.20691	2.09748	2.82576	1.12212	0.458904	1.19835
novel.1524	10.8012	37.6668	0.94984	0	0	0	16.4726	0	6.48092	0.00662995	0.170479	-	12	14222279	14224525	-	917	-	- && - && -	-	10	41	1	0	0	0	0.303643	1.06234	0.0263934	0	0	0
Os08g0427700	2382.74	2700.07	2290.06	2770.35	3757.9	3118.76	2457.62	3215.67	-0.387823	0.00663019	0.170479	-	8	20573199	20573985	+	690	protein_coding	PF16211:C-terminus of histone H2A|PF00125:Core histone H2A/H2B/H3/H4	Histone	2206	2939	2411	2927	3983	2759	89.0203	101.205	84.5694	102.341	136.133	114.728
Os11g0658900	24.8427	16.5366	3.79936	0	0	0	15.0596	0	6.34987	0.00666211	0.171157	-	11	26434011	26438037	+	1876	protein_coding	PF01764:Lipase (class 3)	Lipase_3	23	18	4	0	0	0	0.341372	0.227976	0.0516051	0	0	0
Os02g0687600	208.463	163.529	162.423	90.8621	28.3046	76.8668	178.138	65.3445	1.44772	0.00669062	0.171675	-	2	28175466	28180071	-	4606	protein_coding	-	-	193	178	171	96	30	68	1.16672	0.918219	0.89854	0.502835	0.153603	0.423594
Os03g0128000	2218.56	2573.29	3286.45	3476.42	4407.02	3136.84	2692.77	3673.43	-0.448027	0.0066982	0.171675	FASCICLIN-LIKE ARABINOGALACTAN PROTEIN 2	3	1579382	1580910	+	1529	protein_coding	PF02469:Fasciclin domain	-	2054	2801	3460	3673	4671	2775	37.4047	43.5267	54.7689	57.9551	72.0452	52.074
Os01g0220700	1346.91	1561.79	1817.99	1945.02	1898.29	2859.9	1575.57	2234.4	-0.50334	0.00670154	0.171675	SWEET3B	1	6612386	6613717	-	734	protein_coding	PF03083:Sugar efflux transporter for intercellular exchange	-	1247	1700	1914	2055	2012	2530	47.3046	55.0304	63.1119	67.5451	64.645	98.8985
Os12g0132200	340.237	351.863	415.08	273.533	125.484	158.255	369.06	185.757	0.989863	0.00670457	0.171675	CALCINEURIN B-LIKE PROTEIN-INTERACTING PROTEIN KINASE 32	12	1554892	1560296	+	2322	protein_coding	-	-	315	383	437	289	133	140	3.7773	3.9191	4.55496	3.00271	1.3508	1.72994
Os03g0817700	696.677	838.775	692.433	595.336	435.89	352.683	742.628	461.303	0.686136	0.00673125	0.172215	-	3	34305136	34308744	+	1458	protein_coding	-	-	645	913	729	629	462	312	12.3179	14.8786	12.1014	10.4081	7.47287	6.13991
novel.1914	12.9614	32.1546	1.89968	0	0	0	15.6719	0	6.4088	0.00674836	0.172509	-	2	5618953	5620535	-	1583	-	- && - && -	-	12	35	2	0	0	0	0.211073	0.525336	0.0305784	0	0	0
Os02g0138000	926.742	950.857	1041.02	1203.92	1825.64	1212.91	972.875	1414.16	-0.539848	0.00675964	0.172595	-	2	2021051	2023488	-	2438	protein_coding	PF13855:Leucine rich repeat	-	858	1035	1096	1272	1935	1073	9.79911	10.0869	10.8803	12.5873	18.7176	12.6279
novel.2266	150.137	80.8458	37.0438	20.8226	18.8697	25.9991	89.342	21.8971	2.02913	0.00677358	0.172595	-	3	23392168	23398193	+	661	-	- && - && -	-	139	88	39	22	20	23	5.85526	3.16323	1.428	0.80297	0.713561	0.99837
Os01g0563000	1989.58	1880.58	2251.12	1650.66	1535.99	1502.29	2040.43	1562.98	0.384433	0.00677447	0.172595	FK506 binding protein 73	1	21415022	21441440	+	2517	protein_coding	PF00254:FKBP-type peptidyl-prolyl cis-trans isomerase	FKBP_C	1842	2047	2370	1744	1628	1329	20.377	19.3235	22.7893	16.7163	15.2537	15.1498
Os09g0278000	28.0831	0	28.4952	0	0	0	18.8594	0	6.67463	0.00677479	0.172595	-	9	5789801	5790358	+	558	protein_coding	PF03760:Late embryogenesis abundant (LEA) group 1	-	26	0	30	0	0	0	1.29739	0	1.30122	0	0	0
novel.1104	160.938	203.952	252.657	91.8086	95.292	94.9531	205.849	94.0179	1.13118	0.00677975	0.172595	-	11	4850420	4854700	-	3941	-	- && - && PF13855:Leucine rich repeat	-	149	222	266	97	101	84	1.05272	1.33843	1.63358	0.593804	0.604391	0.611558
Os03g0575200	565.982	500.693	376.137	265.015	293.424	295.033	480.937	284.49	0.757276	0.00679003	0.172714	HIGH-AFFINITY POTASSIUM(K+) TRANSPORTER 16	3	21002797	21007629	-	2904	protein_coding	PF02705:K+ potassium transporter	K_trans	524	545	396	280	311	261	5.02421	4.45913	3.30038	2.32616	2.52561	2.57875
Os05g0339000	3378.61	3353.26	2943.55	4301.75	3619.21	4207.33	3225.14	4042.76	-0.32596	0.00680941	0.17297	-	5	15873838	15880419	-	2168	protein_coding	PF00790:VHS domain|PF03127:GAT domain	-	3128	3650	3099	4545	3836	3722	40.1736	40.0022	34.5961	50.5769	41.7275	49.2586
Os11g0549675	3246.84	3422.17	3270.3	4413.44	3718.28	4150.81	3313.1	4094.17	-0.305297	0.00681134	0.17297	-	11	20390259	20392225	-	1589	protein_coding	-	-	3006	3725	3443	4663	3941	3672	52.6742	55.6997	52.4419	70.7978	58.4905	66.3046
Os07g0150200	9535.29	10181.1	8993.08	10526.8	12453.1	11413.6	9569.81	11464.5	-0.260595	0.00682492	0.173172	-	7	2613935	2616323	+	733	protein_coding	PF01248:Ribosomal protein L7Ae/L30e/S12e/Gadd45 family	-	8828	11082	9468	11122	13199	10097	335.345	359.223	312.622	366.064	424.659	395.233
Os07g0115300	710.718	592.563	568.004	1066.68	787.81	923.532	623.762	926.009	-0.5705	0.0068513	0.173698	class III peroxidase 98	7	838070	841318	+	1601	protein_coding	PF00141:Peroxidase	-	658	645	598	1127	835	817	11.4437	9.57235	9.04014	16.9828	12.2998	14.6418
Os04g0444300	2883.92	3054.69	2991.05	2278.18	2454.95	2454.09	2976.55	2395.74	0.313343	0.00689639	0.174697	OsARGOS	4	22157298	22159233	+	1301	protein_coding	-	-	2670	3325	3149	2407	2602	2171	57.1435	60.7246	58.5815	44.6351	47.1664	47.8793
Os11g0237900	89.6499	106.569	81.6862	29.3409	34.909	13.5647	92.6352	25.9382	1.83192	0.0069109	0.174811	-	11	7356166	7359604	+	2790	protein_coding	PF00931:NB-ARC domain	NB-ARC	83	116	86	31	37	12	0.828336	0.987879	0.746036	0.268062	0.312752	0.123408
Os02g0741700	167.418	170.879	185.219	368.181	247.193	365.117	174.505	326.83	-0.904706	0.00691222	0.174811	-	2	31038552	31040540	-	1883	protein_coding	PF14009:Domain of unknown function (DUF4228)	-	155	186	195	389	262	323	2.292	2.347	2.5064	4.98399	3.28136	4.92172
Os07g0125500	750.683	520.904	452.124	745.827	981.225	993.616	574.57	906.889	-0.659056	0.00692568	0.175007	-	7	1352187	1352942	+	756	protein_coding	PF00188:Cysteine-rich secretory protein family	SCP	695	567	476	788	1040	879	25.5974	17.8202	15.2388	25.1468	32.4425	33.3605
Os05g0561600	1149.25	1139.19	1526.39	1760.45	1523.73	2060.71	1271.61	1781.63	-0.486054	0.00694285	0.175297	-	5	27944014	27947970	+	2109	protein_coding	PF07223:Protein of unknown function (DUF1421)	-	1064	1240	1607	1860	1615	1823	14.0475	13.97	18.4419	21.2772	18.0592	24.8013
Os04g0412000	133.935	101.057	41.793	106.952	298.141	358.335	92.2617	254.476	-1.4644	0.00695025	0.17534	-	4	20348436	20353555	+	1584	protein_coding	PF12697:Alpha/beta hydrolase family	-	124	110	44	113	316	317	2.17971	1.65001	0.672299	1.72108	4.70473	5.74208
Os09g0305300	41.0445	69.8214	93.0843	18.9296	0	0	67.9834	6.30987	3.41883	0.00696457	0.17547	-	9	7797868	7800107	+	1850	protein_coding	PF03140:Plant protein of unknown function	-	38	76	98	20	0	0	0.571932	0.976095	1.28209	0.260817	0	0
Os03g0388900	225.745	351.863	325.795	70.986	203.793	125.474	301.134	133.418	1.17458	0.00697271	0.17547	Metacaspase 1	3	15530630	15532454	-	1510	protein_coding	PF00656:Caspase domain	Peptidase_C14	209	383	343	75	216	111	3.85392	6.02659	5.49772	1.19829	3.37349	2.10917
Os07g0298900	93.9704	82.6832	106.382	29.3409	24.5306	33.9118	94.3452	29.2611	1.69055	0.00698054	0.17547	endosperm-specific gene 104	7	11738725	11741008	-	1379	protein_coding	PF00403:Heavy-metal-associated domain	HMA	87	90	112	31	26	30	1.75666	1.5507	1.96571	0.542345	0.444643	0.624198
Os07g0511500	425.567	481.4	737.076	279.212	322.672	352.683	548.014	318.189	0.785182	0.00698471	0.17547	-	7	19538543	19545805	+	2437	protein_coding	PF13920:Zinc finger, C3HC4 type (RING finger)|PF00271:Helicase conserved C-terminal domain|PF00176:SNF2 family N-terminal domain	SNF2_N	394	524	776	295	342	312	4.50167	5.10888	7.70675	2.92041	3.30958	3.67337
Os02g0684500	1956.1	3275.17	2688.05	3166.92	4090.95	3660.22	2639.77	3639.36	-0.462916	0.00698947	0.17547	-	2	27994105	27994677	-	515	protein_coding	PF15511:Centromere kinetochore component CENP-T histone fold	-	1811	3565	2830	3346	4336	3238	97.9138	164.476	132.998	156.746	198.557	180.399
Os03g0165800	5.40059	27.5611	11.3981	0	0	0	14.7866	0	6.32554	0.00698959	0.17547	-	3	3551775	3554415	+	1207	protein_coding	PF13774:Regulated-SNARE-like domain|PF00957:Synaptobrevin	-	5	30	12	0	0	0	0.115344	0.59056	0.240624	0	0	0
Os08g0564750	1874.01	1871.4	1775.25	2465.58	2248.33	2286.79	1840.22	2333.56	-0.342764	0.00699634	0.175496	-	8	28293729	28294610	+	493	protein_coding	-	-	1735	2037	1869	2605	2383	2023	97.9908	98.1735	91.7546	127.479	113.993	117.737
Os01g0771350	1238.9	1029.87	1092.32	720.272	817.058	854.578	1120.36	797.303	0.490795	0.00701882	0.175916	-	1	32553145	32569704	+	3660	protein_coding	PF00443:Ubiquitin carboxyl-terminal hydrolase|PF12436:ICP0-binding domain of Ubiquitin-specific protease 7|PF00917:MATH domain|PF14533:Ubiquitin-specific protease C-terminal	UCH	1147	1121	1150	761	866	756	8.726	7.27737	7.6047	5.01628	5.58007	5.9266
novel.1899	0	0	0	0	48.1178	9.04315	0	19.0536	-6.72383	0.00702668	0.17597	-	2	3149030	3149322	-	215	-	- && sp|B8AI54|GUFP_ORYSI Translation factor GUF1 homolog, chloroplastic OS=Oryza sativa subsp. indica OX=39946 GN=OsI_05919 PE=3 SV=1 && -	-	0	0	0	0	51	8	0	0	0	0	5.59416	1.06762
Os03g0269100	1243.22	918.702	971.686	626.57	763.28	755.103	1044.54	714.984	0.546659	0.00707178	0.176955	Senescence-associated Gene13	3	8950027	8952082	-	1283	protein_coding	PF00106:short chain dehydrogenase	adh_short	1151	1000	1023	662	809	668	24.9794	18.5193	19.2981	12.4483	14.8705	14.9388
Os01g0356400	3756.65	3141.96	2994.85	2463.69	2383.24	2841.81	3297.82	2562.91	0.363797	0.00709456	0.177381	MULTIDRUG RESISTANCE-ASSOCIATED PROTEIN 8	1	14340326	14357449	-	5087	protein_coding	PF00664:ABC transporter transmembrane region|PF00005:ABC transporter	ABC_tran	3478	3420	3153	2603	2526	2514	19.0371	15.974	15.0013	12.345	11.7105	14.1798
Os10g0167300	44485.8	40480.8	35724.4	50616.8	45743.9	46841.3	40230.3	47734	-0.246766	0.00714891	0.17857	Early Embryogenesis-Specific Enolase 1, Enolase 1, enolase 7, enolase 4	10	4639798	4644295	-	1650	protein_coding	PF03952:Enolase, N-terminal domain|PF00113:Enolase, C-terminal TIM barrel domain	-	41186	44063	37611	53479	48484	41438	695.022	634.513	551.691	781.947	692.975	720.576
Os07g0661700	1106.04	1071.21	853.906	1310.88	1287.86	1688.81	1010.38	1429.18	-0.500024	0.00715923	0.17857	-	7	27922243	27924569	-	746	protein_coding	-	-	1024	1166	899	1385	1365	1494	38.2203	37.1373	29.1666	44.7908	43.1516	57.4615
Os09g0431900	8.64095	21.1302	13.2978	0	0	0	14.3563	0	6.2825	0.00715951	0.17857	-	9	15829339	15830158	-	820	protein_coding	-	-	8	23	14	0	0	0	0.27165	0.666445	0.413218	0	0	0
Os08g0338000	1476.52	1434.09	2041.21	2114.44	2296.44	2307.13	1650.61	2239.34	-0.439869	0.00719026	0.179192	-	8	15199790	15201818	-	1661	protein_coding	-	-	1367	1561	2149	2234	2434	2041	22.9156	22.3297	31.3135	32.4483	34.5584	35.2564
Os07g0495200	5585.3	5173.21	5582.21	6259.08	7944.15	6134.65	5446.91	6779.29	-0.315869	0.0072063	0.179362	mitochondrial ATP synthase d1	7	18532547	18535080	-	933	protein_coding	PF02823:ATP synthase, Delta/Epsilon chain, beta-sandwich domain	-	5171	5631	5877	6613	8420	5427	154.321	143.402	152.454	170.999	212.83	166.895
Os09g0284400	1152.49	948.101	1064.77	1512.48	1509.58	1292.04	1055.12	1438.03	-0.447349	0.00720876	0.179362	-	9	6246356	6249737	-	1152	protein_coding	PF01025:GrpE	-	1067	1032	1121	1598	1600	1143	25.7896	21.2852	23.5515	33.4659	32.7545	28.4681
Os05g0426300	2482.11	2166.3	2727.94	3059.03	3149.35	3141.36	2458.78	3116.58	-0.342083	0.00721648	0.179409	trichome birefringence-like 27	5	20894101	20897851	+	3751	protein_coding	PF14416:PMR5 N terminal Domain|PF13839:GDSL/SGNH-like Acyl-Esterase family found in Pmr5 and Cas1p	-	2298	2358	2872	3232	3338	2779	17.0583	14.9364	18.5312	20.7875	20.9866	21.2572
Os10g0548700	308.914	412.497	300.149	212.012	133.975	193.297	340.52	179.761	0.922424	0.00723333	0.179683	RECEPTOR-LIKE CYTOPLASMIC KINASE 306	10	21467611	21472768	-	3632	protein_coding	PF00069:Protein kinase domain|PF04564:U-box domain	Pkinase	286	449	316	224	142	171	2.19257	2.93732	2.10575	1.48792	0.922031	1.35088
Os11g0499600	513.057	482.319	776.969	318.964	338.711	402.42	590.781	353.365	0.74226	0.00725053	0.179965	HYDROXYSTEROID DEHYDROGENASE 1	11	17785138	17792540	+	1625	protein_coding	PF00106:short chain dehydrogenase	adh_short	475	525	818	337	359	356	8.13904	7.67637	12.1833	5.00328	5.21007	6.28582
Os06g0483900	1084.44	1278.83	1416.21	900.103	994.434	775.45	1259.83	889.996	0.50113	0.00730365	0.181138	-	6	16471613	16481720	-	2069	protein_coding	-	-	1004	1392	1491	951	1054	686	13.5116	15.9856	17.4414	11.0891	12.0139	9.51325
Os07g0231900	142.576	107.488	169.072	233.781	321.729	278.077	139.712	277.862	-0.99226	0.00734528	0.181889	-	7	7324275	7329317	-	1859	protein_coding	-	-	132	117	178	247	341	246	1.97709	1.4954	2.31743	3.2055	4.32591	3.79683
Os05g0542100	6480.71	6698.26	6321.18	7401.48	7725.26	7856.24	6500.05	7660.99	-0.23701	0.00735034	0.181889	-	5	26907931	26910905	-	503	protein_coding	-	-	6000	7291	6655	7820	8188	6950	332.136	344.405	320.218	375.074	383.895	396.444
Os06g0226000	3425.06	3303.65	3743.32	3146.1	2564.39	2510.61	3490.68	2740.37	0.348929	0.00735271	0.181889	-	6	6515579	6519177	+	3347	protein_coding	-	-	3171	3596	3941	3324	2718	2221	26.3799	25.5278	28.4981	23.9598	19.1512	19.0396
Os01g0868000	371.561	215.895	152.924	150.49	70.7614	81.3884	246.793	100.88	1.28886	0.00736135	0.181889	ETHYLENE RESPONSE FACTOR 99	1	37590034	37592446	-	1056	protein_coding	PF00847:AP2 domain	AP2	344	235	161	159	75	72	9.07042	5.28755	3.69001	3.63255	1.67494	1.95629
Os10g0521100	447.169	406.066	320.096	135.347	148.127	301.815	391.111	195.096	1.0056	0.00736351	0.181889	actin depolymerizing factor 10	10	20160992	20162434	-	761	protein_coding	PF00241:Cofilin/tropomyosin-type actin-binding protein	Cofilin_ADF	414	442	337	143	157	267	15.1478	13.8003	10.7179	4.53346	4.86539	10.0668
Os01g0633100	1405.23	1331.2	1326.93	1154.71	942.542	735.886	1354.45	944.378	0.519447	0.00737386	0.181999	ADP-GLUCOSE PYROPHOSPHORYLASE LARGE SUBUNIT 2	1	25353805	25361883	+	2381	protein_coding	PF00483:Nucleotidyl transferase	-	1301	1449	1397	1220	999	651	15.2143	14.4597	14.2005	12.3617	9.89484	7.84489
Os01g0178600	1.08012	20.2115	25.6457	0	0	0	15.6458	0	6.4071	0.00740614	0.182587	CONSTITUTIVE DISEASE RESISTANCE 1	1	4081140	4082680	+	309	protein_coding	PF14541:Xylanase inhibitor C-terminal	-	1	22	27	0	0	0	0.0901103	1.69166	2.11481	0	0	0
Os12g0438000	1737.91	1638.05	1451.36	2035.88	2589.87	1883.24	1609.1	2169.66	-0.431663	0.00740953	0.182587	-	12	14423865	14424890	-	823	protein_coding	PF00125:Core histone H2A/H2B/H3/H4|PF16211:C-terminus of histone H2A	Histone	1609	1783	1528	2151	2745	1666	54.4364	51.4756	44.9354	63.0549	78.6584	58.0818
Os08g0120000	7965.88	7232.03	7533.18	8876.09	8474.39	9758.69	7577.03	9036.39	-0.254072	0.00743099	0.182671	SUCCINATE DEHYDROGENASE SUBUNIT 2	8	1091154	1094690	-	1796	protein_coding	PF13534:4Fe-4S dicluster domain|PF13085:2Fe-2S iron-sulfur cluster binding domain	-	7375	7872	7931	9378	8982	8633	114.337	104.143	106.878	125.974	117.942	137.918
Os07g0632800	3070.78	2868.19	3099.33	2406.9	2479.48	2420.17	3012.77	2435.52	0.306767	0.00743291	0.182671	-	7	26245519	26250364	-	1526	protein_coding	PF07714:Protein tyrosine kinase|PF12796:Ankyrin repeats (3 copies)	Pkinase_Tyr	2843	3122	3263	2543	2628	2141	51.8746	48.6103	51.7521	40.204	40.6138	40.2557
Os06g0261300	17.2819	8.26832	17.0971	0	0	0	14.2158	0	6.26709	0.00743394	0.182671	-	6	8453429	8454089	-	661	protein_coding	-	-	16	9	18	0	0	0	0.673987	0.323513	0.659077	0	0	0
Os11g0592375	0	41.3416	14.2476	0	0	0	18.5297	0	6.65116	0.00743669	0.182671	-	11	22523647	22529580	+	2671	protein_coding	-	-	0	45	15	0	0	0	0	0.400303	0.13592	0	0	0
Os08g0414500	79.9288	76.2523	136.777	109.792	353.807	275.816	97.6527	246.472	-1.33501	0.00744344	0.182691	-	8	19814567	19815027	-	461	protein_coding	-	-	74	83	144	116	375	244	4.46955	4.27787	7.56009	6.07065	19.1837	15.1864
Os12g0138800	112.332	238.863	103.533	50.1635	10.3783	67.8236	151.576	42.7885	1.82882	0.00745361	0.182795	-	12	1882578	1888258	+	3358	protein_coding	-	-	104	260	109	53	11	60	0.862354	1.83968	0.785617	0.380779	0.0772529	0.512667
Os03g0703000	11405	11375.4	14258	14270.1	16545	14437.4	12346.1	15084.1	-0.28897	0.00746447	0.182914	BETA-GLUCOSIDASE 7	3	28240368	28245227	-	1892	protein_coding	PF00232:Glycosyl hydrolase family 1	Glyco_hydro_1	10559	12382	15011	15077	17536	12772	155.394	155.496	192.023	192.252	218.581	193.688
Os02g0301100	2848.27	2236.12	2657.65	1735.85	2337.01	1598.38	2580.68	1890.41	0.448525	0.00747035	0.182914	SWEET4	2	11592365	11596449	-	1383	protein_coding	PF03083:Sugar efflux transporter for intercellular exchange	-	2637	2434	2798	1834	2477	1414	53.091	41.8166	48.9656	31.993	42.2383	29.3354
Os06g0633100	3374.29	2934.34	2748.84	2084.15	1514.29	2796.59	3019.15	2131.68	0.502567	0.00749552	0.183384	-	6	25655524	25656224	+	701	protein_coding	-	-	3124	3194	2894	2202	1605	2474	124.087	108.26	99.9185	75.784	53.9958	101.262
Os02g0581400	397.484	222.326	360.939	198.761	145.297	157.125	326.916	167.061	0.96763	0.00753299	0.183952	-	2	22415292	22426149	+	4781	protein_coding	-	-	368	242	380	210	154	139	2.1432	1.20267	1.92367	1.05969	0.759635	0.834183
Os05g0245300	1610.46	1305.48	1925.33	1037.34	1035.95	1333.86	1613.75	1135.72	0.507273	0.0075332	0.183952	BRASSINOLIDE ENHANCED GENE 3	5	8846666	8848604	-	734	protein_coding	PF04535:Domain of unknown function (DUF588)	-	1491	1421	2027	1096	1098	1180	56.5607	45.999	66.8379	36.024	35.2784	46.1266
Os05g0130600	1126.56	835.101	1103.71	1621.32	1220.87	1503.42	1021.79	1448.54	-0.503747	0.00753911	0.183952	-	5	1796039	1796862	+	577	protein_coding	-	-	1043	909	1162	1713	1294	1330	50.3317	37.4316	48.7411	71.6242	52.8885	66.1365
Os03g0126700	1396.59	1577.41	1202.5	1115.9	911.407	977.791	1392.17	1001.7	0.474854	0.00754351	0.183952	-	3	1511322	1512573	+	966	protein_coding	PF00403:Heavy-metal-associated domain	HMA	1293	1717	1266	1179	966	865	37.2696	42.2322	31.7192	29.4452	23.5832	25.6924
Os01g0839200	105.852	132.293	111.131	42.5916	30.1915	49.7373	116.425	40.8402	1.51364	0.00754861	0.183952	DUF966-stress repressive gene 2	1	36002559	36005000	-	1400	protein_coding	PF06136:Domain of unknown function (DUF966)	-	98	144	117	45	32	44	1.94909	2.44391	2.02266	0.775465	0.539045	0.901757
Os02g0237100	1398.75	1161.24	1005.88	1809.67	1306.73	2015.49	1188.62	1710.63	-0.525239	0.00757414	0.184428	Acaulis5, Acaulis 5	2	7772399	7776161	-	1566	protein_coding	PF01564:Spermine/spermidine synthase	-	1295	1264	1059	1912	1385	1783	23.0256	19.1781	16.367	29.456	20.8574	32.6682
Os02g0760300	10049.4	7792.43	7380.26	10660.2	10259.5	10322.8	8407.37	10414.1	-0.308989	0.00758531	0.184511	FK506 binding protein 12	2	32017761	32019838	-	630	protein_coding	PF00254:FKBP-type peptidyl-prolyl cis-trans isomerase	FKBP_C	9304	8482	7770	11263	10874	9132	411.208	319.895	298.501	431.312	407.054	415.901
Os10g0516100	23.7626	31.2359	0	0	0	0	18.3328	0	6.63436	0.00758955	0.184511	glycine decarboxylase H, H protein of glycine cleavage system	10	19894753	19896794	+	824	protein_coding	PF01597:Glycine cleavage H-protein	-	22	34	0	0	0	0	0.74341	0.980397	0	0	0	0
Os03g0637600	1522.97	1433.18	1750.56	1212.44	847.25	1259.26	1568.9	1106.32	0.504439	0.0076323	0.185404	-	3	24401251	24402892	-	1642	protein_coding	PF13855:Leucine rich repeat	-	1410	1560	1843	1281	898	1114	23.91	22.5736	27.1655	18.8215	12.8975	19.466
Os06g0246500	170.659	130.456	75.0374	37.8592	58.4961	20.3471	125.384	38.9008	1.68416	0.00764812	0.185642	-	6	7602364	7605689	+	1568	protein_coding	PF00676:Dehydrogenase E1 component	-	158	142	79	40	62	18	2.80572	2.15175	1.2194	0.615449	0.932499	0.329376
Os05g0327000	216.024	229.676	345.742	170.366	84.9137	108.518	263.814	121.266	1.12107	0.00765917	0.185764	OsSTA146	5	15164489	15166464	-	1859	protein_coding	PF08613:Cyclin	-	200	250	364	180	90	96	2.9956	3.19529	4.73901	2.33599	1.14174	1.48169
Os05g0217000	516.297	566.839	436.926	630.356	1523.73	595.718	506.688	916.601	-0.855653	0.00767079	0.185899	ARABINOGALACTAN PROTEIN 23	5	7219354	7219947	-	459	protein_coding	-	-	478	617	460	666	1615	527	28.9967	31.9391	24.2555	35.0058	82.9779	32.943
Os01g0727600	6.48071	4.59351	0	18.9296	54.7221	42.955	3.69141	38.8689	-3.40522	0.00768304	0.186049	-	1	30340015	30340752	-	738	protein_coding	-	-	6	5	0	20	58	38	0.226375	0.160977	0	0.65381	1.85342	1.47738
Os11g0700900	522.778	365.644	189.968	943.641	429.286	730.235	359.463	701.054	-0.964442	0.00769868	0.186281	C10923	11	28722579	28724062	-	1484	protein_coding	-	-	484	398	200	997	455	646	9.08122	6.37235	3.26183	16.2084	7.2307	12.49
Os06g0516800	245.187	148.83	230.811	549.905	317.955	330.075	208.276	399.312	-0.940256	0.00770905	0.186386	-	6	18913388	18915920	-	1465	protein_coding	-	-	227	162	243	581	337	292	4.31441	2.62741	4.01452	9.5679	5.42494	5.71887
Os02g0639100	7.56083	7.34962	28.4952	0	0	0	14.4686	0	6.29349	0.00772488	0.186622	RECEPTOR-LIKE CYTOPLASMIC KINASE 78	2	25639224	25640990	-	1125	protein_coding	PF00069:Protein kinase domain	Pkinase	7	8	30	0	0	0	0.173252	0.168961	0.645407	0	0	0
Os05g0335401	6038.95	7543.47	7255.83	6166.32	5393.91	5301.55	6946.08	5620.59	0.305528	0.00773362	0.186687	-	5	15681937	15688716	-	3067	protein_coding	-	-	5591	8211	7639	6515	5717	4690	50.7585	63.611	60.282	51.2482	43.96	43.8757
novel.569	0	0	0	12.3042	4.71743	25.9991	0	14.3402	-6.31146	0.00778019	0.187664	-	10	4218984	4219945	+	866	-	- && - && -	-	0	0	0	13	5	23	0	0	0	0.362162	0.136162	0.762035
novel.996	0	0	0	15.1437	15.0958	11.3039	0	13.8478	-6.26309	0.00779337	0.187747	-	11	20716165	20716384	+	220	-	- && - && -	-	0	0	0	16	16	10	0	0	0	1.75459	1.71514	1.30419
Os02g0326500	460.131	532.847	614.546	380.485	306.633	305.206	535.842	330.775	0.695886	0.00779961	0.187747	-	2	13137869	13141251	+	2397	protein_coding	-	-	426	580	647	402	325	270	4.94851	5.74924	6.53283	4.04609	3.19756	3.23192
Os12g0624000	28082	23176.1	28506.6	31409.9	31579.4	31366.2	26588.2	31451.8	-0.242391	0.00780196	0.187747	-	12	26657277	26662924	+	2844	protein_coding	PF08267:Cobalamin-independent synthase, N-terminal domain|PF01717:Cobalamin-independent synthase, Catalytic domain	-	25999	25227	30012	33186	33471	27748	254.542	210.759	255.406	281.516	277.55	279.941
Os08g0533300	328.356	263.668	346.692	437.274	504.765	605.891	312.905	515.977	-0.721336	0.00783763	0.188458	-	8	26572162	26574946	+	1860	protein_coding	PF01842:ACT domain	ACT	304	287	365	462	535	536	4.55086	3.66622	4.74947	5.99249	6.78334	8.26831
Os03g0183200	5414.64	7658.3	6066.63	2595.25	4880.65	3019.28	6379.86	3498.39	0.866809	0.00785552	0.188741	ETHYLENE RESPONSE FACTOR 69	3	4367273	4368453	-	749	protein_coding	-	-	5013	8336	6387	2742	5173	2671	186.358	264.439	206.386	88.3209	162.878	102.319
novel.2807	11.8813	0	43.6926	0	0	0	18.5246	0	6.64962	0.00787359	0.188815	-	4	1263287	1264027	-	484	-	- && - && -	-	11	0	46	0	0	0	0.63282	0	2.30026	0	0	0
Os06g0579600	413.686	475.888	475.87	347.358	210.397	222.688	455.148	260.148	0.806508	0.00787824	0.188815	-	6	22594115	22598173	-	4059	protein_coding	-	-	383	518	501	367	223	197	2.62732	3.03222	2.98734	2.18135	1.29565	1.39255
Os03g0332900	2419.47	2272.87	2950.2	2918	3619.21	3378.75	2547.51	3305.32	-0.37562	0.00789531	0.188815	-	3	12288225	12291510	+	2231	protein_coding	PF08263:Leucine rich repeat N-terminal domain|PF00069:Protein kinase domain	Pkinase	2240	2474	3106	3083	3836	2989	27.9564	26.3482	33.6951	33.3389	40.5492	38.4407
Os03g0263700	1928.01	1950.41	1855.04	2718.29	2244.55	2367.04	1911.15	2443.3	-0.354481	0.00789674	0.188815	-	3	8668092	8671028	+	683	protein_coding	PF10961:Protein of unknown function (DUF2763)	-	1785	2123	1953	2872	2379	2094	72.7697	73.8549	69.2065	101.448	82.1441	87.9673
Os02g0759700	609.187	765.279	677.236	849.94	1379.38	903.185	683.901	1044.17	-0.610478	0.00790306	0.188815	Os_F0767, OsTIR1	2	31986128	31989420	+	3170	protein_coding	-	-	564	833	713	898	1462	799	4.95396	6.24361	5.44372	6.83432	10.8765	7.2319
Os04g0179700	907.3	185.578	130.128	175.099	171.714	66.6932	407.669	137.835	1.56228	0.0079036	0.188815	ENT-KAURENE SYNTHASE 4	4	5428347	5434023	-	2754	protein_coding	PF03936:Terpene synthase family, metal binding domain|PF01397:Terpene synthase, N-terminal domain	-	840	202	137	185	182	59	8.49275	1.74276	1.20399	1.62064	1.55851	0.614686
Os04g0284100	1101.72	1255.87	1096.12	698.503	847.25	908.837	1151.23	818.196	0.493279	0.0079062	0.188815	-	4	12220887	12228769	-	1461	protein_coding	PF09496:Cenp-O kinetochore centromere component	-	1020	1367	1154	738	898	804	19.4394	22.2315	19.117	12.1866	14.4954	15.7896
Os09g0467700	2941.16	2866.35	2774.48	3306.06	3956.03	3422.83	2860.67	3561.64	-0.316349	0.00790768	0.188815	-	9	17773479	17774354	-	876	protein_coding	-	-	2723	3120	2921	3493	4193	3028	86.5519	84.6254	80.7036	96.1994	112.882	99.1783
Os08g0168400	57.2463	22.0489	6.64888	75.7184	111.331	161.646	28.648	116.232	-2.0251	0.00793443	0.18917	-	8	3984358	3988789	+	1647	protein_coding	-	-	53	24	7	80	118	143	0.896015	0.346232	0.102865	1.17186	1.68963	2.49119
novel.1875	10.8012	3.67481	29.445	0	0	0	14.6403	0	6.31013	0.00794064	0.18917	-	2	587844	590337	-	1126	-	- && - && -	-	10	4	31	0	0	0	0.247283	0.0844057	0.666329	0	0	0
Os04g0208500	15.1217	0	39.8933	0	0	0	18.3383	0	6.63486	0.00794099	0.18917	F-box protein 190	4	7260561	7262700	-	1947	protein_coding	PF08387:FBD	-	14	0	42	0	0	0	0.200214	0	0.522094	0	0	0
Os02g0655500	79.9288	75.3336	56.9904	15.1437	17.9262	0	70.7509	11.0233	2.67169	0.00797221	0.189767	OsSTA68	2	26471633	26473622	+	1106	protein_coding	PF05903:PPPDE putative peptidase domain	-	74	82	60	16	19	0	1.86299	1.76161	1.31299	0.349014	0.405136	0
Os01g0781200	669.674	716.588	905.197	575.46	403.812	500.765	763.82	493.345	0.630931	0.00800566	0.190416	-	1	33098082	33103904	+	4411	protein_coding	PF00931:NB-ARC domain	NB-ARC	620	780	953	608	428	443	3.9137	4.20153	5.22903	3.3254	2.28828	2.88159
Os07g0283050	0	0	0	2.83944	54.7221	0	0	19.1872	-6.73446	0.00802412	0.19063	-	7	10805327	10807392	-	2066	protein_coding	PF00139:Legume lectin domain|PF00069:Protein kinase domain	Pkinase	0	0	0	3	58	0	0	0	0	0.0350323	0.662065	0
Os01g0864700	3094.54	3765.76	4298.98	4380.31	5145.77	4740.87	3719.76	4755.65	-0.354217	0.00802703	0.19063	NIMA-related kinase 5	1	37417036	37417649	-	614	protein_coding	-	-	2865	4099	4526	4628	5454	4194	129.924	158.621	178.407	181.846	209.483	195.986
Os01g0702500	44.2849	11.0244	0	0	0	0	18.4364	0	6.64118	0.00806133	0.191296	LATE EMBRYOGENESIS ABUNDANT PROTEIN 24	1	29123535	29124590	+	760	protein_coding	PF00257:Dehydrin	-	41	12	0	0	0	0	1.50211	0.375161	0	0	0	0
Os04g0671200	785.246	417.091	585.101	466.615	250.967	257.73	595.813	325.104	0.872731	0.00808062	0.191606	POLYAMINE OXIDASE 4	4	34239804	34243087	-	2099	protein_coding	PF01593:Flavin containing amine oxidoreductase	Amino_oxidase	727	454	616	493	266	228	9.64395	5.13918	7.10286	5.66647	2.98863	3.11665
Os08g0136700	237.626	20.2115	45.5923	13.2507	0	27.1295	101.143	13.4601	2.916	0.00810454	0.192026	-	8	2063215	2064741	-	1155	protein_coding	PF01657:Salt stress response/antifungal	-	220	22	48	14	0	24	5.30363	0.452575	1.00583	0.292431	0	0.596203
Os08g0347200	1581.29	1690.41	1812.29	1453.79	1060.48	1227.61	1694.67	1247.29	0.442277	0.00813119	0.192509	-	8	15755762	15758527	-	1415	protein_coding	-	-	1464	1840	1908	1536	1124	1086	28.8083	30.8967	32.6353	26.1886	18.7332	22.0211
Os02g0817500	1500.29	1746.45	1671.72	1931.77	2785.17	1984.97	1639.49	2233.97	-0.446403	0.00816965	0.193042	K+ channel beta 1 subunit, K+ Channel beta Subunit	2	35067978	35072582	+	1332	protein_coding	PF00248:Aldo/keto reductase family	Aldo_ket_red	1389	1901	1760	2041	2952	1756	29.0356	33.91	31.9797	36.9672	52.2655	37.8256
Os09g0552600	72.368	0	0	0	0	0	24.1227	0	7.02902	0.00817252	0.193042	-	9	21895552	21896982	-	1347	protein_coding	PF00190:Cupin	-	67	0	0	0	0	0	1.38497	0	0	0	0	0
Os05g0276100	72.368	0	0	0	0	0	24.1227	0	7.02902	0.00817252	0.193042	OsCHX14	5	11335063	11337911	+	2730	protein_coding	PF00999:Sodium/hydrogen exchanger family	Na_H_Exchanger	67	0	0	0	0	0	0.683353	0	0	0	0	0
Os01g0229800	55.0861	22.0489	43.6926	0	8.49137	0	40.2759	2.83046	3.81142	0.00818897	0.193282	-	1	7186356	7186820	-	465	protein_coding	PF01048:Phosphorylase superfamily	-	51	24	46	0	9	0	3.05387	1.22633	2.39425	0	0.456449	0
Os05g0467300	3794.46	3604.99	4150.8	4474.96	4941.98	4662.88	3850.08	4693.27	-0.285722	0.00822143	0.1939	-	5	22932713	22935696	+	1092	protein_coding	PF10262:Rdx family	-	3513	3924	4370	4728	5238	4125	89.5753	85.3801	96.8555	104.456	113.122	108.384
Os12g0533400	88.5698	57.8783	119.68	215.798	264.176	145.821	88.7093	208.598	-1.23477	0.00823614	0.193996	-	12	21207193	21210211	+	1328	protein_coding	PF00620:RhoGAP domain	RhoGAP	82	63	126	228	280	129	1.71929	1.12718	2.29635	4.14204	4.97236	2.78713
Os07g0611500	0	0	0	29.3409	23.5871	0	0	17.6427	-6.61352	0.00823811	0.193996	-	7	25187993	25188788	+	796	protein_coding	PF07649:C1-like domain	C1_3	0	0	0	31	25	0	0	0	0	0.939564	0.740679	0
Os01g0278200	821.971	995.873	1008.73	657.804	443.438	741.538	942.191	614.26	0.618175	0.00825557	0.194165	-	1	9793959	9796133	-	1668	protein_coding	-	-	761	1084	1062	695	470	656	12.7034	15.4413	15.4097	10.0523	6.64515	11.2843
novel.2607	0	36.7481	17.0971	0	0	0	17.9484	0	6.60515	0.0082579	0.194165	-	4	7050660	7068878	+	826	-	- && - && -	-	0	40	18	0	0	0	0	1.15062	0.527421	0	0	0
Os04g0579700	432.048	532.847	490.117	661.59	740.636	766.407	485.004	722.878	-0.575043	0.00827547	0.194429	-	4	29247497	29249631	+	2051	protein_coding	-	-	400	580	516	699	785	678	5.43034	6.71912	6.08905	8.22223	9.02624	9.48482
Os12g0182100	127.454	158.936	104.482	175.099	340.598	304.076	130.291	273.258	-1.06793	0.00828422	0.194487	-	12	4170330	4171500	-	1089	protein_coding	-	-	118	173	110	185	361	269	3.01708	3.77458	2.44473	4.09847	7.81776	7.08744
Os01g0302250	52.9258	100.139	116.83	9.46481	0	32.7814	89.9649	14.0821	2.68684	0.0083224	0.195234	-	1	11155196	11155899	-	704	protein_coding	-	-	49	109	123	10	0	29	1.93801	3.67878	4.22861	0.342693	0	1.18193
Os02g0669000	3806.34	3938.48	5229.82	5055.15	6004.34	5532.15	4324.88	5530.55	-0.354655	0.00835163	0.19577	GDSL ESTERASE/LIPASE PROTEIN 42	2	27158353	27162721	-	1452	protein_coding	PF00657:GDSL-like Lipase/Acylhydrolase	Lipase_GDSL	3524	4287	5506	5341	6364	4894	67.5775	70.1515	91.7772	88.743	103.363	96.708
Os05g0473300	0	24.805	28.4952	0	0	0	17.7667	0	6.59033	0.00838154	0.196103	ETHYLENE RESPONSE FACTOR 43	5	23247706	23250054	+	1278	protein_coding	PF00847:AP2 domain	AP2	0	27	30	0	0	0	0	0.501976	0.56814	0	0	0
Os01g0153800	0	19.2928	34.1942	0	0	0	17.829	0	6.59529	0.00838495	0.196103	-	1	2896841	2897944	+	1104	protein_coding	PF07859:alpha/beta hydrolase fold	Abhydrolase_3	0	21	36	0	0	0	0	0.45196	0.789221	0	0	0
novel.2260	0	19.2928	34.1942	0	0	0	17.829	0	6.59529	0.00838495	0.196103	-	3	22623932	22625750	+	975	-	- && - && -	-	0	21	36	0	0	0	0	0.511758	0.893641	0	0	0
novel.3204	0	0	0	10.4113	43.4003	0	0	17.9372	-6.63739	0.00840447	0.196411	-	5	2710999	2711456	-	458	-	- && - && -	-	0	0	0	11	46	0	0	0	0	0.579436	2.36862	0
Os10g0343400	1370.67	1238.41	986.884	1857.94	1505.8	1590.46	1198.66	1651.4	-0.462677	0.00847443	0.197895	CELLULOSE SYNTHASE LIKE F7	10	10180422	10187639	-	2729	protein_coding	PF03552:Cellulose synthase	-	1269	1348	1039	1963	1596	1407	12.9476	11.7364	9.21462	17.3538	13.7922	14.793
Os07g0486400	9.72107	45.0164	0	0	0	0	18.2458	0	6.6284	0.00852777	0.19899	-	7	17903050	17904771	+	1480	protein_coding	-	-	9	49	0	0	0	0	0.169322	0.786655	0	0	0	0
Os08g0191433	713.959	590.726	557.556	520.564	299.085	235.122	620.747	351.59	0.818704	0.00854463	0.199232	FLOURY ENDOSPERM 5	8	5353697	5363276	+	5154	protein_coding	PF08323:Starch synthase catalytic domain|PF00534:Glycosyl transferases group 1|PF16760:Starch/carbohydrate-binding module (family 53)	Glycos_transf_1	661	643	587	550	317	208	3.571	2.96426	2.75651	2.57452	1.4505	1.15793
Os02g0190950	0	0	0	0	38.6829	14.6951	0	17.7927	-6.62458	0.00857756	0.199706	-	2	5047302	5048437	+	1136	protein_coding	-	-	0	0	0	0	41	13	0	0	0	0	0.851154	0.328345
Os06g0717200	4247.03	4205.82	4007.37	5252.97	4649.5	5129.73	4153.41	5010.73	-0.270706	0.0085812	0.199706	FLORAL ORGAN NUMBER 1	6	30470105	30474472	-	3168	protein_coding	PF07714:Protein tyrosine kinase|PF13855:Leucine rich repeat|PF08263:Leucine rich repeat N-terminal domain	Pkinase_Tyr	3932	4578	4219	5550	4928	4538	34.559	34.3353	32.2322	42.2655	36.685	41.1002
Os06g0176200	51.8457	77.171	588.901	80.4508	47.1743	66.6932	239.306	64.7728	1.88596	0.00858472	0.199706	-	6	3840732	3844710	+	1366	protein_coding	PF01762:Galactosyltransferase|PF13334:Domain of unknown function (DUF4094)	Galactosyl_T	48	84	620	85	50	59	0.978416	1.4611	10.9852	1.50123	0.863221	1.23927
Os04g0208800	58.3264	102.895	116.83	3.78592	19.8132	38.4334	92.6838	20.6775	2.17201	0.00859092	0.199706	-	4	7288396	7289312	-	917	protein_coding	-	-	54	112	123	4	21	34	1.63967	2.90201	3.24639	0.105237	0.540073	1.06384
Os01g0105900	6793.95	6661.51	8640.69	9536.74	8683.84	8948.2	7365.38	9056.26	-0.298116	0.00861681	0.199951	-	1	309520	313170	-	1548	protein_coding	PF00294:pfkB family carbohydrate kinase	PfkB	6290	7251	9097	10076	9204	7916	113.139	111.295	142.23	157.035	140.22	146.724
Os05g0580500	135.015	123.106	170.021	33.1268	52.8352	74.606	142.714	53.5227	1.41796	0.00861951	0.199951	RAD21-4 PROTEIN	5	28889542	28896992	+	2544	protein_coding	PF04824:Conserved region of Rad21 / Rec8 like protein	Rad21_Rec8	125	134	179	35	56	66	1.36812	1.25152	1.70295	0.331917	0.519127	0.744375
novel.4567	51.8457	72.5775	56.9904	161.848	194.358	102.866	60.4712	153.024	-1.33946	0.00862095	0.199951	-	9	18163020	18164686	+	1228	-	- && - && -	-	48	79	60	171	206	91	1.08837	1.52855	1.18255	3.35951	3.95614	2.12622
Os11g0525200	3256.56	3434.11	3878.2	4173.98	5443.91	3972.2	3522.95	4530.03	-0.362825	0.0086375	0.200185	P-450 51G1	11	19048566	19052876	+	2052	protein_coding	PF00067:Cytochrome P450	p450	3015	3738	4083	4410	5770	3514	40.9113	43.2825	48.1579	51.8489	66.3134	49.1348
Os05g0495300	6365.14	6517.28	6313.59	5669.42	4576.85	5516.32	6398.67	5254.2	0.284416	0.00869785	0.201373	-	5	24324906	24329940	-	5035	protein_coding	-	-	5893	7094	6647	5990	4851	4880	32.5889	33.4766	31.9515	28.7015	22.7214	27.809
novel.4417	35.6439	56.9596	45.5923	0	0	11.3039	46.0653	3.76798	3.64402	0.00870187	0.201373	-	8	17535765	17536575	-	566	-	- && - && -	-	33	62	48	0	0	10	1.62342	2.60271	2.05253	0	0	0.506931
novel.3347	0	0	1.89968	24.6085	19.8132	16.9559	0.633227	20.4592	-4.99345	0.00870966	0.201402	-	6	1836549	1838292	+	566	-	- && - && -	-	0	0	2	26	21	15	0	0	0.0855222	1.10824	0.874995	0.760396
Os03g0284700	41.0445	12.8618	0	0	0	0	17.9688	0	6.60424	0.00871675	0.201415	-	3	9795501	9796381	+	767	protein_coding	-	-	38	14	0	0	0	0	1.3795	0.433693	0	0	0	0
novel.781	2856.91	3376.23	3060.38	2828.08	2292.67	1781.5	3097.84	2300.75	0.428816	0.00873963	0.201764	-	10	10305041	10322793	-	8049	-	- && - && -	-	2645	3675	3222	2988	2430	1576	9.14991	10.8484	9.68833	8.95605	7.11979	5.61797
Os01g0210500	547.62	576.026	623.095	712.7	990.66	869.273	582.247	857.544	-0.558359	0.00874509	0.201764	-	1	6007921	6009027	-	952	protein_coding	PF04832:SOUL heme-binding protein	-	507	627	656	753	1050	769	14.8287	15.6488	16.6775	19.0825	26.0109	23.1769
Os06g0547400	9526.65	10054.3	11143.5	11620.9	17556.4	10862	10241.5	13346.4	-0.382083	0.00876004	0.201764	class III peroxidase 86, peroxidase FLXPER4, PER4	6	20705378	20706934	-	1344	protein_coding	PF00141:Peroxidase	-	8820	10944	11732	12278	18608	9609	182.727	193.476	211.27	220.397	326.515	205.137
Os08g0474866	567.062	813.97	457.823	484.598	183.036	301.815	612.952	323.15	0.923568	0.0087694	0.201764	-	8	23403049	23404168	-	1120	protein_coding	PF07859:alpha/beta hydrolase fold	Abhydrolase_3	525	886	482	512	194	267	13.0519	18.796	10.4158	11.0288	4.08495	6.84004
Os03g0793800	2597.69	2864.51	4071.96	2478.83	1866.21	2555.82	3178.05	2300.29	0.466657	0.00877108	0.201764	GPI-anchored non-specific lipid transfer protein 7, type G nsLTP 7, type G non-specific lipid transfer protein 7	3	33023016	33023942	-	825	protein_coding	PF14368:Probable lipid transfer	-	2405	3118	4287	2619	1978	2261	81.1697	89.7992	125.766	76.5878	56.5425	78.6342
Os02g0689900	3492.02	3291.71	3332.04	3049.56	2164.36	2628.17	3371.92	2614.03	0.367263	0.0087739	0.201764	nitrate transporter 1.5A	2	28312696	28316195	-	2237	protein_coding	PF00854:POT family	-	3233	3583	3508	3222	2294	2325	40.2414	38.0567	37.9541	34.7486	24.1841	29.821
Os10g0576000	9225.3	8305.07	8548.56	9893.56	10126.4	10560.1	8692.98	10193.4	-0.229747	0.00877775	0.201764	-	10	22939162	22940908	+	456	protein_coding	-	-	8541	9040	9000	10453	10733	9342	521.527	471.036	477.686	553.037	555.085	587.814
Os04g0530200	2463.75	2410.68	2057.35	2957.75	2692.71	3152.67	2310.59	2934.38	-0.344728	0.00880339	0.202202	-	4	26522892	26523482	+	591	protein_coding	-	-	2281	2624	2166	3125	2854	2789	107.466	105.494	88.7026	127.568	113.886	135.402
novel.2935	130.694	131.374	87.3853	31.2339	21.7002	59.9109	116.485	37.615	1.63544	0.00881261	0.202263	-	4	23070325	23075481	-	1646	-	- && - && -	-	121	143	92	33	23	53	2.04686	2.06422	1.35277	0.483684	0.329534	0.923871
Os03g0307400	792.807	1023.43	960.288	1274.91	1248.23	1284.13	925.51	1269.09	-0.454914	0.00883333	0.202437	-	3	10939242	10944192	+	1429	protein_coding	-	-	734	1114	1011	1347	1323	1136	14.302	18.5226	17.1232	22.7412	21.8339	22.8093
Os12g0515400	2100.83	1920.09	2093.45	2556.44	2754.03	2396.44	2038.12	2568.97	-0.334267	0.00883597	0.202437	-	12	20005405	20008855	+	1959	protein_coding	PF00939:Sodium:sulfate symporter transmembrane region	Na_sulph_symp	1945	2090	2204	2701	2919	2120	27.6451	25.3491	27.2297	33.2635	35.1401	31.0504
Os11g0439600	0	0.918702	4.7492	65.3072	37.7394	1.13039	1.8893	34.7257	-4.18816	0.00883992	0.202437	-	11	14390405	14398122	-	1690	protein_coding	PF01150:GDA1/CD39 (nucleoside phosphatase) family	-	0	1	5	69	40	1	0	0.0140593	0.0716059	0.985009	0.558182	0.0169777
Os01g0868200	785.246	711.994	811.163	1024.09	1097.27	1056.92	769.468	1059.43	-0.461502	0.00888896	0.203408	-	1	37615956	37622057	-	2569	protein_coding	PF01529:DHHC palmitoyltransferase	-	727	775	854	1082	1163	935	7.87958	7.16783	8.04561	10.1611	10.6762	10.4427
Os03g0197175	10.8012	13.7805	16.1473	0	0	0	13.5763	0	6.20147	0.00891153	0.203773	-	3	5112590	5113777	-	1188	protein_coding	PF00083:Sugar (and other) transporter	Sugar_tr	10	15	17	0	0	0	0.234378	0.300003	0.346336	0	0	0
Os05g0305900	880.297	795.596	600.299	565.049	450.043	466.853	758.731	493.981	0.61859	0.00891909	0.203795	-	5	13834116	13839997	+	3313	protein_coding	PF00069:Protein kinase domain|PF08263:Leucine rich repeat N-terminal domain	Pkinase	815	866	632	597	477	413	6.84966	6.21079	4.61701	4.34741	3.39547	3.57679
Os02g0734900	3820.38	3706.05	3965.58	4313.11	5346.73	4515.92	3830.67	4725.26	-0.302894	0.00895167	0.204388	-	2	30658440	30659079	+	640	protein_coding	-	-	3537	4034	4175	4557	5667	3995	153.882	149.764	157.885	171.782	208.822	179.103
Os01g0853700	1289.66	1536.07	1525.44	2025.47	1765.26	1903.58	1450.39	1898.1	-0.387767	0.00896691	0.204484	-	1	36763677	36765294	-	1502	protein_coding	PF00249:Myb-like DNA-binding domain	Myb_DNA-binding	1194	1672	1606	2140	1871	1684	22.1344	26.4494	25.8786	34.3733	29.377	32.169
Os01g0533900	941.864	775.385	767.471	477.026	614.209	590.066	828.24	560.434	0.563397	0.0089692	0.204484	MULTIDRUG RESISTANCE 6	1	19352055	19359444	+	3837	protein_coding	PF00005:ABC transporter|PF00664:ABC transporter transmembrane region	ABC_membrane	872	844	808	504	651	522	6.32787	5.22638	5.09665	3.16896	4.00122	3.90341
Os07g0208000	7741.21	7814.48	7926.41	8650.83	11797.3	8735.68	7827.37	9727.95	-0.313693	0.0089964	0.204953	-	7	5819764	5821777	-	743	protein_coding	PF00410:Ribosomal protein S8	-	7167	8506	8345	9140	12504	7728	268.585	272.011	271.833	296.78	396.883	298.431
Os10g0530500	20.5223	0	32.2946	0	0	0	17.6056	0	6.57569	0.0090478	0.20588	TAU GLUTATHIONE S-TRANSFERASE 13	10	20622453	20623389	-	844	protein_coding	PF02798:Glutathione S-transferase, N-terminal domain|PF00043:Glutathione S-transferase, C-terminal domain	GST_N	19	0	34	0	0	0	0.626822	0	0.974994	0	0	0
Os09g0526600	906.22	889.304	908.997	1196.35	1190.68	1236.65	901.507	1207.89	-0.42202	0.00905046	0.20588	HEAT STRESS TRANSCRIPTION FACTOR B2C	9	20591252	20595143	-	2113	protein_coding	PF00447:HSF-type DNA-binding	HSF_DNA-bind	839	968	957	1264	1262	1094	11.0559	10.8849	10.9617	14.432	14.0852	14.8554
novel.2825	20.5223	32.1546	0	0	0	0	17.5589	0	6.57229	0.00908368	0.206483	-	4	3179520	3180679	-	804	-	- && - && -	-	19	35	0	0	0	0	0.658007	1.03434	0	0	0	0
Os05g0184901	19.4421	6.43092	15.1974	0	0	0	13.6902	0	6.21241	0.00913674	0.207431	-	5	5187764	5189754	-	1991	protein_coding	PF13359:DDE superfamily endonuclease	-	18	7	16	0	0	0	0.251729	0.0835366	0.194497	0	0	0
Os02g0732800	601.626	996.792	1041.02	435.381	265.119	749.451	879.814	483.317	0.865818	0.00913886	0.207431	GDSL ESTERASE/LIPASE PROTEIN 43	2	30554630	30556339	-	1206	protein_coding	PF00657:GDSL-like Lipase/Acylhydrolase	Lipase_GDSL	557	1085	1096	460	281	663	12.86	21.3763	21.9952	9.20213	5.49493	15.7736
Os08g0409100	9928.45	7698.73	7479.04	7057.91	6271.35	6908.97	8368.74	6746.07	0.310844	0.0091614	0.207789	TREHALOSE-6-PHOSPHATE PHOSHPHATASE 6	8	19578772	19582453	+	1777	protein_coding	PF02358:Trehalose-phosphatase	-	9192	8380	7874	7457	6647	6112	144.031	112.049	107.244	101.241	88.2147	98.6872
Os07g0490700	115.573	134.131	206.115	279.212	350.033	264.512	151.94	297.919	-0.970917	0.00917854	0.208024	-	7	18250777	18252633	+	817	protein_coding	-	-	107	146	217	295	371	234	3.64665	4.24601	6.4284	8.7112	10.7091	8.21786
novel.1561	475.252	506.205	473.02	307.606	282.102	328.945	484.826	306.218	0.663452	0.00918803	0.208035	-	12	22285473	22287621	-	484	-	- && - && -	-	440	551	498	325	299	291	25.3128	27.0493	24.9029	16.2	14.569	17.2509
Os02g0527600	1701.19	1672.04	1800.9	1986.66	2321.92	2309.39	1724.71	2205.99	-0.354921	0.00919251	0.208035	CONSTITUTIVE TRIPLE-RESPONSE2	2	19324219	19332130	-	4240	protein_coding	PF14381:Ethylene-responsive protein kinase Le-CTR1|PF07714:Protein tyrosine kinase	Pkinase_Tyr	1575	1820	1896	2099	2461	2043	10.343	10.199	10.8228	11.9433	13.6883	13.8251
Os03g0186600	2147.28	2282.98	2362.25	2814.83	2645.53	3023.8	2264.17	2828.06	-0.320493	0.00922584	0.208635	MADS BOX GENE 47	3	4519405	4525692	-	1368	protein_coding	PF00319:SRF-type transcription factor (DNA-binding and dimerisation domain)|PF01486:K-box region	SRF-TF	1988	2485	2487	2974	2804	2675	40.4635	43.1609	44.0002	52.4485	48.3387	56.1052
Os04g0504000	1171.93	1660.1	1157.85	645.5	1015.19	1002.66	1329.96	887.783	0.583683	0.00923542	0.208699	ADENINE PHOSPHORIBOSYL TRANSFERASE 2	4	25165929	25170704	+	1952	protein_coding	PF00156:Phosphoribosyl transferase domain	Pribosyltran	1085	1807	1219	682	1076	887	15.4769	21.9952	15.1143	8.42913	12.9998	13.0379
BAC19880	3.24036	42.2603	23.746	0	0	2.26079	23.0822	0.753596	5.01246	0.00926348	0.209179	atp6	Mt	225271	226275	-	1005	protein_coding	PF00119:ATP synthase A chain	-	3	46	25	0	0	2	0.0831167	1.08753	0.602059	0	0	0.0570991
Os11g0274700	168.499	144.236	202.316	355.877	221.719	414.855	171.684	330.817	-0.945618	0.00928411	0.209491	RECEPTOR-LIKE CYTOPLASMIC KINASE 322	11	9724410	9728188	-	2007	protein_coding	PF00378:Enoyl-CoA hydratase/isomerase|PF00069:Protein kinase domain	Pkinase	156	157	213	376	235	367	2.16426	1.85867	2.56861	4.51979	2.76136	5.24667
Os12g0584700	45.365	81.7645	73.1377	158.062	156.619	165.038	66.7557	159.906	-1.25813	0.00929239	0.209493	-	12	24328381	24333235	-	1494	protein_coding	-	-	42	89	77	167	166	146	0.782765	1.41543	1.2474	2.69677	2.62036	2.80393
Os11g0241700	50.7656	39.5042	36.0939	99.3805	170.771	89.3011	42.1212	119.817	-1.51034	0.00929781	0.209493	-	11	7567981	7568787	-	807	protein_coding	PF04398:Protein of unknown function, DUF538	-	47	43	38	105	181	79	1.62165	1.26603	1.13966	3.13902	5.28942	2.80879
Os06g0165600	38.8843	100.139	94.0342	15.1437	0	21.4775	77.6857	12.2071	2.67759	0.00932939	0.209932	DEHYDRATION-RESPONSIVE ELEMENT-BINDING PROTEIN 1D	6	3310919	3311822	+	904	protein_coding	PF00847:AP2 domain	AP2	36	109	99	16	0	19	1.10883	2.86489	2.65053	0.427002	0	0.603046
Os01g0914300	877.057	1333.96	1134.11	1038.29	2520.05	1769.07	1115.04	1775.8	-0.671082	0.00933091	0.209932	non-specific lipid transfer protein d2, lipid transfer protein d2, type D non-specific lipid transfer protein 2	1	39839621	39840442	+	822	protein_coding	PF14368:Probable lipid transfer	-	812	1452	1194	1097	2671	1565	27.5053	41.9706	35.1559	32.1968	76.6311	54.627
Os09g0502200	1092	1152.05	1318.38	826.278	984.055	707.627	1187.48	839.32	0.500128	0.0093455	0.210095	-	9	19433960	19437709	-	1704	protein_coding	PF00332:Glycosyl hydrolases family 17|PF07983:X8 domain	Glyco_hydro_17	1011	1254	1388	873	1043	626	16.5202	17.4855	19.7145	12.3601	14.435	10.5407
Os03g0388500	3220.91	2661.48	3465.97	2532.78	2103.03	2586.34	3116.12	2407.38	0.37238	0.0093518	0.210095	-	3	15505524	15507726	+	1655	protein_coding	-	-	2982	2897	3649	2676	2229	2288	50.1698	41.5911	53.3631	39.0091	31.7625	39.6664
Os07g0452500	3257.64	3411.14	3073.68	3972.38	3815.45	4034.38	3247.49	3940.74	-0.279055	0.00935876	0.210098	-	7	15602028	15604564	-	1606	protein_coding	PF04061:ORMDL family	-	3016	3713	3236	4197	4044	3569	52.29	54.9325	48.7672	63.048	59.3839	63.7626
Os07g0437500	300.273	324.302	428.378	416.451	853.854	559.545	350.984	609.95	-0.797149	0.00936825	0.210158	TRYPTOPHAN DECARBOXYLASE 2	7	14668015	14676707	+	1902	protein_coding	PF00282:Pyridoxal-dependent decarboxylase conserved domain	-	278	353	451	440	905	495	4.06974	4.40975	5.73893	5.5811	11.2212	7.46723
novel.2909	5.40059	6.43092	30.3949	0	0	0	14.0755	0	6.25392	0.00938808	0.210449	-	4	18949966	18950777	-	476	-	- && sp|Q69S39|UCRIA_ORYSJ Cytochrome b6-f complex iron-sulfur subunit, chloroplastic OS=Oryza sativa subsp. japonica OX=39947 GN=petC PE=1 SV=1 && -	-	5	7	32	0	0	0	0.29248	0.349415	1.62708	0	0	0
Os12g0443600	2641.97	2211.32	2696.6	3217.09	3041.8	3208.06	2516.63	3155.65	-0.326573	0.00941478	0.210751	UGD5	12	14893170	14896224	+	1988	protein_coding	PF03720:UDP-glucose/GDP-mannose dehydrogenase family, UDP binding domain|PF00984:UDP-glucose/GDP-mannose dehydrogenase family, central domain|PF03721:UDP-glucose/GDP-mannose dehydrogenase family, NAD binding domain	-	2446	2407	2839	3399	3224	2838	34.2589	28.768	34.5632	41.2489	38.2456	40.9601
Os06g0125000	344.558	145.155	157.673	529.083	281.159	509.808	215.795	440.016	-1.02931	0.00942073	0.210751	-	6	1347280	1351207	-	3048	protein_coding	PF00931:NB-ARC domain	NB-ARC	319	158	166	559	298	451	2.91413	1.23166	1.31813	4.42461	2.30571	4.24548
Os01g0106700	1516.49	1747.37	1868.34	1422.56	1305.78	1033.18	1710.73	1253.84	0.447885	0.00942209	0.210751	-	1	335809	370652	+	7341	protein_coding	PF02260:FATC domain|PF00454:Phosphatidylinositol 3- and 4-kinase	PI3_PI4_kinase	1404	1902	1967	1503	1384	914	5.32531	6.1561	6.48507	4.93949	4.44615	3.57237
Os03g0718100	3740.45	3476.37	4472.8	4540.27	7147.84	4240.11	3896.54	5309.41	-0.446509	0.00943925	0.210981	ACTIN 1	3	29074003	29075858	+	1443	protein_coding	PF00022:Actin	Actin	3463	3784	4709	4797	7576	3751	66.8219	62.3067	78.9819	80.2013	123.816	74.584
Os11g0224400	29.1632	32.1546	53.191	1.89296	0	9.04315	38.1696	3.64537	3.41536	0.00947086	0.211272	-	11	6509996	6511215	-	1220	protein_coding	-	-	27	35	56	2	0	8	0.616221	0.681645	1.11095	0.0395501	0	0.188146
Os05g0137700	169.579	161.692	166.222	45.4311	39.6264	106.257	165.831	63.7715	1.38312	0.00947229	0.211272	-	5	2195818	2197979	-	1115	protein_coding	PF03061:Thioesterase superfamily	4HBT	157	176	175	48	42	94	3.92065	3.75049	3.79864	1.03859	0.888336	2.4189
Os02g0522100	722.6	839.694	833.01	549.905	623.644	373.03	798.434	515.526	0.630212	0.00947287	0.211272	-	2	19039879	19042203	+	1956	protein_coding	PF14244:gag-polypeptide of LTR copia-type	-	669	914	877	581	661	330	9.52336	11.1027	10.8517	7.16614	7.96958	4.84072
Os12g0628400	302.433	425.359	376.137	713.646	737.806	409.203	367.976	620.218	-0.753376	0.00955463	0.212942	FATTY ACID 2-HYDROXYLASE 1	12	26902158	26905922	+	1438	protein_coding	PF04116:Fatty acid hydroxylase superfamily	-	280	463	396	754	782	362	5.42166	7.65019	6.66502	12.65	12.8248	7.22295
Os01g0935900	7579.19	7450.68	7197.89	8092.41	9246.16	8886.03	7409.25	8741.53	-0.238562	0.00956601	0.213014	SUCCINATE DEHYDROGENASE SUBUNIT 4	1	41085902	41088168	-	1040	protein_coding	-	-	7017	8110	7578	8550	9800	7861	187.867	185.284	176.354	198.34	222.226	216.875
Os07g0494700	38.8843	67.0653	65.539	10.4113	0	13.5647	57.1628	7.992	2.84747	0.00957171	0.213014	-	7	18496789	18497820	-	1032	protein_coding	-	-	36	73	69	11	0	12	0.971305	1.68071	1.61821	0.257153	0	0.333631
Os01g0916100	902.979	1193.39	788.367	1588.19	1037.83	1675.24	961.58	1433.76	-0.575805	0.00960511	0.213436	-	1	39926253	39927260	-	556	protein_coding	-	-	836	1299	830	1678	1100	1482	41.8663	55.5117	36.1301	72.8107	46.6574	76.4783
Os05g0135000	974.267	1096.01	1021.08	787.472	699.123	752.842	1030.45	746.479	0.465336	0.00961069	0.213436	class III peroxidase 68	5	2050494	2052107	+	1275	protein_coding	PF00141:Peroxidase	-	902	1193	1075	832	741	666	19.6983	22.2321	20.4063	15.7431	13.706	14.9875
Os01g0337100	69.1276	0	0	0	0	0	23.0425	0	6.96291	0.0096115	0.213436	terpene synthase 1	1	13211987	13218563	+	1672	protein_coding	-	-	64	0	0	0	0	0	1.0658	0	0	0	0	0
Os11g0660000	628.629	492.425	495.816	382.378	277.385	344.77	538.957	334.844	0.686412	0.00964062	0.21383	Mg2+/H+ exchanger, magnesium/hydrogen exchanger, Na+/Ca2+ Exchanger 14, Sodium/calcium exchanger 14	11	26488399	26492363	-	1968	protein_coding	PF01699:Sodium/calcium exchanger protein	Na_Ca_ex	582	536	522	404	294	305	8.23438	6.47127	6.41964	4.95261	3.5231	4.44672
Os10g0444600	12.9614	39.5042	0	0	0	0	17.4885	0	6.56701	0.00964314	0.21383	PHOSPHATE TRANSPORTER 3	10	16027967	16029114	+	1148	protein_coding	PF00083:Sugar (and other) transporter	Sugar_tr	12	43	0	0	0	0	0.291053	0.889973	0	0	0	0
Os03g0372950	422.327	242.537	192.818	665.376	406.642	506.417	285.894	526.145	-0.881382	0.00966623	0.214188	-	3	14683357	14683904	-	548	protein_coding	-	-	391	264	203	703	431	448	19.8669	11.4465	8.96563	30.9494	18.5481	23.4565
Os09g0110300	668.594	754.255	1001.13	432.542	652.892	454.418	807.993	513.284	0.65441	0.00967363	0.214198	cyclase-like 4	9	920635	926008	-	1111	protein_coding	PF04199:Putative cyclase	-	619	821	1054	457	692	402	15.5135	17.5582	22.9611	9.92385	14.6891	10.3819
Os02g0304900	1396.59	1265.05	1249.04	1539.92	1736.96	1861.76	1303.56	1712.88	-0.39392	0.00969353	0.214484	drought-induced 19-4	2	11882306	11885861	-	1219	protein_coding	PF14571:Stress-induced protein Di19, C-terminal|PF05605:Drought induced 19 protein (Di19), zinc-binding	-	1293	1377	1315	1627	1841	1647	29.5344	26.8399	26.1088	32.2004	35.6166	38.7664
Os05g0126400	2659.25	2181	2036.46	2181.64	1239.74	1356.47	2292.24	1592.62	0.524929	0.00972621	0.215053	-	5	1502980	1508460	-	3695	protein_coding	-	-	2462	2374	2144	2305	1314	1200	18.5527	15.2657	14.0435	15.0499	8.38656	9.3182
Os08g0416400	4779.53	5973.4	5901.36	4703.06	3977.73	4695.66	5551.43	4458.82	0.316463	0.00975574	0.215434	-	8	19913134	19918776	-	3024	protein_coding	PF00076:RNA recognition motif. (a.k.a. RRM, RBD, or RNP domain)	RRM_1	4425	6502	6213	4969	4216	4154	40.7441	51.0876	49.7262	39.6429	32.8792	39.4139
Os07g0187001	89.6499	141.48	111.131	244.192	221.719	226.079	114.087	230.663	-1.01441	0.00975746	0.215434	-	7	4646182	4646753	-	572	protein_coding	-	-	83	154	117	258	235	200	4.04031	6.39698	4.95057	10.8818	9.6889	10.0323
Os04g0290400	180.38	257.237	126.329	342.626	387.772	331.205	187.982	353.868	-0.912332	0.0097882	0.215958	-	4	12627398	12628669	+	1272	protein_coding	-	-	167	280	133	362	411	293	3.65563	5.23023	2.53064	6.86593	7.62005	6.60915
Os05g0555600	54.0059	32.1546	18.047	54.8959	90.5746	222.688	34.7358	122.719	-1.82197	0.00982901	0.216703	NADH-DEPENDENT GLUTAMATE SYNTHASE 2	5	27631211	27636450	+	2257	protein_coding	PF14691:Dihydroprymidine dehydrogenase domain II, 4Fe-4S cluster|PF07992:Pyridine nucleotide-disulphide oxidoreductase	Pyr_redox_2	50	35	19	58	96	197	0.616838	0.368457	0.203745	0.619975	1.0031	2.50438
Os03g0790900	4010.48	3760.25	3541	2767.51	2983.3	3359.53	3770.58	3036.78	0.312434	0.00983704	0.216725	Indole-3-acetaldehyde oxidase 3	3	32879395	32886450	-	4423	protein_coding	PF03450:CO dehydrogenase flavoprotein C-terminal domain|PF01799:[2Fe-2S] binding domain|PF00941:FAD binding domain in molybdopterin dehydrogenase|PF00111:2Fe-2S iron-sulfur cluster binding domain|PF01315:Aldehyde oxidase and xanthine dehydrogenase, a/b hammerhead domain|PF02738:Molybdopterin-binding domain of aldehyde dehydrogenase	Fer2	3713	4093	3728	2924	3162	2972	23.3744	21.9875	20.3997	15.9492	16.8596	19.2796
Os01g0738800	973.187	978.418	1074.27	1208.66	1561.47	1339.52	1008.62	1369.88	-0.441654	0.00989272	0.217796	phosphofructokinase 2	1	30840199	30840478	-	280	protein_coding	-	-	901	1065	1131	1277	1655	1185	89.5983	90.3736	97.7619	110.03	139.394	121.43
Os09g0522800	49.6855	64.3092	17.0971	0	0	10.1735	43.6973	3.39118	3.72043	0.00990677	0.217949	-	9	20423141	20425017	+	1766	protein_coding	PF07762:Protein of unknown function (DUF1618)	-	46	70	18	0	0	9	0.72527	0.941797	0.246687	0	0	0.146223
Os01g0974600	16.2018	4.59351	19.9466	0	0	0	13.5806	0	6.20111	0.0099537	0.218825	-	1	43070805	43071206	+	402	protein_coding	PF16211:C-terminus of histone H2A	-	15	5	21	0	0	0	1.03896	0.295525	1.26432	0	0	0
Os09g0456200	2701.38	2939.85	2828.62	2255.46	1756.77	2490.26	2823.28	2167.5	0.381808	0.00997834	0.219009	b-ZIP TRANSCRIPTION FACTOR 72	9	17190097	17194010	+	1741	protein_coding	PF00170:bZIP transcription factor	bZIP_1	2501	3200	2978	2383	1862	2203	39.9989	43.6718	41.3991	33.022	25.2222	36.3062
Os06g0134500	292.712	311.44	216.564	122.096	177.375	119.822	273.572	139.764	0.967945	0.00998207	0.219009	-	6	1857523	1861053	-	1398	protein_coding	PF12274:Protein of unknown function (DUF3615)	-	271	339	228	129	188	106	5.39753	5.76159	3.94723	2.22618	3.17142	2.17552
Os02g0652550	420.166	372.074	578.453	717.432	739.693	661.28	456.898	706.135	-0.628149	0.00998342	0.219009	-	2	26308559	26316112	-	1079	protein_coding	PF00635:MSP (Major sperm protein) domain	Motile_Sperm	389	405	609	758	784	585	10.0383	8.91833	13.6603	16.9483	17.1355	15.5561
novel.4179	0	0	0	8.51832	19.8132	11.3039	0	13.2118	-6.19519	0.0100166	0.219378	-	8	12130098	12131225	+	916	-	- && - && -	-	0	0	0	9	21	10	0	0	0	0.237042	0.540663	0.313235
Os01g0552850	41.0445	32.1546	50.3415	55.8424	199.075	125.474	41.1802	126.797	-1.62281	0.0100175	0.219378	-	1	20783516	20785479	+	1517	protein_coding	-	-	38	35	53	59	211	111	0.697479	0.548192	0.845582	0.938306	3.2802	2.09944
novel.2059	10.8012	16.5366	12.3479	0	0	0	13.2286	0	6.16409	0.0100287	0.219378	-	2	27241467	27241965	-	431	-	- && - && -	-	10	18	13	0	0	0	0.646034	0.992305	0.730014	0	0	0
Os04g0521001	10.8012	16.5366	12.3479	0	0	0	13.2286	0	6.16409	0.0100287	0.219378	-	4	26099189	26101434	-	1027	protein_coding	PF00230:Major intrinsic protein	-	10	18	13	0	0	0	0.271121	0.41644	0.306364	0	0	0
novel.3738	0	0	0	13.2507	22.6436	4.52158	0	13.472	-6.22436	0.0100571	0.2198	-	7	541292	545044	+	721	-	- && - && -	-	0	0	0	14	24	4	0	0	0	0.468458	0.785017	0.15918
Os03g0295500	6375.94	7034.5	6230.95	7260.45	7875.27	8289.18	6547.13	7808.3	-0.253987	0.0100682	0.2198	-	3	10325025	10330450	+	668	protein_coding	PF06747:CHCH domain	-	5903	7657	6560	7671	8347	7333	246.053	272.353	237.68	277.047	294.684	314.971
Os09g0514100	408.285	316.952	428.378	280.158	200.962	124.343	384.538	201.821	0.928103	0.0100695	0.2198	-	9	20011523	20017659	+	2436	protein_coding	-	-	378	345	451	296	213	110	4.32063	3.36505	4.48089	2.93152	2.06208	1.29563
Os04g0155000	68.0475	127.7	82.6361	3.78592	3.77394	45.2158	92.7944	17.5919	2.41172	0.0100977	0.220261	-	4	3783358	3784338	+	981	protein_coding	-	-	63	139	87	4	4	40	1.78815	3.36663	2.14642	0.0983714	0.0961599	1.16992
Os01g0908400	2504.8	2258.17	2419.24	2946.39	3160.68	2798.86	2394.07	2968.64	-0.310651	0.0101563	0.221281	-	1	39549164	39550832	-	471	protein_coding	-	-	2319	2458	2547	3113	3350	2476	137.092	123.997	130.88	159.454	167.736	150.832
Os07g0153150	0	0	0	0	16.9827	33.9118	0	16.9649	-6.55418	0.0101589	0.221281	-	7	2806936	2815086	-	2568	protein_coding	-	-	0	0	0	0	18	30	0	0	0	0	0.165303	0.33519
Os07g0244200	44.2849	8.26832	0	0	0	0	17.5177	0	6.56729	0.0101748	0.221471	-	7	8032737	8034573	-	1739	protein_coding	PF02458:Transferase family	-	41	9	0	0	0	0	0.656473	0.122968	0	0	0	0
Os12g0599700	197.662	175.472	293.501	35.9663	112.275	119.822	222.211	89.3543	1.31614	0.0102366	0.222658	-	12	25233296	25234195	-	568	protein_coding	-	-	183	191	309	38	119	106	8.97089	7.98979	13.1667	1.61404	4.94085	5.35455
Os06g0220900	112.332	74.4149	94.984	47.324	4.71743	10.1735	93.9104	20.7383	2.17474	0.0102556	0.222753	-	6	6233176	6233477	+	302	protein_coding	-	-	104	81	100	50	5	9	9.58869	6.37277	8.01417	3.9943	0.39045	0.855068
Os07g0689800	54.0059	119.431	145.326	169.42	417.021	189.906	106.254	258.782	-1.28307	0.010256	0.222753	-	7	29338795	29341149	+	2220	protein_coding	PF13414:TPR repeat	-	50	130	153	179	442	168	0.627119	1.39136	1.66803	1.94526	4.6954	2.17131
Os03g0838800	1059.6	361.969	283.052	265.961	123.597	359.465	568.206	249.674	1.1867	0.0102626	0.222753	-	3	35251336	35252439	+	1104	protein_coding	-	-	981	394	298	281	131	318	24.7419	8.47964	6.533	6.14066	2.79837	8.26462
Os10g0170200	10257.9	11354.2	10187	11911.5	14120.2	11871.4	10599.7	12634.4	-0.253346	0.0103037	0.223485	-	10	4832054	4835031	+	709	protein_coding	PF00338:Ribosomal protein S10p/S20e	Ribosomal_S10	9497	12359	10725	12585	14966	10502	372.969	414.178	366.114	428.238	497.809	425.002
Os01g0866700	1473.28	1476.35	1546.34	2139.99	1795.45	1859.5	1498.66	1931.65	-0.366235	0.0103277	0.223849	-	1	37527433	37529093	-	563	protein_coding	PF01423:LSM domain	LSM	1364	1607	1628	2261	1903	1645	67.4588	67.82	69.986	96.888	79.7138	83.8345
novel.2543	178.22	49.6099	67.4386	192.136	211.341	336.857	98.4227	246.778	-1.32847	0.0103653	0.224505	-	3	33519927	33522217	-	1819	-	- && sp|Q8LAN3|P4H4_ARATH Probable prolyl 4-hydroxylase 4 OS=Arabidopsis thaliana OX=3702 GN=P4H4 PE=2 SV=1 && PF13640:2OG-Fe(II) oxygenase superfamily	-	165	54	71	203	224	298	2.52571	0.705361	0.944693	2.69241	2.90414	4.70055
Os11g0634200	1390.11	1755.64	1335.47	1229.48	983.112	1052.4	1493.74	1088.33	0.456911	0.010378	0.224521	-	11	24950810	24952652	-	1027	protein_coding	-	-	1287	1911	1406	1299	1042	931	34.8932	44.212	33.1345	30.5152	23.9277	26.0102
Os03g0784100	778.766	942.589	871.003	1100.76	1436.93	1093.09	864.119	1210.26	-0.485961	0.0103806	0.224521	Patatin-related phospholipase A III gamma	3	32540962	32542574	-	1413	protein_coding	-	-	721	1026	917	1163	1523	967	14.2078	17.2526	15.707	19.8571	25.4191	19.6358
Os04g0270200	1101.72	1054.67	1041.97	1547.5	1773.75	1142.83	1066.12	1488.03	-0.481659	0.0104184	0.224927	-	4	11289925	11294110	-	949	protein_coding	PF03665:Uncharacterised protein family (UPF0172)	-	1020	1148	1097	1635	1880	1011	29.9272	28.7426	27.9773	41.5652	46.7191	30.5668
Os03g0210500	648.071	668.815	736.126	917.14	1339.75	808.232	684.338	1021.71	-0.57859	0.0104221	0.224927	-	3	5771944	5772406	+	463	protein_coding	PF04398:Protein of unknown function, DUF538	-	600	728	775	969	1420	715	36.083	37.3595	40.5122	50.4918	72.3286	44.3088
novel.1373	14.0415	34.9107	43.6926	0	0	5.65197	30.8816	1.88399	4.08236	0.0104264	0.224927	-	12	19546702	19547748	+	802	-	- && sp|Q2QQ32|BH133_ORYSJ Transcription factor BHLH133 OS=Oryza sativa subsp. japonica OX=39947 GN=BHLH133 PE=2 SV=1 && PF00010:Helix-loop-helix DNA-binding domain	HLH	13	38	46	0	0	5	0.451338	1.1258	1.38819	0	0	0.17888
novel.4261	0	0	0	33.1268	16.9827	0	0	16.7032	-6.53458	0.0104286	0.224927	-	8	22414097	22414303	+	207	-	- && - && -	-	0	0	0	35	18	0	0	0	0	4.07921	2.05071	0
Os04g0601700	8717.64	8731.35	7280.52	9726.98	9819.8	9877.38	8243.17	9808.05	-0.250806	0.0104669	0.225596	-	4	30374702	30377053	-	664	protein_coding	PF03179:Vacuolar (H+)-ATPase G subunit	-	8071	9504	7665	10277	10408	8738	338.448	340.086	279.389	373.402	369.66	377.58
Os02g0814100	573.543	481.4	646.841	246.085	397.207	389.986	567.261	344.426	0.720303	0.0104799	0.225718	-	2	34883096	34885449	-	1006	protein_coding	-	-	531	524	681	260	421	345	14.697	12.3761	16.3838	6.23524	9.86931	9.8398
novel.454	3.24036	27.5611	10.4482	0	0	0	13.7499	0	6.22087	0.0105056	0.226112	-	1	27955113	27955758	-	441	-	- && - && -	-	3	30	11	0	0	0	0.189415	1.61634	0.603697	0	0	0
Os02g0139200	991.549	1170.43	1125.56	604.801	823.663	869.273	1095.85	765.912	0.517529	0.0105305	0.226275	PROTEIN ARGININE METHYLTRANSFERASE 5	2	2087140	2092997	-	2253	protein_coding	PF05185:PRMT5 arginine-N-methyltransferase	-	918	1274	1185	639	873	769	11.3453	13.4356	12.7298	6.84254	9.1381	9.79333
Os12g0580700	1276.7	1192.48	1267.09	865.083	917.068	1003.79	1245.42	928.647	0.423727	0.0105339	0.226275	RING finger protein OsRFPH2-18, RING-H2 protein 18	12	24060616	24064631	+	1247	protein_coding	PF13639:Ring finger domain	-	1182	1298	1334	914	972	888	26.3927	24.732	25.8913	17.6831	18.3824	20.432
Os04g0674400	6127.51	4812.16	3836.4	6065.05	6177.94	6888.62	4925.36	6377.2	-0.372828	0.0105352	0.226275	-	4	34423647	34426231	+	1378	protein_coding	PF05093:Cytokine-induced anti-apoptosis inhibitor 1, Fe-S biogenesis	-	5673	5238	4039	6408	6548	6094	114.63	90.3164	70.9398	112.189	112.063	126.887
Os06g0726400	4870.26	4231.54	4201.14	3601.36	3614.49	3741.6	4434.31	3652.48	0.279722	0.010562	0.226693	STARCH BRANCHING ENZYME 1	6	30897378	30905803	-	4871	protein_coding	PF02922:Carbohydrate-binding module 48 (Isoamylase N-terminal domain)|PF00128:Alpha amylase, catalytic domain|PF02806:Alpha amylase, C-terminal all-beta domain	-	4509	4606	4423	3805	3831	3310	25.7748	22.4676	21.9768	18.8458	18.548	19.4973
Os05g0454200	785.246	826.832	714.28	1044.91	1033.12	1105.53	775.453	1061.19	-0.452398	0.0105725	0.226761	BRIGHT GREEN LEAF	5	22293498	22297207	+	2217	protein_coding	PF03759:PRONE (Plant-specific Rop nucleotide exchanger)	DUF315	727	900	752	1104	1095	978	9.13065	9.64555	8.20951	12.0138	11.648	12.6572
Os12g0467300	5053.88	4665.17	5532.82	4370.85	4241.91	3962.03	5083.96	4191.6	0.278296	0.0106002	0.227195	-	12	16589263	16595997	-	4341	protein_coding	PF00931:NB-ARC domain	NB-ARC	4679	5078	5825	4618	4496	3505	30.0121	27.7941	32.4767	25.665	24.4253	23.1667
Os03g0298100	394.243	311.44	492.967	642.66	685.914	561.806	399.55	630.127	-0.65772	0.0106163	0.227356	-	3	10452240	10453026	+	787	protein_coding	PF14009:Domain of unknown function (DUF4228)	-	365	339	519	679	727	497	12.9137	10.2347	15.9609	20.8148	21.7852	18.1195
Os11g0670800	41.0445	26.6424	8.54856	72.879	104.727	101.735	25.4118	93.1138	-1.87695	0.0106224	0.227356	-	11	27107884	27109125	+	1242	protein_coding	-	-	38	29	9	77	111	90	0.851912	0.554787	0.175382	1.49571	2.10768	2.07915
Os04g0521700	254.908	280.204	281.153	426.863	488.725	402.42	272.088	439.336	-0.691279	0.0106303	0.227365	-	4	26111689	26113913	+	1015	protein_coding	-	-	236	305	296	451	518	356	6.47409	7.13977	7.05815	10.7198	12.0356	10.0635
Os07g0553700	2929.28	2291.24	2094.4	2010.32	1657.7	1852.72	2438.31	1840.25	0.405696	0.0106775	0.228216	-	7	22046017	22048220	+	1102	protein_coding	-	-	2712	2494	2205	2124	1757	1639	68.5237	53.7731	48.4275	46.4998	37.6004	42.6739
novel.1201	85.3294	45.9351	107.332	167.527	317.955	119.822	79.5321	201.768	-1.34469	0.0106946	0.228346	-	11	21254850	21255569	-	472	-	- && - && -	-	79	50	113	177	337	106	4.66034	2.51697	5.79431	9.0471	16.838	6.44361
Os03g0231800	911.62	715.669	962.188	1096.97	1294.46	1216.3	863.159	1202.58	-0.47868	0.0106984	0.228346	-	3	6957671	6962492	-	2033	protein_coding	PF08491:Squalene epoxidase	-	844	779	1013	1159	1372	1076	11.5595	9.10438	12.0597	13.7538	15.9155	15.1859
Os05g0248200	66.9674	0	0	0	0	0	22.3225	0	6.91708	0.0107226	0.22863	-	5	8981788	8982953	+	1166	protein_coding	PF00704:Glycosyl hydrolases family 18	-	62	0	0	0	0	0	1.48056	0	0	0	0	0
Os05g0411100	775.525	959.125	950.79	605.748	658.553	628.499	895.147	630.933	0.504991	0.0107269	0.22863	-	5	20099104	20101168	+	1903	protein_coding	PF00854:POT family	-	718	1044	1001	640	698	556	10.5055	13.035	12.7309	8.1137	8.65007	8.38303
Os02g0707200	411.525	382.18	661.089	603.855	903.859	848.926	484.931	785.546	-0.695511	0.0107347	0.22863	DNA BINDING WITH ONE FINGER 7	2	29238147	29239269	-	1114	protein_coding	PF02701:Dof domain, zinc finger	zf-Dof	381	416	696	638	958	751	9.52297	8.87275	15.1213	13.817	20.2807	19.3428
Os01g0217050	35.6439	0	15.1974	0	0	0	16.9471	0	6.51977	0.0107414	0.22863	-	1	6388780	6390920	+	1024	protein_coding	PF14416:PMR5 N terminal Domain	-	33	0	16	0	0	0	0.897319	0	0.378168	0	0	0
Os07g0673801	181.46	229.676	119.68	194.029	460.421	437.462	176.938	363.971	-1.04004	0.0107885	0.22942	-	7	28479888	28480536	-	649	protein_coding	-	-	168	250	126	205	488	387	7.20771	9.15262	4.69885	7.62056	17.7328	17.1093
Os05g0324600	128.534	194.765	104.482	229.995	434.947	228.34	142.594	297.76	-1.06217	0.0107934	0.22942	OVATE family protein 13, ovate family protein 19, OVATE-domain containing protein 19	5	15069432	15070481	-	1050	protein_coding	PF13724:DNA-binding domain|PF04844:Transcriptional repressor, ovate	-	119	212	110	243	461	202	3.15566	4.7973	2.53553	5.58335	10.3542	5.51985
Os04g0460600	1722.79	1595.79	1819.89	1289.11	1208.6	1436.73	1712.82	1311.48	0.385522	0.0108218	0.229849	NAC DOMAIN-CONTAINING PROTEIN 2	4	22994561	22996624	+	1546	protein_coding	-	-	1595	1737	1916	1362	1281	1271	28.7266	26.6956	29.9952	21.2542	19.5408	23.5885
Os09g0444800	402.884	643.092	720.929	724.058	1017.08	1038.83	588.968	926.656	-0.652849	0.010841	0.229849	-	9	16564529	16566071	-	1543	protein_coding	PF04819:Family of unknown function (DUF716)	-	373	700	759	765	1078	919	6.73094	10.7791	11.9053	11.9612	16.4761	17.0889
Os12g0616500	982.908	961.881	665.838	1275.86	845.363	2145.49	870.209	1422.24	-0.708283	0.0108418	0.229849	-	12	26177081	26179003	+	1923	protein_coding	PF00999:Sodium/hydrogen exchanger family	Na_H_Exchanger	910	1047	701	1348	896	1898	13.1763	12.9365	8.82275	16.9118	10.9883	28.3193
Os04g0633900	87.4896	188.334	120.63	27.4479	0	50.8677	132.151	26.1052	2.34535	0.0108435	0.229849	-	4	32248949	32253028	-	2505	protein_coding	PF08276:PAN-like domain|PF00954:S-locus glycoprotein domain|PF01453:D-mannose binding lectin|PF00069:Protein kinase domain	Pkinase	81	205	127	29	0	45	0.900347	1.94445	1.22705	0.279298	0	0.51543
Os02g0715300	1840.52	1699.6	2538.92	2886.77	2666.29	2542.26	2026.35	2698.44	-0.413256	0.0108583	0.230006	-	2	29676022	29677031	+	1010	protein_coding	-	-	1704	1850	2673	3050	2826	2249	46.9765	43.5212	64.0535	72.8545	65.9863	63.89
Os11g0201360	18.362	83.6019	144.376	7.57184	29.248	13.5647	82.1132	16.7949	2.28889	0.0108694	0.23008	Os_F0253	11	5089294	5093366	-	1974	protein_coding	-	-	17	91	152	8	31	12	0.239792	1.09533	1.86364	0.0977734	0.370354	0.174421
Os11g0558500	1102.8	1033.54	955.539	797.883	472.686	787.885	1030.63	686.151	0.587324	0.0108958	0.230386	-	11	20754834	20759343	+	4291	protein_coding	-	-	1021	1125	1006	843	501	697	6.62522	6.22937	5.6742	4.73966	2.75348	4.66057
Os08g0295100	769.045	723.019	727.577	517.725	330.22	574.24	739.88	474.062	0.643002	0.010906	0.230386	CCaMK-interacting protein of approximately 73 kD	8	11874807	11878756	-	1076	protein_coding	PF00240:Ubiquitin family	ubiquitin	712	787	766	547	350	508	18.4247	17.3785	17.2299	12.2646	7.67112	13.5462
Os03g0851300	8207.82	8178.29	7918.82	9233.86	9548.07	9340.45	8101.64	9374.13	-0.210494	0.0109062	0.230386	19S REGULATORY PARTICLE NON-ATPASE SUBUNIT 5	3	35833974	35837995	-	1888	protein_coding	PF01399:PCI domain	-	7599	8902	8337	9756	10120	8263	112.069	112.03	106.874	124.666	126.41	125.574
Os01g0265700	676.154	809.377	530.961	433.488	441.551	440.854	672.164	438.631	0.615925	0.010936	0.230761	-	1	9057858	9061022	-	1185	protein_coding	PF14966:DNA repair REX1-B	-	626	881	559	458	468	390	14.7092	17.6648	11.4172	9.32449	9.31387	9.44303
Os02g0178200	2.16024	0	5.69904	63.4142	16.0393	18.0863	2.61976	32.5133	-3.63547	0.0109409	0.230761	F-box protein 69	2	4320498	4324030	+	1785	protein_coding	PF08387:FBD	-	2	0	6	67	17	16	0.0311978	0	0.0813539	0.905554	0.224602	0.257186
Os09g0512700	381.282	394.123	396.083	510.153	618.926	651.107	390.496	593.395	-0.603227	0.010958	0.230761	Fes1-like gene	9	19943524	19948655	+	1586	protein_coding	PF08609:Nucleotide exchange factor Fes1	-	353	429	417	539	656	576	6.19733	6.42694	6.36353	8.19905	9.75447	10.4204
Os12g0570400	1331.79	1333.96	1173.05	1843.74	1486.93	1734.02	1279.6	1688.23	-0.399821	0.010968	0.230761	-	12	23491876	23492991	+	1041	protein_coding	-	-	1233	1452	1235	1948	1576	1534	32.9796	33.141	28.7132	45.1457	35.7033	42.2805
Os03g0410300	557.341	546.628	482.519	721.218	819.889	746.06	528.829	762.389	-0.527983	0.0109708	0.230761	ELF4_chr.3	3	16920055	16922265	-	1051	protein_coding	PF07011:Protein of unknown function (DUF1313)	-	516	595	508	762	869	660	13.6704	13.4513	11.6984	17.4916	19.4993	18.018
Os05g0413200	869.496	1194.31	1188.25	1686.63	1715.26	1206.13	1084.02	1536.01	-0.502783	0.0109762	0.230761	BETA-TUBULIN 6	5	20204138	20207282	+	1611	protein_coding	PF00091:Tubulin/FtsZ family, GTPase domain|PF03953:Tubulin C-terminal domain	Tubulin	805	1300	1251	1782	1818	1067	13.9134	19.1733	18.7943	26.6864	26.6135	19.0035
Os03g0713150	0	0	0	6.62536	44.3438	0	0	16.9897	-6.55909	0.0109778	0.230761	-	3	28846995	28851885	-	1718	protein_coding	-	-	0	0	0	7	47	0	0	0	0	0.0982998	0.645175	0
Os03g0650400	774.445	700.051	799.765	530.029	420.794	584.414	758.087	511.746	0.567533	0.0109857	0.230761	AMEIOTIC1	3	25234046	25240194	+	2979	protein_coding	-	-	717	762	842	560	446	517	6.70165	6.07763	6.8408	4.53519	3.53075	4.97949
Os09g0407800	113.412	76.2523	94.0342	143.865	262.289	211.384	94.5663	205.846	-1.12323	0.0109953	0.230761	-	9	14390340	14392934	-	2595	protein_coding	PF01535:PPR repeat|PF13041:PPR repeat family	PPR	105	83	99	152	278	187	1.12664	0.75996	0.923343	1.41314	2.52645	2.06761
novel.2498	152.297	56.0408	204.216	35.0198	66.044	33.9118	137.518	44.9919	1.6098	0.0110042	0.230761	-	3	22873846	22876978	-	1321	-	- && - && -	-	141	61	215	37	70	30	2.972	1.09718	3.93914	0.675736	1.24968	0.651604
Os11g0579900	46.4451	76.2523	28.4952	0	0	13.5647	50.3975	4.52158	3.50591	0.0110064	0.230761	-	11	21892875	21897222	-	2844	protein_coding	PF00806:Pumilio-family RNA binding repeat	PUF	43	83	30	0	0	12	0.42099	0.693424	0.255304	0	0	0.121064
Os11g0245500	393.163	284.798	419.829	513.939	879.328	473.635	365.93	622.301	-0.76691	0.0110146	0.230775	-	11	7817994	7824068	-	1271	protein_coding	-	-	364	310	442	543	932	419	7.97423	5.79517	8.4167	10.307	17.2931	9.45875
Os02g0509500	1518.65	1438.69	1700.21	2022.63	1999.25	1932.97	1552.52	1984.95	-0.354566	0.0110562	0.231487	-	2	18211500	18211991	+	492	protein_coding	-	-	1406	1566	1790	2137	2119	1710	79.5707	75.627	88.0548	104.789	101.571	99.7232
Os11g0114800	6.48071	13.7805	18.9968	0	0	0	13.086	0	6.14885	0.0110706	0.231632	-	11	671595	673208	+	1614	protein_coding	PF13041:PPR repeat family	-	6	15	20	0	0	0	0.10351	0.22082	0.299911	0	0	0
Os01g0612200	5430.84	5161.27	5630.65	6134.14	7030.85	6208.12	5407.59	6457.71	-0.256136	0.0111316	0.232625	cytochrome c oxidase subunit Vb, cytochrome c oxidase subunit 5b	1	24255379	24259940	+	943	protein_coding	PF01215:Cytochrome c oxidase subunit Vb	-	5028	5618	5928	6481	7452	5492	148.462	141.553	152.146	165.809	186.365	167.103
Os03g0622500	5853.16	6294.95	5300.11	5221.73	3456.93	4864.09	5816.07	4514.25	0.365675	0.0111332	0.232625	-	3	23624215	23630665	-	4606	protein_coding	-	-	5419	6852	5580	5517	3664	4303	32.7588	35.3463	29.3208	28.8973	18.7601	26.8048
Os01g0716200	2616.05	2883.81	3526.76	3854.07	3579.58	3981.25	3008.87	3804.97	-0.338381	0.0111486	0.232789	-	1	29801081	29806870	-	2804	protein_coding	PF13178:Protein of unknown function (DUF4005)	-	2422	3139	3713	4072	3794	3522	24.0508	26.5989	32.0488	35.0355	31.9097	36.0393
Os08g0166500	477.413	478.644	661.089	790.311	805.736	791.276	539.048	795.775	-0.56168	0.0111693	0.232895	-	8	3864077	3865941	+	1696	protein_coding	-	-	442	521	696	835	854	700	7.25653	7.29898	9.93227	11.8779	11.875	11.8423
Os07g0694400	531.419	364.725	563.255	152.383	270.78	365.117	486.466	262.76	0.889829	0.0111705	0.232895	IRREGULAR XYLEM 9, glycosyltransferase family GT43 member C	7	29566093	29571527	-	1191	protein_coding	PF03360:Glycosyltransferase family 43	-	492	397	593	161	287	323	11.5023	7.92007	12.0506	3.26131	5.68294	7.78137
Os11g0487100	1247.54	1222.79	890	689.038	670.818	938.227	1120.11	766.028	0.548789	0.0111801	0.232895	-	11	17180535	17182468	-	1440	protein_coding	-	-	1155	1331	937	728	711	830	22.3333	21.9617	15.7486	12.1968	11.6442	16.5379
novel.3941	86.4095	97.3825	177.62	220.53	277.385	255.469	120.471	251.128	-1.05874	0.0111869	0.232895	-	7	5298903	5300088	-	1089	-	- && - && -	-	80	106	187	233	294	226	2.04548	2.31275	4.15603	5.16186	6.36682	5.9545
Os11g0540100	8178.66	8005.57	7929.26	7330.49	6242.1	6815.15	8037.83	6795.91	0.242126	0.0111915	0.232895	-	11	19723041	19734418	-	2520	protein_coding	PF16189:Creatinase/Prolidase N-terminal domain|PF16188:C-terminal region of peptidase_M24|PF01321:Creatinase/Prolidase N-terminal domain|PF00557:Metallopeptidase family M24	Peptidase_M24	7572	8714	8348	7745	6616	6029	83.6648	82.1613	80.1765	74.1479	61.9153	68.6451
ENSRNA049476078	45.365	184.659	94.984	38.8057	25.4741	32.7814	108.336	32.3537	1.74495	0.01123	0.233539	MIR169_2	9	19788858	19788988	+	131	pre_miRNA	-	-	42	201	100	41	27	29	8.92711	36.4565	18.4754	7.55076	4.86066	6.35173
Os04g0321700	611.347	597.157	816.862	434.435	467.025	439.723	675.122	447.061	0.594749	0.0112657	0.233976	SERINE CARBOXYPEPTIDASE 23	4	14813350	14818333	-	1742	protein_coding	PF00450:Serine carboxypeptidase	Peptidase_S10	566	650	860	459	495	389	9.04693	8.86575	11.9486	6.35686	6.70131	6.40717
Os01g0186600	10.8012	0	39.8933	0	0	0	16.8982	0	6.51704	0.0112663	0.233976	-	1	4614891	4615825	+	935	protein_coding	-	-	10	0	42	0	0	0	0.297798	0	1.08718	0	0	0
Os01g0915401	252.748	306.847	227.012	154.276	37.7394	136.778	262.202	109.598	1.25971	0.0113235	0.234863	-	1	39878959	39879405	+	447	protein_coding	PF16845:Aspartic acid proteinase inhibitor	-	234	334	239	163	40	121	14.5761	17.7537	12.9406	8.79747	2.11035	7.76681
novel.4077	5.40059	0	46.5422	0	0	0	17.3143	0	6.55243	0.0113242	0.234863	-	7	27405904	27406413	-	433	-	- && - && -	-	5	0	49	0	0	0	0.321525	0	2.73888	0	0	0
novel.2773	4.32048	22.0489	13.2978	0	0	0	13.2224	0	6.16423	0.0113444	0.234972	-	4	31431564	31434682	+	2876	-	- && - && -	-	4	24	14	0	0	0	0.0387261	0.198277	0.117816	0	0	0
Os01g0273100	1128.72	1277.92	1037.23	1452.85	1785.07	1407.34	1147.95	1548.42	-0.431874	0.0113447	0.234972	UBIQUITIN-CONJUGATING ENZYME 27	1	9445685	9446494	+	810	protein_coding	PF00179:Ubiquitin-conjugating enzyme	UQ_con	1045	1391	1092	1535	1892	1245	35.9223	40.803	32.6289	45.7195	55.0857	44.1011
Os05g0160000	2165.64	1831.89	2237.82	2550.77	2639.87	2663.21	2078.45	2617.95	-0.33305	0.0113735	0.235408	-	5	3529747	3530238	+	492	protein_coding	-	-	2005	1994	2356	2695	2798	2356	113.47	96.2964	115.898	132.151	134.118	137.396
Os02g0669100	18254	20263.8	17529.3	23674.3	19050.9	24719.5	18682.4	22481.5	-0.266995	0.0114131	0.236069	DEHYDRIN 1	2	27165514	27166898	-	1291	protein_coding	PF00257:Dehydrin	-	16900	22057	18455	25013	20192	21868	364.496	405.948	345.982	467.431	368.855	486.013
Os01g0774400	0	0	0	8.51832	0	41.8246	0	16.781	-6.53779	0.0114533	0.236744	F-box protein 43	1	32746028	32746482	+	455	protein_coding	-	-	0	0	0	9	0	37	0	0	0	0.477209	0	2.33322
Os07g0459000	36.724	37.6668	39.8933	0	0	9.04315	38.0947	3.01438	3.69538	0.0114792	0.237118	-	7	16009452	16010073	+	622	protein_coding	-	-	34	41	42	0	0	8	1.52202	1.56619	1.63427	0	0	0.369033
Os07g0191200	1040.15	997.711	1394.37	1640.25	1922.82	1288.65	1144.08	1617.24	-0.499636	0.011511	0.237615	H+-ATPASE 2	7	4914656	4920788	+	3386	protein_coding	PF00690:Cation transporter/ATPase, N-terminus|PF00702:haloacid dehalogenase-like hydrolase|PF00122:E1-E2 ATPase	E1-E2_ATPase	963	1086	1468	1733	2038	1140	7.91903	7.62067	10.4931	12.3478	14.1945	9.66013
Os08g0501700	112.332	57.8783	116.83	0	20.7567	31.651	95.6803	17.4692	2.45893	0.0115359	0.237701	WALL-ASSOCIATED KINASE GENE 76	8	24780310	24785986	+	3984	protein_coding	-	-	104	63	123	0	22	28	0.726853	0.375726	0.747224	0	0.130229	0.201653
Os12g0623900	42760.8	40960.3	51501.3	54800.3	51450.1	52855	45074.2	53035.1	-0.234642	0.0115374	0.237701	-	12	26645025	26651101	+	2689	protein_coding	PF01717:Cobalamin-independent synthase, Catalytic domain|PF08267:Cobalamin-independent synthase, N-terminal domain	-	39589	44585	54221	57899	54532	46758	409.936	393.956	488.025	519.467	478.259	498.919
Os03g0230500	1960.42	1796.98	1932.92	2444.76	2222.85	2456.35	1896.77	2374.65	-0.324185	0.0115383	0.237701	DROUGHT- AND SALT-SENSITIVE MUTANT 3	3	6902118	6907409	+	1586	protein_coding	PF05770:Inositol 1, 3, 4-trisphosphate 5/6-kinase	-	1815	1956	2035	2583	2356	2173	31.8644	29.3033	31.0546	39.2916	35.0328	39.3117
Os09g0241700	4658.55	5275.19	5737.98	4584.75	4307.01	3853.51	5223.91	4248.43	0.298141	0.0115582	0.237777	-	9	3141918	3147413	+	4239	protein_coding	-	-	4313	5742	6041	4844	4565	3409	28.3302	32.1847	34.4914	27.5689	25.3969	23.0743
Os02g0170100	7206.55	8001.9	8438.38	8800.38	9596.19	9584.61	7882.28	9327.06	-0.242665	0.0115851	0.237777	-	2	3827878	3830121	+	925	protein_coding	PF01597:Glycine cleavage H-protein	-	6672	8710	8884	9298	10171	8479	200.839	223.731	232.451	242.508	259.313	263.007
Os11g0493700	170.659	171.797	91.1846	61.5212	67.9309	19.2167	144.547	49.5563	1.54019	0.0115853	0.237777	-	11	17388238	17390587	-	2350	protein_coding	PF00931:NB-ARC domain	NB-ARC	158	187	96	65	72	17	1.87207	1.89071	0.988709	0.667304	0.722549	0.207561
Os02g0230875	1338.27	1477.27	1632.77	1159.44	1193.51	946.14	1482.77	1099.7	0.430852	0.0115856	0.237777	-	2	7365270	7365975	-	508	protein_coding	PF00847:AP2 domain	AP2	1239	1608	1719	1225	1265	837	67.911	75.2095	81.8988	58.1769	58.7259	47.2745
Os07g0181800	4136.86	3855.79	3301.64	4761.74	4457.97	4621.05	3764.76	4613.59	-0.293484	0.0115952	0.237777	-	7	4318811	4320328	-	663	protein_coding	-	-	3830	4197	3476	5031	4725	4088	160.849	150.41	126.891	183.071	168.07	176.914
Os02g0478600	7456.06	8521.88	8125.88	9003.87	11211.4	8993.41	8034.61	9736.24	-0.277142	0.0116007	0.237777	-	2	16440267	16442384	+	696	protein_coding	PF00410:Ribosomal protein S8	-	6903	9276	8555	9513	11883	7956	276.16	316.666	297.493	329.751	402.643	327.982
Os01g0954500	3544.95	3284.36	3036.64	2570.64	2403.06	2918.68	3288.65	2630.79	0.322187	0.0116013	0.237777	-	1	42037177	42039335	-	1780	protein_coding	PF05142:Domain of unknown function (DUF702)	-	3282	3575	3197	2716	2547	2582	51.3395	47.7206	43.4698	36.8119	33.7452	41.6199
Os09g0359800	1537.01	1667.44	1613.78	1060.06	1325.6	1270.56	1606.08	1218.74	0.39843	0.0116038	0.237777	PROTEIN ARGININE METHYLTRANSFERASE 1	9	11702891	11706323	-	1608	protein_coding	PF13847:Methyltransferase domain	-	1423	1815	1699	1120	1405	1124	24.6406	26.8189	25.5725	16.8039	20.606	20.056
Os03g0744700	267.87	156.179	272.604	147.651	86.8007	89.3011	232.218	107.918	1.1041	0.0116137	0.237822	-	3	30593512	30596056	+	1142	protein_coding	-	-	248	170	287	156	92	79	6.0467	3.53698	6.08249	3.29561	1.89987	1.98484
Os11g0198250	0	0	0	14.1972	11.3218	12.4343	0	12.6511	-6.13234	0.011643	0.238264	-	11	4924222	4925362	+	1141	protein_coding	-	-	0	0	0	15	12	11	0	0	0	0.317164	0.248027	0.276613
Os05g0575300	1033.67	1189.72	1280.38	902.942	884.989	766.407	1167.93	851.446	0.455796	0.0116806	0.238779	-	5	28654730	28661349	+	3476	protein_coding	-	-	957	1295	1348	954	938	678	7.66593	8.85197	9.38589	6.62135	6.36394	5.59648
Os04g0480900	83.1692	178.228	147.225	185.51	318.898	353.813	136.208	286.074	-1.0684	0.0116837	0.238779	-	4	24054885	24058958	+	1993	protein_coding	PF00150:Cellulase (glycosyl hydrolase family 5)	-	77	194	155	196	338	313	1.07576	2.31283	1.8823	2.37261	3.99956	4.50611
ENSRNA049470982	17.2819	32.1546	0	0	0	0	16.4788	0	6.48085	0.0117124	0.239207	SNORD25	2	24564428	24564513	+	86	snoRNA	-	-	16	35	0	0	0	0	5.18029	9.66985	0	0	0	0
Os01g0899200	3892.75	3922.86	3201.91	5164.94	4058.87	4586.01	3672.51	4603.28	-0.32596	0.0117263	0.239332	-	1	39102277	39103501	-	931	protein_coding	PF03141:Putative S-adenosyl-L-methionine-dependent methyltransferase	-	3604	4270	3371	5457	4302	4057	107.787	108.975	87.6343	141.411	108.974	125.032
Os12g0458900	886.778	890.223	1056.22	548.959	736.862	691.801	944.407	659.207	0.518986	0.0117489	0.239482	-	12	16061381	16061987	+	607	protein_coding	-	-	821	969	1112	580	781	612	37.6606	37.9302	44.3385	23.0525	30.3435	28.9286
Os03g0158600	596.226	424.441	559.456	345.465	333.05	324.423	526.707	334.313	0.655204	0.0117492	0.239482	-	3	3132124	3132741	+	618	protein_coding	PF13456:Reverse transcriptase-like	-	552	462	589	365	353	287	24.8704	17.7625	23.0671	14.2489	13.4707	13.3247
Os02g0503400	20375.4	20940.9	19853.6	23373.3	22519.1	23734.9	20389.9	23209.1	-0.186806	0.0117712	0.23977	RIBOSOMAL PROTEIN L35	2	17846294	17847820	+	573	protein_coding	PF00831:Ribosomal L29 protein	-	18864	22794	20902	24695	23868	20997	916.668	945.183	882.874	1039.76	982.346	1051.4
novel.1995	12.9614	36.7481	0	0	0	0	16.5698	0	6.48912	0.0117873	0.239939	-	2	16331892	16335951	-	381	-	- && - && -	-	12	40	0	0	0	0	0.876979	2.49451	0	0	0	0
Os08g0157000	596.226	537.441	650.64	430.649	247.193	417.115	594.769	364.986	0.705069	0.0117955	0.239949	MITOGEN-ACTIVATED PROTEIN KINASE 2	8	3307597	3310513	+	1577	protein_coding	PF00069:Protein kinase domain	Pkinase	552	585	685	455	262	369	9.74631	8.81403	10.5129	6.96078	3.91807	6.71367
Os08g0563200	1544.57	1491.97	1070.47	1823.87	1775.64	1935.23	1369	1844.91	-0.430544	0.0118067	0.240017	-	8	28201024	28202721	-	1398	protein_coding	PF03479:Domain of unknown function (DUF296)	-	1430	1624	1127	1927	1882	1712	28.4814	27.6013	19.5111	33.2547	31.7479	35.1368
Os01g0969200	506.576	590.726	547.108	346.412	327.389	399.029	548.136	357.61	0.617058	0.0118327	0.240387	-	1	42752981	42754025	-	619	protein_coding	-	-	469	643	576	366	347	353	21.0967	24.6814	22.5215	14.2649	13.2203	16.3625
Os11g0696900	159.858	181.903	284.002	132.507	78.3093	63.3021	208.588	91.3729	1.18941	0.0118677	0.240939	LACCASE 25	11	28508444	28511163	-	2225	protein_coding	PF07731:Multicopper oxidase|PF07732:Multicopper oxidase|PF00394:Multicopper oxidase	-	148	198	299	140	83	56	1.8521	2.11439	3.25242	1.51801	0.879733	0.722143
Os06g0491300	855.454	830.507	975.486	719.325	585.904	550.502	887.149	618.577	0.519769	0.0118959	0.241352	-	6	16963479	16966760	-	1523	protein_coding	-	-	792	904	1027	760	621	487	14.4797	14.1032	16.3206	12.039	9.616	9.17475
Os06g0257600	211.703	676.165	487.268	164.688	153.788	333.466	458.379	217.314	1.07907	0.0119047	0.241373	GDSL ESTERASE/LIPASE PROTEIN 82	6	8236902	8238699	+	1426	protein_coding	PF00657:GDSL-like Lipase/Acylhydrolase	Lipase_GDSL	196	736	513	174	163	295	3.8271	12.2633	8.70689	2.9438	2.6957	5.93564
Os03g0178000	24619.2	26458.6	23052.6	27903.2	33955.1	26588	24710.1	29482.1	-0.25477	0.0119268	0.241611	ELONGATION FACTOR 1A2	3	4116932	4119755	+	2237	protein_coding	PF03144:Elongation factor Tu domain 2|PF00009:Elongation factor Tu GTP binding domain|PF03143:Elongation factor Tu C-terminal domain	GTP_EFTU	22793	28800	24270	29481	35989	23521	283.706	305.898	262.584	317.947	379.408	301.686
Os03g0289100	2567.44	2279.3	2105.8	2966.27	2863.48	2835.03	2317.51	2888.26	-0.317932	0.0119322	0.241611	PROTEIN KINASE 3	3	10006390	10012024	+	3385	protein_coding	PF00069:Protein kinase domain|PF02149:Kinase associated domain 1|PF00627:UBA/TS-N domain	Pkinase	2377	2481	2217	3134	3035	2508	19.5525	17.4148	15.8516	22.3367	21.1448	21.2586
Os08g0499100	327.276	373.912	457.823	564.102	875.554	474.765	386.337	638.141	-0.724237	0.0119426	0.241662	-	8	24633503	24637192	+	3457	protein_coding	-	-	303	407	482	596	928	420	2.44048	2.79734	3.37453	4.15934	6.3307	3.4859
Os05g0472200	1814.6	1951.32	2216.93	1338.32	1652.04	1590.46	1994.28	1526.94	0.385518	0.0119978	0.242621	-	5	23190642	23195137	-	2932	protein_coding	PF03141:Putative S-adenosyl-L-methionine-dependent methyltransferase	-	1680	2124	2334	1414	1751	1407	15.9543	17.2124	19.2665	11.6349	14.084	13.7688
Os09g0426000	948.344	1003.22	844.408	645.5	549.108	757.364	931.992	650.657	0.519148	0.0120247	0.243004	USUALLY MULTIPLE ACIDS MOVE IN AND OUT TRANSPORTER 13	9	15447741	15449982	-	1405	protein_coding	PF00892:EamA-like transporter family	DUF6	878	1092	889	682	582	670	17.4001	18.467	15.3141	11.7108	9.76899	13.6824
Os06g0270200	706.398	738.637	905.197	1574.94	704.784	1435.6	783.411	1238.44	-0.660313	0.012071	0.243722	HIGH-AFFINITY POTASSIUM(K+) TRANSPORTER 24	6	9033633	9037674	-	2444	protein_coding	PF02705:K+ potassium transporter	K_trans	654	804	953	1664	747	1270	7.45091	7.81637	9.4375	16.4259	7.20812	14.9097
Os01g0510200	521.697	1153.89	962.188	633.195	444.382	531.285	879.259	536.287	0.713854	0.0120761	0.243722	-	1	17911538	17912144	-	607	protein_coding	-	-	483	1256	1013	669	471	470	22.156	49.1644	40.3911	26.5898	18.2993	22.2164
Os01g0218500	0	14.6992	34.1942	0	0	0	16.2978	0	6.46572	0.0121046	0.244138	FLOWERING TIME LIKE GENE 1	1	6494446	6499766	+	3832	protein_coding	PF01161:Phosphatidylethanolamine-binding protein	-	0	16	36	0	0	0	0	0.0992075	0.227375	0	0	0
Os05g0414600	2900.12	2792.86	2561.72	2564.96	1818.1	1944.28	2751.56	2109.11	0.38336	0.0121261	0.24414	-	5	20278636	20281928	-	2634	protein_coding	-	-	2685	3040	2697	2710	1927	1720	28.3832	27.4226	24.7817	24.8217	17.2532	18.736
novel.4117	883.537	903.085	1064.77	778.007	535.9	655.629	950.464	656.512	0.533937	0.0121279	0.24414	-	8	3791976	3799434	+	6667	-	- && sp|Q99315|YG31B_YEAST Transposon Ty3-G Gag-Pol polyprotein OS=Saccharomyces cerevisiae (strain ATCC 204508 / S288c) OX=559292 GN=TY3B-G PE=1 SV=3 && PF00665:Integrase core domain	rve	818	983	1121	822	568	580	3.4163	3.50327	4.06949	2.97454	2.00919	2.4961
Os08g0566900	2376.26	2083.62	1706.86	2723.97	2763.47	2488	2055.58	2658.48	-0.371485	0.0121285	0.24414	-	8	28388405	28391044	+	830	protein_coding	PF04117:Mpv17 / PMP22 family	Mpv17_PMP22	2200	2268	1797	2878	2929	2201	73.8036	64.9255	52.4005	83.6548	83.2231	76.0864
Os04g0121300	0	0	2.84952	0	16.0393	75.7364	0.94984	30.5919	-4.99326	0.012145	0.244312	Subtilisin 35, SUBTILISIN 35	4	1280571	1284856	+	2190	protein_coding	PF05922:Peptidase inhibitor I9|PF00082:Subtilase family	Peptidase_S8	0	0	3	0	17	67	0	0	0.0331545	0	0.183066	0.8778
Os11g0620300	27.003	0	21.8463	0	0	0	16.2831	0	6.46253	0.0121607	0.244335	non-specific lipid transfer protein 2.13, lipid transfer protein 2.13, type 2 non-specific lipid transfer protein 13	11	24180911	24181379	+	469	protein_coding	-	-	25	0	23	0	0	0	1.48423	0	1.18692	0	0	0
Os12g0145566	4481.41	4075.36	3983.63	5690.24	4348.52	5533.28	4180.14	5190.68	-0.312374	0.012162	0.244335	-	12	2240010	2241632	-	1623	protein_coding	-	-	4149	4436	4194	6012	4609	4895	71.18	64.9416	62.5425	89.3673	66.9717	86.5365
Os02g0541325	3839.82	4748.77	3854.45	5069.35	5133.5	4999.73	4147.68	5067.53	-0.28883	0.0121882	0.244699	-	2	20109369	20112225	+	1191	protein_coding	PF00282:Pyridoxal-dependent decarboxylase conserved domain	-	3555	5169	4058	5356	5441	4423	83.1114	103.12	82.4642	108.494	107.738	106.554
Os11g0471300	0	0	0	0	24.5306	23.7383	0	16.0896	-6.4785	0.012196	0.244699	-	11	16205860	16214048	+	3667	protein_coding	-	-	0	0	0	0	26	21	0	0	0	0	0.167211	0.164314
Os02g0643800	1390.11	1607.73	1419.06	1110.22	982.168	1224.22	1472.3	1105.54	0.413936	0.0122538	0.245602	SMALL AUXIN-UP RNA 11	2	25878905	25879875	+	971	protein_coding	PF02519:Auxin responsive protein	Auxin_inducible	1287	1750	1494	1173	1041	1083	36.9056	42.8222	37.2389	29.1445	25.2833	32.0018
Os04g0689000	15403.6	17246.8	13375.6	21965	29860.4	18004.9	15342	23276.8	-0.601421	0.0122586	0.245602	class III peroxidase 64	4	35245424	35246736	-	1239	protein_coding	PF00141:Peroxidase	-	14261	18773	14082	23207	31649	15928	320.488	360.008	275.08	451.883	602.409	368.854
Os03g0427000	744.202	871.849	762.721	1029.77	1225.59	1020.75	792.924	1092.03	-0.461715	0.0122649	0.245602	-	3	17840098	17844363	-	1424	protein_coding	-	-	689	949	803	1088	1299	903	13.4723	15.8346	13.6481	18.433	21.5131	18.1946
[truncated: 31,185 more rows]

## Sheet: Table S2
gene_id	loP_12SIII_1	loP_12SIII_2	loP_12SIII_3	lowP_WT_1	lowP_WT_2	lowP_WT_3	lowP_12SIII	lowP_WT	log2FoldChange	pvalue	padj	gene_name	gene_chr	gene_start	gene_end	gene_strand	gene_length	gene_biotype	gene_description	tf_family	loP_12SIII_1_count	loP_12SIII_2_count	loP_12SIII_3_count	lowP_WT_1_count	lowP_WT_2_count	lowP_WT_3_count	loP_12SIII_1_fpkm	loP_12SIII_2_fpkm	loP_12SIII_3_fpkm	lowP_WT_1_fpkm	lowP_WT_2_fpkm	lowP_WT_3_fpkm
[truncated: 31,952 more rows]

[truncated: 1 more sheets: Table S3]
